# Supplementary material for: Effect of Nutritional Restriction on the Hair Follicles Development and Skin Transcriptome of Chinese Merino Sheep
Source: Animals (Basel). 2020 Jun 19;10(6):1058. doi: 10.3390/ani10061058 (PMC7341508; doi:10.3390/ani10061058)
Supplement: Supplementary file 1 [file animals-10-01058-s001.zip]

Archive with 5 entries (5 files):
- Table S1-S4.docx
- Table S5 D135_vs_D105.DE.xls
- Table S6 DR135_vs_D105.DE.xls
- Table S7 DR135_vs_D135.DE.xls
- Figure S1 Validation of DEGs by qRT-PCR.docx
