# Supplementary material for: Effect of Nutritional Restriction on the Hair Follicles Development and Skin Transcriptome of Chinese Merino Sheep
Source: Animals (Basel). 2020 Jun 19;10(6):1058. doi: 10.3390/ani10061058 (PMC7341508; doi:10.3390/ani10061058)
Supplement: Supplementary file 1 [file animals-10-01058-s001.zip › Table S5 D135_vs_D105.DE.xls]

transcript_id	gene_id	gene_name	length	D135_FPKM	D105_FPKM	log2(foldchange)	pvalue	qvalue
ENSOART00000021444	ENSOARG00000019693	-	135	0	3.89E+06	#NAME?	0.00045	0.00391714
ENSOART00000019247	ENSOARG00000017688	DCX	1284	0	0.662157	#NAME?	5.00E-05	0.000556862
ENSOART00000002071	ENSOARG00000001925	C1orf189	306	0	2.46544	#NAME?	0.00315	0.0200234
TCONS_03774025	XLOC_2851849	-	205	0	24.0662	#NAME?	0.00135	0.00995746
TCONS_01364774	XLOC_1019087	-	320	0	1.73397	#NAME?	0.0044	0.0262821
ENSOART00000022535	ENSOARG00000020683	-	411	0	0.98917	#NAME?	0.00075	0.00605773
ENSOART00000019921	ENSOARG00000018304	-	414	0	1.27176	#NAME?	0.0003	0.0027591
ENSOART00000001403	ENSOARG00000001310	-	789	0	0.983262	#NAME?	5.00E-05	0.000556862
ENSOART00000004569	ENSOARG00000004202	-	234	0	163.063	#NAME?	5.00E-05	0.000556862
ENSOART00000012493	ENSOARG00000011490	-	972	0	3.25212	#NAME?	5.00E-05	0.000556862
TCONS_00290760	XLOC_208540	-	277	0	4.0728	#NAME?	0.0035	0.0217983
ENSOART00000017532	ENSOARG00000016098	-	734	0.827103	0	inf	5.00E-05	0.000556862
ENSOART00000004813	ENSOARG00000004422	-	375	1.52982	0	inf	0.0002	0.00193731
ENSOART00000000804	ENSOARG00000000752	-	189	112.783	0	inf	0.00085	0.00673672
ENSOART00000013771	ENSOARG00000012671	RNASE1	441	1.72386	0	inf	5.00E-05	0.000556862
ENSOART00000002818	ENSOARG00000002605	CLEC6A	297	2.47036	0	inf	0.0026	0.0171152
ENSOART00000019074	ENSOARG00000017525	GPR33	1023	0.718214	0	inf	5.00E-05	0.000556862
ENSOART00000005018	ENSOARG00000004613	-	279	65.3664	0	inf	5.00E-05	0.000556862
ENSOART00000006592	ENSOARG00000006061	-	315	2.04665	0	inf	0.0015	0.0108705
ENSOART00000004982	ENSOARG00000004579	-	249	147.713	0	inf	5.00E-05	0.000556862
TCONS_00171638	XLOC_122961	-	218	12.2968	0	inf	0.003	0.0192337
TCONS_01474057	XLOC_1093404	-	264	3.70452	0	inf	0.0077	0.0413476
TCONS_02854852	XLOC_2122193	-	307	2.15118	0	inf	0.00445	0.0265228
ENSOART00000010784	ENSOARG00000009912	PCP4	177	256.755	0	inf	0.0011	0.00838547
ENSOART00000021292	ENSOARG00000019550	-	336	1.57148	0	inf	0.0027	0.0176448
Novel_005313	XLOC_673847	-	200	35.0848	0	inf	0.0063	0.0351578
TCONS_01823052	XLOC_1357123	-	387	0.865368	0	inf	0.00375	0.0230356
TCONS_02122681	XLOC_1581199	-	585	1.11122	0	inf	5.00E-05	0.000556862
ENSOART00000009928	ENSOARG00000009119	CCL19	348	3.62632	0	inf	5.00E-05	0.000556862
ENSOART00000001213	ENSOARG00000001134	TMEM229A	498	2.0263	0	inf	5.00E-05	0.000556862
ENSOART00000021482	ENSOARG00000019726	RNASE12	510	0.825749	0	inf	5.00E-05	0.000556862
ENSOART00000002880	ENSOARG00000002660	TOMM6	216	13.3846	0	inf	0.00235	0.0157362
TCONS_03513943	XLOC_2624656	-	247	6.14088	0	inf	0.0077	0.0413476
ENSOART00000010082	ENSOARG00000009263	-	2543	70.594	0.269886	8.03105	5.00E-05	0.000556862
ENSOART00000011867	ENSOARG00000010907	-	972	102.461	0.440267	7.86248	5.00E-05	0.000556862
ENSOART00000015404	ENSOARG00000014148	-	3394	27.0255	0.19435	7.11952	5.00E-05	0.000556862
ENSOART00000004953	ENSOARG00000004551	-	282	5056.56	43.6344	6.85655	5.00E-05	0.000556862
ENSOART00000008501	ENSOARG00000007808	-	792	27.6089	0.238922	6.85245	0.0083	0.0438919
ENSOART00000004989	ENSOARG00000004586	-	282	2224.75	23.5426	6.56223	5.00E-05	0.000556862
ENSOART00000003715	ENSOARG00000003414	CYP4X1	1689	257.515	3.06221	6.39394	5.00E-05	0.000556862
TCONS_00099549	XLOC_063798	-	3378	108.852	1.86773	5.86494	5.00E-05	0.000556862
Novel_014984	XLOC_1942079	-	4832	273.769	4.96571	5.78482	5.00E-05	0.000556862
ENSOART00000004968	ENSOARG00000004566	-	348	2068.11	38.4303	5.74993	5.00E-05	0.000556862
Novel_005092	XLOC_669123	-	860	1039.67	25.6679	5.34001	5.00E-05	0.000556862
ENSOART00000005412	ENSOARG00000004970	-	4541	23.4254	0.722224	5.01949	5.00E-05	0.000556862
ENSOART00000004663	ENSOARG00000004281	NEFH	2835	11.6942	0.374697	4.96392	5.00E-05	0.000556862
Novel_005108	XLOC_669123	-	1020	11.841	0.407105	4.86225	0.00675	0.0371977
ENSOART00000004996	ENSOARG00000004592	-	282	4354.16	160.937	4.75783	5.00E-05	0.000556862
Novel_003451	XLOC_510537	-	8352	0.763581	0.0295084	4.69358	0.0042	0.0253092
ENSOART00000008645	ENSOARG00000007941	KRTAP7-1	258	3163.71	125.385	4.65718	5.00E-05	0.000556862
ENSOART00000004962	ENSOARG00000004558	-	333	104.626	4.70764	4.47409	0.0082	0.0434697
Novel_017258	XLOC_2264608	-	3604	3.03891	0.139809	4.44202	0.0056	0.0319874
Novel_005094	XLOC_669123	-	1501	700.898	32.4664	4.43218	5.00E-05	0.000556862
ENSOART00000004888	ENSOARG00000004496	-	297	533.093	25.1429	4.40617	5.00E-05	0.000556862
ENSOART00000000707	ENSOARG00000000659	KRTAP8-1	189	5612.63	270.82	4.37327	5.00E-05	0.000556862
ENSOART00000004959	ENSOARG00000004558	-	333	144.839	7.43909	4.28318	5.00E-05	0.000556862
ENSOART00000007904	ENSOARG00000007267	-	5715	1.21118	0.0693988	4.12535	5.00E-05	0.000556862
ENSOART00000000870	ENSOARG00000000815	-	495	440.309	25.2996	4.12133	5.00E-05	0.000556862
TCONS_00099860	XLOC_064084	-	2826	71.3185	4.22314	4.07789	5.00E-05	0.000556862
ENSOART00000003235	ENSOARG00000002985	-	2415	4.94362	0.293418	4.07454	5.00E-05	0.000556862
ENSOART00000010072	ENSOARG00000009255	-	2336	1.25451	0.0763094	4.03912	0.00175	0.0123458
ENSOART00000001893	ENSOARG00000001761	SLURP1	2158	1.85286	0.115179	4.00781	0.0001	0.00104666
ENSOART00000000929	ENSOARG00000000872	-	492	67.2377	4.20909	3.99769	5.00E-05	0.000556862
ENSOART00000008607	ENSOARG00000007911	KRTAP11-1	477	2075.55	141.778	3.87179	5.00E-05	0.000556862
ENSOART00000004881	ENSOARG00000004486	BIIIB4	297	225.746	15.5356	3.86105	5.00E-05	0.000556862
ENSOART00000000099	ENSOARG00000000098	-	468	348.16	24.0374	3.8564	5.00E-05	0.000556862
ENSOART00000020536	ENSOARG00000018857	EAAT2	3756	7.89479	0.560847	3.81522	5.00E-05	0.000556862
ENSOART00000001785	ENSOARG00000001657	-	2240	2.4714	0.179491	3.78334	5.00E-05	0.000556862
ENSOART00000005368	ENSOARG00000004930	MMP12	1807	1.11193	0.0831355	3.74146	0.00625	0.0349291
ENSOART00000023053	ENSOARG00000021156	GPX2	438	50.061	3.74386	3.74109	5.00E-05	0.000556862
ENSOART00000000104	ENSOARG00000000104	-	399	350.745	27.2541	3.68588	5.00E-05	0.000556862
ENSOART00000016049	ENSOARG00000014748	-	333	148.906	11.6022	3.68194	5.00E-05	0.000556862
ENSOART00000001013	ENSOARG00000000947	KRTAP27-1	630	106.764	8.63155	3.62865	5.00E-05	0.000556862
ENSOART00000021181	ENSOARG00000019448	TRDC	532	6.48402	0.526213	3.62317	0.00335	0.021037
ENSOART00000010467	ENSOARG00000009617	AZU1	744	3.19632	0.26271	3.60487	0.00565	0.0322255
ENSOART00000017099	ENSOARG00000015711	KRTAP1-4	489	487.291	40.3935	3.59259	5.00E-05	0.000556862
ENSOART00000027088	ENSOARG00000025186	-	480	173.99	14.8522	3.55025	0.0006	0.0050078
ENSOART00000012044	ENSOARG00000011075	SELE	1518	11.2238	0.966626	3.53746	5.00E-05	0.000556862
ENSOART00000017274	ENSOARG00000015865	-	3917	12.7067	1.0982	3.53237	5.00E-05	0.000556862
ENSOART00000027094	ENSOARG00000025192	KAP6-L	216	307.711	26.9424	3.51362	0.00445	0.0265228
Novel_014137	XLOC_1833978	-	5937	0.67074	0.0607517	3.46476	5.00E-05	0.000556862
ENSOART00000000092	ENSOARG00000000091	KAP3.2	297	466.91	42.519	3.45697	5.00E-05	0.000556862
ENSOART00000019944	ENSOARG00000018331	ICOS	630	1.9345	0.178348	3.43919	0.00335	0.021037
ENSOART00000018695	ENSOARG00000017175	-	1281	251.218	23.4652	3.42034	5.00E-05	0.000556862
ENSOART00000008292	ENSOARG00000007612	SEC14L3	1203	2.39366	0.223925	3.41813	0.00065	0.00535993
ENSOART00000000274	ENSOARG00000000259	C1orf68	2196	2.1516	0.202181	3.41169	5.00E-05	0.000556862
ENSOART00000018666	ENSOARG00000017148	KRT2.10	1345	661.113	64.4363	3.35895	5.00E-05	0.000556862
ENSOART00000018648	ENSOARG00000017130	KRT2.11	1442	1168.15	117.252	3.31654	5.00E-05	0.000556862
ENSOART00000012179	ENSOARG00000011200	CAPSL	627	6.1232	0.620322	3.3032	0.00065	0.00535993
Novel_015643	XLOC_2038723	-	1576	4.92825	0.503154	3.292	5.00E-05	0.000556862
Novel_015267	XLOC_1975335	-	2332	2.02785	0.207738	3.28711	5.00E-05	0.000556862
ENSOART00000018248	ENSOARG00000016747	ABCC11	4203	3.2917	0.360663	3.19011	5.00E-05	0.000556862
ENSOART00000012163	ENSOARG00000011171	ITK	1863	1.60744	0.181646	3.14557	0.0002	0.00193731
ENSOART00000006928	ENSOARG00000006366	FCGBP	7639	8.71964	1.01041	3.10933	5.00E-05	0.000556862
ENSOART00000021067	ENSOARG00000019344	NEU2	1140	2.19047	0.258391	3.08361	0.00135	0.00995746
Novel_000437	XLOC_052980	-	1643	27.685	3.29669	3.07002	5.00E-05	0.000556862
ENSOART00000002839	ENSOARG00000002620	CES2	1678	1.28431	0.154165	3.05845	0.00075	0.00605773
ENSOART00000009823	ENSOARG00000009020	FGF22	639	5.41944	0.65147	3.05637	0.00095	0.00740277
ENSOART00000010843	ENSOARG00000009963	-	3060	1.63347	0.198524	3.04055	5.00E-05	0.000556862
ENSOART00000003098	ENSOARG00000002851	CYP4B1	4758	1.77626	0.217805	3.02773	5.00E-05	0.000556862
ENSOART00000022724	ENSOARG00000020858	AQP9	900	25.1163	3.10524	3.01584	5.00E-05	0.000556862
ENSOART00000022257	ENSOARG00000020438	ATP13A5	3675	3.09883	0.384463	3.01081	0.002	0.0137721
ENSOART00000016352	ENSOARG00000015002	-	1106	81.4746	10.1342	3.00712	5.00E-05	0.000556862
Novel_011797	XLOC_1521832	-	7520	2.73254	0.341793	2.99905	5.00E-05	0.000556862
ENSOART00000012862	ENSOARG00000011817	ATP2B2	3886	0.718778	0.090643	2.98728	0.00015	0.00150086
ENSOART00000000949	ENSOARG00000000880	-	1706	1.65034	0.212888	2.9546	0.00015	0.00150086
ENSOART00000016985	ENSOARG00000015608	KRT39	1479	46.7007	6.35231	2.87809	5.00E-05	0.000556862
ENSOART00000007950	ENSOARG00000007307	CD1E	3317	3.48971	0.474878	2.87748	5.00E-05	0.000556862
ENSOART00000015680	ENSOARG00000014402	SMCT1	1842	4.78493	0.664328	2.84853	5.00E-05	0.000556862
Novel_012736	XLOC_1652742	-	5850	0.752931	0.106043	2.82787	0.0002	0.00193731
ENSOART00000017278	ENSOARG00000015869	-	3051	0.764494	0.108154	2.82142	0.00055	0.00464828
ENSOART00000002416	ENSOARG00000002239	MC1R	1050	2.87863	0.408977	2.81529	0.00035	0.00315635
ENSOART00000022660	ENSOARG00000020799	ECEL1	1543	1.16805	0.166609	2.80956	0.002	0.0137721
ENSOART00000015374	ENSOARG00000014123	PI16	1395	124.158	17.9955	2.78646	5.00E-05	0.000556862
ENSOART00000014514	ENSOARG00000013346	CCL24	351	11.4828	1.6702	2.78138	0.0085	0.0447354
ENSOART00000001444	ENSOARG00000001346	CST6	450	6154.36	943.664	2.70526	5.00E-05	0.000556862
ENSOART00000017904	ENSOARG00000016430	ACACB	7378	2.90449	0.446554	2.70138	5.00E-05	0.000556862
ENSOART00000016685	ENSOARG00000015331	CSNK1E	1195	18.396	2.84095	2.69495	0.0052	0.0301328
ENSOART00000017893	ENSOARG00000016420	-	4060	6.84581	1.06252	2.68774	5.00E-05	0.000556862
Novel_000440	XLOC_053012	-	3729	13.8122	2.17171	2.66904	5.00E-05	0.000556862
ENSOART00000022725	ENSOARG00000020859	IL37	707	6.51565	1.03173	2.65884	5.00E-05	0.000556862
ENSOART00000017492	ENSOARG00000016052	AOX1	4020	11.4471	1.81432	2.65749	5.00E-05	0.000556862
Novel_015018	XLOC_1942883	-	5014	2.21028	0.351996	2.6506	5.00E-05	0.000556862
ENSOART00000015600	ENSOARG00000014327	OTUB2	786	29.3025	4.67779	2.64712	5.00E-05	0.000556862
TCONS_00565493	XLOC_433837	-	6414	3.07101	0.491788	2.64261	5.00E-05	0.000556862
ENSOART00000016183	ENSOARG00000014842	COL6A5	7917	2.5402	0.412989	2.62077	5.00E-05	0.000556862
ENSOART00000018160	ENSOARG00000016674	PLET1	759	6.31546	1.0323	2.61303	0.0002	0.00193731
ENSOART00000012719	ENSOARG00000011692	LOXL4	2432	3.90037	0.638095	2.61177	5.00E-05	0.000556862
ENSOART00000011695	ENSOARG00000010751	SPDEF	1098	8.61058	1.40872	2.61173	5.00E-05	0.000556862
ENSOART00000017665	ENSOARG00000016218	-	1227	721.627	118.863	2.60196	0.0051	0.0296594
Novel_001610	XLOC_263084	-	8381	0.69975	0.115486	2.59913	0.0003	0.0027591
ENSOART00000011398	ENSOARG00000010469	ATP6V0A4	2522	4.66842	0.771386	2.59741	5.00E-05	0.000556862
ENSOART00000012384	ENSOARG00000011393	AMBN	1224	13.2547	2.21547	2.58082	0.00015	0.00150086
ENSOART00000022695	ENSOARG00000020831	GPRC5D	1038	317.346	53.2403	2.57546	5.00E-05	0.000556862
ENSOART00000014312	ENSOARG00000013159	IL1R2	1197	32.9447	5.65573	2.54226	5.00E-05	0.000556862
ENSOART00000002743	ENSOARG00000002532	-	1403	1.3364	0.230946	2.53273	0.001	0.00773157
ENSOART00000022045	ENSOARG00000020249	CD2	3198	0.657401	0.114426	2.52236	0.00065	0.00535993
ENSOART00000018091	ENSOARG00000016610	HLA-DRA	1058	77.7501	13.6668	2.50817	5.00E-05	0.000556862
ENSOART00000009785	ENSOARG00000008975	MYH11	6209	82.9106	14.5978	2.50581	5.00E-05	0.000556862
Novel_014952	XLOC_1940445	-	5984	1.07928	0.19028	2.50387	0.00095	0.00740277
ENSOART00000017463	ENSOARG00000016036	KIFI	1215	809.821	144.106	2.49047	0.00745	0.0402566
ENSOART00000006644	ENSOARG00000006106	CIITA	3377	1.00341	0.178759	2.48883	0.00015	0.00150086
ENSOART00000004182	ENSOARG00000003846	SLC5A9	2139	2.07087	0.371574	2.47852	0.00735	0.0398294
ENSOART00000012836	ENSOARG00000011802	OTOP2	1539	2.16958	0.389896	2.47626	5.00E-05	0.000556862
ENSOART00000008805	ENSOARG00000008091	HLA-DOA	753	1.96593	0.353774	2.47431	0.00805	0.0428258
ENSOART00000017305	ENSOARG00000015893	-	900	658.92	118.954	2.4697	5.00E-05	0.000556862
ENSOART00000000314	ENSOARG00000000297	-	2015	12.4666	2.25224	2.46864	5.00E-05	0.000556862
ENSOART00000004415	ENSOARG00000004060	-	1053	10.08	1.82753	2.46353	5.00E-05	0.000556862
ENSOART00000017944	ENSOARG00000016473	V15	1281	1034.02	188.149	2.45832	0.00035	0.00315635
ENSOART00000012610	ENSOARG00000011594	GNE	2450	11.8223	2.15505	2.45572	0.008	0.0426154
ENSOART00000018423	ENSOARG00000016910	TRPV6	2689	20.7031	3.77664	2.45467	5.00E-05	0.000556862
ENSOART00000008150	ENSOARG00000007485	DCDC2	1437	0.986682	0.180963	2.44689	0.0057	0.0324586
ENSOART00000002305	ENSOARG00000002137	CYP17A1	1530	1.07007	0.196545	2.44477	0.00315	0.0200234
ENSOART00000013251	ENSOARG00000012187	FGF21	489	4.76172	0.914576	2.38031	0.00505	0.029424
ENSOART00000014575	ENSOARG00000013402	PTGFR	1159	15.8946	3.05501	2.37929	5.00E-05	0.000556862
ENSOART00000012693	ENSOARG00000011669	OTOP3	1538	1.41786	0.275242	2.36494	0.00085	0.00673672
ENSOART00000015001	ENSOARG00000013782	ALB	6773	0.838483	0.163182	2.3613	5.00E-05	0.000556862
Novel_004002	XLOC_566869	-	6495	0.911529	0.178049	2.35601	0.00215	0.0146185
Novel_009383	XLOC_1226933	-	3804	21.155	4.13235	2.35596	0.0085	0.0447354
ENSOART00000018630	ENSOARG00000017113	KRT2.10	1366	1068.68	209.129	2.35336	5.00E-05	0.000556862
ENSOART00000012452	ENSOARG00000011449	PRLR	1850	37.7754	7.42083	2.34779	5.00E-05	0.000556862
ENSOART00000004268	ENSOARG00000003927	DUSP14	597	87.439	17.2962	2.33782	5.00E-05	0.000556862
ENSOART00000022117	ENSOARG00000020312	CHAC1	435	50.3201	9.99816	2.3314	5.00E-05	0.000556862
ENSOART00000015483	ENSOARG00000014213	KLK1	801	1.76816	0.358069	2.30394	0.009	0.046837
Novel_000902	XLOC_152113	-	2762	0.75563	0.153467	2.29975	0.00155	0.0111676
Novel_005926	XLOC_721045	-	11645	1.44286	0.295191	2.28921	5.00E-05	0.000556862
ENSOART00000008589	ENSOARG00000007889	CRHR2	1242	7.39241	1.52404	2.27815	5.00E-05	0.000556862
ENSOART00000003798	ENSOARG00000003495	SLCO5A1	2524	8.11689	1.68329	2.26965	5.00E-05	0.000556862
TCONS_00099839	XLOC_064072	-	935	153.785	32.0533	2.26237	5.00E-05	0.000556862
ENSOART00000002946	ENSOARG00000002722	-	1188	14.2367	2.97434	2.25898	5.00E-05	0.000556862
ENSOART00000009362	ENSOARG00000008599	SLC36A2	1449	4.29651	0.900693	2.25406	5.00E-05	0.000556862
Novel_014548	XLOC_1875583	-	3854	3.08607	0.647737	2.25229	5.00E-05	0.000556862
ENSOART00000008916	ENSOARG00000008192	FOXA1	1314	2.40607	0.505896	2.24976	0.0004	0.0035406
ENSOART00000012776	ENSOARG00000011748	GPR111	2069	9.20091	1.93503	2.24942	5.00E-05	0.000556862
TCONS_00642258	XLOC_474219	-	694	3.68578	0.775667	2.24846	0.0016	0.0114606
ENSOART00000016748	ENSOARG00000015390	-	1137	1.05745	0.222645	2.24777	0.00695	0.0380812
ENSOART00000018440	ENSOARG00000016930	KRT72	1549	207.923	44.3506	2.22902	5.00E-05	0.000556862
ENSOART00000022408	ENSOARG00000020568	PDZK1	1734	52.6842	11.2388	2.22888	5.00E-05	0.000556862
ENSOART00000018519	ENSOARG00000017002	-	1607	171.119	36.6917	2.22148	0.0012	0.00902528
ENSOART00000020289	ENSOARG00000018638	FOXN1	2046	22.2914	4.80315	2.21444	5.00E-05	0.000556862
ENSOART00000010130	ENSOARG00000009311	GFAP	1305	1.02334	0.221393	2.20861	0.00525	0.0303667
ENSOART00000016570	ENSOARG00000015229	CCDC89	1125	2.31364	0.504347	2.19767	0.00055	0.00464828
Novel_015150	XLOC_1958140	-	2725	0.911018	0.198911	2.19536	0.00035	0.00315635
TCONS_01232586	XLOC_921168	-	680	0.705266	0.155077	2.18518	0.0051	0.0296594
ENSOART00000008608	ENSOARG00000007907	SEC14L6	1179	5.95505	1.31463	2.17945	5.00E-05	0.000556862
ENSOART00000018517	ENSOARG00000017006	-	597	5.46812	1.21365	2.17169	0.0014	0.0102711
ENSOART00000021722	ENSOARG00000019953	HTR1B	1167	3.42598	0.762889	2.16697	0.0001	0.00104666
TCONS_01650399	XLOC_1220572	-	1089	1.11601	0.250045	2.1581	0.00975	0.0499135
ENSOART00000002327	ENSOARG00000002159	LRRC15	1755	93.4132	21.0906	2.14703	5.00E-05	0.000556862
ENSOART00000008521	ENSOARG00000007821	SLC4A1	2861	1.21084	0.273699	2.14535	5.00E-05	0.000556862
ENSOART00000015118	ENSOARG00000013889	-	501	5.74674	1.29941	2.14488	0.00335	0.021037
ENSOART00000010030	ENSOARG00000009210	FABP9	405	1516.88	345.588	2.13399	5.00E-05	0.000556862
ENSOART00000016349	ENSOARG00000015023	-	681	9.80765	2.23868	2.13126	5.00E-05	0.000556862
ENSOART00000007861	ENSOARG00000007230	ERICH4	516	8.00587	1.83611	2.12441	0.0006	0.0050078
ENSOART00000004008	ENSOARG00000003685	SLC4A11	2754	0.973783	0.223732	2.12183	0.0002	0.00193731
ENSOART00000007149	ENSOARG00000006578	PRR9	348	3968.41	915.993	2.11515	5.00E-05	0.000556862
ENSOART00000018935	ENSOARG00000017394	NRG2	1575	6.06245	1.39978	2.1147	5.00E-05	0.000556862
ENSOART00000003585	ENSOARG00000003299	PEPT1	2124	19.5858	4.5494	2.10606	5.00E-05	0.000556862
ENSOART00000007866	ENSOARG00000007229	CD74	1257	53.2594	12.5621	2.08396	5.00E-05	0.000556862
ENSOART00000011986	ENSOARG00000011018	PADI4	2544	7.97398	1.88383	2.08163	5.00E-05	0.000556862
ENSOART00000000685	ENSOARG00000000641	S100A4	378	176.571	41.8931	2.07546	5.00E-05	0.000556862
ENSOART00000007025	ENSOARG00000006464	NCMAP	321	19.2236	4.58513	2.06784	0.0031	0.0197565
ENSOART00000010425	ENSOARG00000009576	PLA2G2E	438	5.45246	1.30066	2.06767	0.00805	0.0428258
ENSOART00000007485	ENSOARG00000006871	GPLD1	2547	2.41236	0.578637	2.05971	5.00E-05	0.000556862
ENSOART00000006448	ENSOARG00000005926	PCOLCE2	1248	15.4837	3.71969	2.05749	5.00E-05	0.000556862
ENSOART00000017340	ENSOARG00000015925	KRTAP29-1	1032	7.29926	1.76346	2.04934	5.00E-05	0.000556862
TCONS_00485784	XLOC_365433	-	2325	1.7587	0.42697	2.04231	5.00E-05	0.000556862
ENSOART00000002878	ENSOARG00000002655	CES4A	5032	13.5258	3.29658	2.03667	5.00E-05	0.000556862
ENSOART00000021811	ENSOARG00000020032	TUBA1A	1359	16.6439	4.06639	2.03317	5.00E-05	0.000556862
ENSOART00000006608	ENSOARG00000006079	P2RY10	1002	1.96264	0.483098	2.02241	0.0021	0.0143388
ENSOART00000020266	ENSOARG00000018621	CNN1	894	75.128	18.585	2.01521	5.00E-05	0.000556862
ENSOART00000009138	ENSOARG00000008397	THEG	2442	2.14468	0.532708	2.00935	5.00E-05	0.000556862
ENSOART00000009922	ENSOARG00000009106	ACPP	1260	21.4971	5.37625	1.99947	5.00E-05	0.000556862
ENSOART00000020997	ENSOARG00000019281	-	666	29.8718	7.4726	1.9991	5.00E-05	0.000556862
TCONS_00547662	XLOC_419576	-	474	96.1659	24.1386	1.99418	0.0001	0.00104666
ENSOART00000022346	ENSOARG00000020515	S-LZ	447	22.1174	5.55486	1.99336	5.00E-05	0.000556862
ENSOART00000019133	ENSOARG00000017584	GSTA1	669	98.1994	24.7157	1.99028	5.00E-05	0.000556862
ENSOART00000020261	ENSOARG00000018613	ALOX15B	4705	6.79789	1.71486	1.98699	5.00E-05	0.000556862
ENSOART00000000332	ENSOARG00000000314	-	5147	6.61217	1.68179	1.97512	5.00E-05	0.000556862
ENSOART00000011818	ENSOARG00000010867	-	2398	1.01381	0.258103	1.97378	0.00045	0.00391714
ENSOART00000007079	ENSOARG00000006513	SERPINB13	1325	6.44567	1.64739	1.96815	5.00E-05	0.000556862
ENSOART00000017379	ENSOARG00000015961	KRTAP16-1	1584	15.4739	3.95663	1.9675	5.00E-05	0.000556862
TCONS_02537351	XLOC_1875583	-	3081	2.53282	0.647882	1.96694	0.0002	0.00193731
Novel_006460	XLOC_816309	-	23555	2.30721	0.591708	1.96319	5.00E-05	0.000556862
ENSOART00000018621	ENSOARG00000017105	KRT14	4881	431.375	110.752	1.96161	5.00E-05	0.000556862
Novel_010649	XLOC_1396934	-	1438	0.884516	0.227876	1.95664	0.00575	0.0326765
ENSOART00000009741	ENSOARG00000008943	CPVL	1947	5.99625	1.55069	1.95115	0.00325	0.0205354
ENSOART00000006453	ENSOARG00000005923	PDE6A	2580	1.81515	0.469787	1.95001	5.00E-05	0.000556862
ENSOART00000019941	ENSOARG00000018326	CSDC2	501	15.14	3.93183	1.94509	5.00E-05	0.000556862
Novel_017615	XLOC_2342731	-	2758	2.91726	0.760412	1.93976	5.00E-05	0.000556862
TCONS_01991457	XLOC_1482754	-	2353	0.707571	0.185393	1.93229	0.00265	0.0173755
TCONS_01420121	XLOC_1059158	-	838	1.74696	0.458024	1.93135	0.0097	0.0497116
Novel_006461	XLOC_816336	-	5937	1.26669	0.332658	1.92895	5.00E-05	0.000556862
ENSOART00000002088	ENSOARG00000001935	HEPHL1	3474	96.0624	25.5963	1.90804	5.00E-05	0.000556862
ENSOART00000016682	ENSOARG00000015329	GALNT15	1364	1.05861	0.283201	1.90228	0.0053	0.0306004
ENSOART00000002881	ENSOARG00000002655	CES4A	2245	18.6463	5.0007	1.89869	5.00E-05	0.000556862
ENSOART00000007728	ENSOARG00000007100	TGM3	2076	74.5231	19.9932	1.89818	5.00E-05	0.000556862
ENSOART00000011417	ENSOARG00000010491	PSORS1C2	405	489.488	131.377	1.89757	5.00E-05	0.000556862
Novel_002509	XLOC_442095	-	12877	1.49774	0.402091	1.8972	0.0026	0.0171152
ENSOART00000003928	ENSOARG00000003592	LRP2	18729	1.90172	0.510614	1.897	5.00E-05	0.000556862
ENSOART00000015332	ENSOARG00000014081	SERPINF2	1476	1.68659	0.454278	1.89246	0.001	0.00773157
ENSOART00000008182	ENSOARG00000007512	ETNPPL	1494	2.96922	0.802341	1.8878	0.0001	0.00104666
ENSOART00000002933	ENSOARG00000002706	ENTPD3	1602	3.70892	1.00876	1.87842	5.00E-05	0.000556862
Novel_019122	XLOC_2586489	-	2502	5.80524	1.57909	1.87826	5.00E-05	0.000556862
ENSOART00000014330	ENSOARG00000013175	PLEKHS1	1689	3.90881	1.06402	1.8772	5.00E-05	0.000556862
ENSOART00000010042	ENSOARG00000009222	CA6	951	3.08093	0.839954	1.87499	0.00525	0.0303667
TCONS_02521568	XLOC_1864792	-	2523	0.80325	0.21965	1.87064	0.00145	0.0105647
ENSOART00000013117	ENSOARG00000012060	AMDHD1	1281	2.19035	0.602807	1.86139	0.0003	0.0027591
ENSOART00000002805	ENSOARG00000002570	CDHR2	4050	1.97189	0.542888	1.86085	5.00E-05	0.000556862
ENSOART00000002799	ENSOARG00000002570	CDHR2	4050	1.97189	0.542888	1.86085	5.00E-05	0.000556862
ENSOART00000018265	ENSOARG00000016773	-	1719	16.5677	4.56654	1.8592	5.00E-05	0.000556862
ENSOART00000017702	ENSOARG00000016231	-	4008	21.8745	6.04035	1.85654	5.00E-05	0.000556862
ENSOART00000007476	ENSOARG00000006880	SERPINB7	3303	1.33187	0.369051	1.85156	0.00165	0.0117574
TCONS_03617273	XLOC_2713505	-	326	451.592	125.493	1.84742	5.00E-05	0.000556862
TCONS_03626535	XLOC_2722321	-	1035	55.8441	15.5549	1.84403	5.00E-05	0.000556862
ENSOART00000006228	ENSOARG00000005724	SPN	1143	1.34974	0.376728	1.84108	0.00565	0.0322255
ENSOART00000007429	ENSOARG00000006835	FAM107B	721	69.6454	19.447	1.84048	5.00E-05	0.000556862
ENSOART00000016132	ENSOARG00000014819	-	2737	35.384	9.89776	1.83792	5.00E-05	0.000556862
ENSOART00000011297	ENSOARG00000010384	PHYHIP	1198	6.30128	1.76368	1.83706	5.00E-05	0.000556862
ENSOART00000006615	ENSOARG00000006083	PODN	2001	12.5223	3.50851	1.83556	5.00E-05	0.000556862
ENSOART00000019686	ENSOARG00000018087	-	552	6.73477	1.88987	1.83334	0.00225	0.0151794
ENSOART00000003716	ENSOARG00000003422	SMPD3	1817	5.56759	1.56258	1.83312	5.00E-05	0.000556862
ENSOART00000004211	ENSOARG00000003875	FAM46B	1293	23.7397	6.68641	1.828	5.00E-05	0.000556862
Novel_008096	XLOC_1044867	-	2939	0.917416	0.258523	1.82729	0.0004	0.0035406
TCONS_03241630	XLOC_2408856	-	2098	11.7068	3.30216	1.82587	5.00E-05	0.000556862
ENSOART00000009215	ENSOARG00000008468	EMB	1037	6.21484	1.7533	1.82565	5.00E-05	0.000556862
ENSOART00000001875	ENSOARG00000001743	CREB3L4	1275	13.3607	3.77551	1.82325	5.00E-05	0.000556862
ENSOART00000010099	ENSOARG00000009277	-	4028	3.95154	1.11689	1.82293	5.00E-05	0.000556862
Novel_004420	XLOC_594416	-	9853	0.691566	0.195643	1.82164	0.00065	0.00535993
ENSOART00000013628	ENSOARG00000012534	FRMD7	2163	1.55102	0.440958	1.8145	0.00035	0.00315635
ENSOART00000018496	ENSOARG00000016979	SLC6A14	1926	61.0686	17.371	1.81375	5.00E-05	0.000556862
ENSOART00000008882	ENSOARG00000008165	HSD17B6	960	2.77521	0.791136	1.8106	0.00095	0.00740277
ENSOART00000016536	ENSOARG00000015193	AWAT1	1023	13.6611	3.90006	1.80851	5.00E-05	0.000556862
TCONS_00362442	XLOC_266354	-	5069	1.28345	0.367599	1.80383	0.00185	0.0129176
ENSOART00000015640	ENSOARG00000014363	RASSF6	1048	4.95219	1.41866	1.80353	5.00E-05	0.000556862
ENSOART00000006289	ENSOARG00000005779	PAQR7	951	19.1619	5.5115	1.79772	5.00E-05	0.000556862
ENSOART00000020869	ENSOARG00000019163	HBBB	976	160.875	46.3504	1.79529	5.00E-05	0.000556862
Novel_011314	XLOC_1446786	-	14709	1.52999	0.441702	1.79237	5.00E-05	0.000556862
ENSOART00000012526	ENSOARG00000011519	RHCG	1326	9.19446	2.65939	1.78967	5.00E-05	0.000556862
ENSOART00000010383	ENSOARG00000009537	DUSP5	678	20.5556	5.95072	1.7884	5.00E-05	0.000556862
ENSOART00000002552	ENSOARG00000002355	-	2438	8.91502	2.58199	1.78775	5.00E-05	0.000556862
TCONS_00935733	XLOC_685346	-	2335	1.03606	0.300446	1.78593	0.001	0.00773157
ENSOART00000014094	ENSOARG00000012958	-	3618	0.702601	0.205602	1.77285	0.0018	0.0126278
ENSOART00000016382	ENSOARG00000015051	BCAS1	2410	9.44386	2.77048	1.76924	5.00E-05	0.000556862
ENSOART00000006386	ENSOARG00000005868	RINL	1602	0.873904	0.256833	1.76664	0.0052	0.0301328
ENSOART00000011412	ENSOARG00000010485	-	1404	20.4187	6.00999	1.76445	5.00E-05	0.000556862
ENSOART00000009751	ENSOARG00000008951	LYPD5	1628	6.79706	2.00609	1.76053	5.00E-05	0.000556862
ENSOART00000020936	ENSOARG00000019227	PNPLA5	1302	3.49845	1.03637	1.75518	0.0039	0.0238046
ENSOART00000011441	ENSOARG00000010516	CDSN	1618	68.9825	20.4481	1.75427	5.00E-05	0.000556862
Novel_009524	XLOC_1236185	-	5006	2.36675	0.703962	1.74934	5.00E-05	0.000556862
ENSOART00000021258	ENSOARG00000019515	PLB1	4523	5.28491	1.57536	1.7462	5.00E-05	0.000556862
ENSOART00000012215	ENSOARG00000011236	CD207	990	2.61494	0.782654	1.74033	0.00115	0.00870592
ENSOART00000011449	ENSOARG00000010524	C6orf15	888	2.18988	0.655714	1.73971	0.00505	0.029424
ENSOART00000013168	ENSOARG00000012108	ACTB	1167	110.186	33.0018	1.73933	5.00E-05	0.000556862
ENSOART00000001059	ENSOARG00000000990	KRTAP24-1	759	162.324	48.6532	1.73827	5.00E-05	0.000556862
Novel_017754	XLOC_2371512	-	8837	4.42834	1.32746	1.73809	0.0001	0.00104666
ENSOART00000002997	ENSOARG00000002758	CLHC1	1761	5.25768	1.5818	1.73285	5.00E-05	0.000556862
ENSOART00000002648	ENSOARG00000002447	-	548	5.96728	1.79724	1.73129	0.0024	0.0160111
ENSOART00000009645	ENSOARG00000008859	C1QTNF7	3948	9.57258	2.89514	1.72528	5.00E-05	0.000556862
ENSOART00000007581	ENSOARG00000006969	TGM6	3817	3.9658	1.20146	1.72282	5.00E-05	0.000556862
ENSOART00000003500	ENSOARG00000003221	TBC1D30	2478	6.37707	1.93339	1.72176	5.00E-05	0.000556862
ENSOART00000016492	ENSOARG00000015155	DGAT2L6	1014	14.5045	4.40633	1.71885	5.00E-05	0.000556862
ENSOART00000006357	ENSOARG00000005836	TEKT5	1470	1.09482	0.33383	1.7135	0.00345	0.0215452
ENSOART00000000357	ENSOARG00000000342	SPRR3	412	474.224	144.866	1.71085	5.00E-05	0.000556862
Novel_000901	XLOC_151958	-	7978	0.656346	0.201099	1.70655	0.0003	0.0027591
ENSOART00000012962	ENSOARG00000011915	TBXAS1	1632	0.841901	0.258039	1.70606	0.0077	0.0413476
ENSOART00000002697	ENSOARG00000002492	-	1758	35.0229	10.7508	1.70385	5.00E-05	0.000556862
ENSOART00000021822	ENSOARG00000020043	LRMP	1659	6.42316	1.97791	1.69931	5.00E-05	0.000556862
ENSOART00000004698	ENSOARG00000004313	SLC10A6	1140	3.01153	0.9278	1.69861	0.00035	0.00315635
ENSOART00000015627	ENSOARG00000014349	LIPK	1233	15.611	4.82385	1.6943	5.00E-05	0.000556862
ENSOART00000009392	ENSOARG00000008620	LTF	4973	3.29809	1.02483	1.68625	5.00E-05	0.000556862
ENSOART00000006515	ENSOARG00000005992	NCCRP1	2729	4.10439	1.27702	1.68439	5.00E-05	0.000556862
ENSOART00000018614	ENSOARG00000017098	KRT2.10	1091	433.043	134.777	1.68393	0.0007	0.00571161
ENSOART00000004761	ENSOARG00000004374	MBP	540	8.25026	2.58096	1.67653	0.00295	0.0189735
ENSOART00000013915	ENSOARG00000012803	GABRR1	2200	1.76036	0.553454	1.66934	5.00E-05	0.000556862
Novel_002507	XLOC_442095	-	19951	1.54634	0.488458	1.66255	5.00E-05	0.000556862
ENSOART00000015290	ENSOARG00000014040	GPAT2	3068	1.15375	0.365164	1.65972	5.00E-05	0.000556862
ENSOART00000018184	ENSOARG00000016692	ANKRD31	5314	1.33476	0.423076	1.65759	0.00325	0.0205354
ENSOART00000002675	ENSOARG00000002469	-	339	25.7652	8.21155	1.6497	0.00695	0.0380812
Novel_010287	XLOC_1375199	-	8687	1.08823	0.346893	1.64943	0.0035	0.0217983
ENSOART00000011475	ENSOARG00000010536	DMTN	1451	1.60381	0.511637	1.64831	0.0024	0.0160111
ENSOART00000012198	ENSOARG00000011217	SLC37A2	1506	8.14216	2.60023	1.64677	5.00E-05	0.000556862
Novel_015356	XLOC_1981843	-	1626	1.03932	0.332312	1.64503	0.0081	0.043029
ENSOART00000004000	ENSOARG00000003684	NPY4R	1134	1.66816	0.534221	1.64275	0.00425	0.0255532
ENSOART00000021077	ENSOARG00000019354	SLC7A8	1856	17.7313	5.70782	1.63528	5.00E-05	0.000556862
ENSOART00000020319	ENSOARG00000018670	FGL2	1326	90.7829	29.301	1.63147	5.00E-05	0.000556862
ENSOART00000011075	ENSOARG00000010176	MAT1A	1620	7.61502	2.469	1.62492	5.00E-05	0.000556862
ENSOART00000016547	ENSOARG00000015206	FAM167A	1059	11.8537	3.85188	1.6217	5.00E-05	0.000556862
TCONS_03506895	XLOC_2622193	-	4506	1.0976	0.357795	1.61715	0.005	0.0291793
ENSOART00000021466	ENSOARG00000019710	-	900	3.4638	1.13419	1.61069	0.0014	0.0102711
ENSOART00000006327	ENSOARG00000005808	CAPN12	2106	9.34224	3.06107	1.60973	5.00E-05	0.000556862
Novel_007838	XLOC_1004568	-	2352	0.80966	0.266346	1.60401	0.0042	0.0253092
Novel_005920	XLOC_721001	-	1737	4.55637	1.499	1.60388	0.0053	0.0306004
ENSOART00000017155	ENSOARG00000015757	-	354	152.284	50.1396	1.60274	5.00E-05	0.000556862
ENSOART00000021467	ENSOARG00000019711	SLC39A2	930	5.15494	1.70256	1.59825	0.0006	0.0050078
ENSOART00000009774	ENSOARG00000008972	AGR2	1508	0.982352	0.324449	1.59825	0.00645	0.0358394
ENSOART00000005283	ENSOARG00000004848	ITGBL1	1179	63.8597	21.1121	1.59683	5.00E-05	0.000556862
TCONS_02269525	XLOC_1690950	-	1967	3.86653	1.28474	1.58956	0.00215	0.0146185
TCONS_03616179	XLOC_2712468	-	2410	7.26136	2.42921	1.57975	5.00E-05	0.000556862
ENSOART00000021877	ENSOARG00000020094	-	5196	3.91912	1.31425	1.57629	5.00E-05	0.000556862
ENSOART00000002854	ENSOARG00000002636	CES3	1686	2.03126	0.681543	1.5755	0.00035	0.00315635
ENSOART00000005657	ENSOARG00000005194	-	717	14.9601	5.02287	1.57453	0.00045	0.00391714
ENSOART00000009598	ENSOARG00000008817	HSP70	1932	22.7289	7.692	1.5631	5.00E-05	0.000556862
ENSOART00000005696	ENSOARG00000005222	CYP27B1	1530	4.2714	1.44786	1.56079	5.00E-05	0.000556862
ENSOART00000019573	ENSOARG00000017986	DNASE1L2	881	37.7686	12.8185	1.55896	0.00315	0.0200234
ENSOART00000012464	ENSOARG00000011463	IER3	468	149.249	50.758	1.55602	5.00E-05	0.000556862
ENSOART00000018263	ENSOARG00000016768	SCNN1B	1901	2.9504	1.00386	1.55535	5.00E-05	0.000556862
ENSOART00000014311	ENSOARG00000013163	ACSM3	1811	34.7887	11.8491	1.55384	5.00E-05	0.000556862
ENSOART00000000796	ENSOARG00000000746	-	288	1943.84	662.227	1.55351	5.00E-05	0.000556862
ENSOART00000020510	ENSOARG00000018830	CPO	4684	0.698401	0.238381	1.55078	0.00045	0.00391714
ENSOART00000000979	ENSOARG00000000912	-	1011	136.868	46.8809	1.54572	5.00E-05	0.000556862
ENSOART00000001706	ENSOARG00000001588	GBP2	4934	3.55787	1.21987	1.54429	5.00E-05	0.000556862
ENSOART00000022253	ENSOARG00000020433	ATP13A4	3594	8.05162	2.76756	1.54067	5.00E-05	0.000556862
Novel_009384	XLOC_1226943	-	2499	31.9794	11.0068	1.53875	0.00415	0.0250637
ENSOART00000022251	ENSOARG00000020432	-	2355	19.6071	6.75496	1.53736	5.00E-05	0.000556862
ENSOART00000004073	ENSOARG00000003744	-	1248	2.0168	0.695134	1.5367	0.0014	0.0102711
ENSOART00000017957	ENSOARG00000016491	-	690	40.1755	13.8572	1.53569	5.00E-05	0.000556862
ENSOART00000009925	ENSOARG00000009116	PMP2	405	23.9978	8.27858	1.53544	0.00095	0.00740277
Novel_000862	XLOC_147470	-	1602	3.4283	1.18585	1.53158	0.00165	0.0117574
ENSOART00000020960	ENSOARG00000019246	PNPLA3	1305	4.57221	1.5971	1.51743	0.00645	0.0358394
Novel_012484	XLOC_1634784	-	9490	0.671739	0.234871	1.51603	5.00E-05	0.000556862
ENSOART00000020779	ENSOARG00000019083	KIAA1324	4804	3.7122	1.30482	1.50842	5.00E-05	0.000556862
Novel_002195	XLOC_362081	-	10046	0.949782	0.335041	1.50326	5.00E-05	0.000556862
Novel_005465	XLOC_678915	-	7474	5.08343	1.79742	1.49987	5.00E-05	0.000556862
ENSOART00000009883	ENSOARG00000009073	RASEF	2368	4.16004	1.47144	1.49937	5.00E-05	0.000556862
ENSOART00000014350	ENSOARG00000013193	CPZ	1935	85.9495	30.4312	1.49794	0.0012	0.00902528
Novel_002388	XLOC_419576	-	4241	5.50838	1.957	1.49298	0.002	0.0137721
ENSOART00000019853	ENSOARG00000018232	-	1698	83.4894	29.7516	1.48863	5.00E-05	0.000556862
ENSOART00000000719	ENSOARG00000000664	ACSBG1	3161	25.1351	8.99727	1.48215	0.00065	0.00535993
ENSOART00000005894	ENSOARG00000005406	HKDC1	2754	2.06334	0.742173	1.47516	0.0001	0.00104666
ENSOART00000000300	ENSOARG00000000287	KPRP	3443	9.145	3.2919	1.47406	5.00E-05	0.000556862
ENSOART00000022969	ENSOARG00000021083	TCHH	6527	2252.89	812.253	1.47178	0.0051	0.0296594
ENSOART00000007831	ENSOARG00000007200	FAM180B	633	10.5406	3.81341	1.46681	0.00015	0.00150086
ENSOART00000018865	ENSOARG00000017328	F3	879	65.9139	23.8566	1.46619	5.00E-05	0.000556862
ENSOART00000006000	ENSOARG00000005504	COCH	1659	126.104	45.7038	1.46423	5.00E-05	0.000556862
ENSOART00000018962	ENSOARG00000017421	SOWAHB	2286	1.73088	0.627704	1.46335	0.0004	0.0035406
ENSOART00000008281	ENSOARG00000007604	DAPL1	5075	17.2943	6.28464	1.46039	5.00E-05	0.000556862
Novel_010897	XLOC_1417175	-	7337	0.654218	0.238053	1.45849	0.0054	0.0310641
ENSOART00000012819	ENSOARG00000011768	CYFIP2	3876	12.1677	4.43137	1.45724	5.00E-05	0.000556862
ENSOART00000008163	ENSOARG00000007496	ME1	1638	26.6719	9.73087	1.45468	5.00E-05	0.000556862
ENSOART00000021069	ENSOARG00000019346	MREG	645	33.6668	12.3019	1.45244	5.00E-05	0.000556862
ENSOART00000014044	ENSOARG00000012921	ACSM1	2144	30.4044	11.1153	1.45174	5.00E-05	0.000556862
ENSOART00000012306	ENSOARG00000011322	SFRP5	603	13.7047	5.01046	1.45166	0.00015	0.00150086
ENSOART00000001426	ENSOARG00000001330	NRG4	351	21.3499	7.82034	1.44892	0.0028	0.0181792
ENSOART00000013146	ENSOARG00000012089	-	5551	1.66159	0.610152	1.44532	0.0013	0.00965123
ENSOART00000002521	ENSOARG00000002327	ATG9B	7030	7.60701	2.79386	1.44507	5.00E-05	0.000556862
ENSOART00000010410	ENSOARG00000009552	-	1116	7.15926	2.63166	1.44384	0.00055	0.00464828
ENSOART00000013441	ENSOARG00000012364	-	1493	1.22469	0.451487	1.43966	0.00615	0.0344949
ENSOART00000021503	ENSOARG00000019747	GRIK3	2941	2.25359	0.832551	1.43661	5.00E-05	0.000556862
ENSOART00000018854	ENSOARG00000017314	GALNT6	2190	2.27626	0.84247	1.43397	0.0002	0.00193731
ENSOART00000027072	ENSOARG00000025170	-	2473	1.52682	0.565805	1.43216	0.00115	0.00870592
ENSOART00000017622	ENSOARG00000016184	SAMSN1	1116	6.50445	2.41067	1.43199	0.0001	0.00104666
ENSOART00000014810	ENSOARG00000013606	ATP10B	4466	1.50999	0.560877	1.42878	0.0001	0.00104666
ENSOART00000009096	ENSOARG00000008360	CYSLTR2	1104	3.0334	1.12911	1.42575	0.0016	0.0114606
ENSOART00000008773	ENSOARG00000008058	SDR9C7	942	16.347	6.08982	1.42456	5.00E-05	0.000556862
ENSOART00000008611	ENSOARG00000007908	MMP9	2284	1.97168	0.734731	1.42414	0.00045	0.00391714
ENSOART00000017257	ENSOARG00000015847	MYL9	939	45.7668	17.0578	1.42387	5.00E-05	0.000556862
ENSOART00000022577	ENSOARG00000020724	MGP	312	1505.05	562.302	1.42039	5.00E-05	0.000556862
ENSOART00000015739	ENSOARG00000014456	KLK12	4786	8.33842	3.12532	1.41577	5.00E-05	0.000556862
ENSOART00000000940	ENSOARG00000000877	-	1440	2.03147	0.761487	1.41563	0.00225	0.0151794
ENSOART00000019058	ENSOARG00000017506	-	1754	19.9898	7.49531	1.4152	5.00E-05	0.000556862
ENSOART00000018681	ENSOARG00000017163	-	4541	0.872658	0.327282	1.41488	0.0009	0.00707511
ENSOART00000005508	ENSOARG00000005056	CDH19	2419	4.98868	1.87772	1.40968	5.00E-05	0.000556862
ENSOART00000018459	ENSOARG00000016942	TRPV3	2379	9.42239	3.56181	1.40348	5.00E-05	0.000556862
ENSOART00000019749	ENSOARG00000018144	SNED1	4012	1.62756	0.615508	1.40286	0.0001	0.00104666
ENSOART00000008140	ENSOARG00000007477	-	252	349.867	132.383	1.40209	0.0001	0.00104666
ENSOART00000019499	ENSOARG00000017917	GRIK4	2924	0.665597	0.252166	1.40028	0.0042	0.0253092
Novel_020047	XLOC_2720592	-	4487	3.96715	1.50412	1.39918	5.00E-05	0.000556862
ENSOART00000020644	ENSOARG00000018961	PLLP	749	3.84956	1.45998	1.39875	0.00355	0.0220424
ENSOART00000022981	ENSOARG00000021093	FLG2	8673	190.127	72.1999	1.3969	5.00E-05	0.000556862
ENSOART00000003571	ENSOARG00000003288	MAOB	1356	2.36289	0.897887	1.39595	0.00125	0.00934531
ENSOART00000020891	ENSOARG00000019184	SORT1	2898	20.9713	7.97113	1.39556	0.0005	0.00428702
ENSOART00000000160	ENSOARG00000000159	PRSS22	1382	11.1774	4.25658	1.39281	5.00E-05	0.000556862
ENSOART00000016196	ENSOARG00000014882	SERPINA1	1292	106.589	40.6483	1.3908	5.00E-05	0.000556862
ENSOART00000004541	ENSOARG00000004174	TAGLN	675	283.805	108.414	1.38836	0.0001	0.00104666
Novel_007064	XLOC_926256	-	4010	0.683673	0.262056	1.38343	0.00845	0.0445197
ENSOART00000013688	ENSOARG00000012587	LHX8	5085	0.85158	0.326455	1.38326	0.0009	0.00707511
ENSOART00000001787	ENSOARG00000001660	PRELP	1146	10.7939	4.14395	1.38114	5.00E-05	0.000556862
ENSOART00000004414	ENSOARG00000004060	-	1672	3.26503	1.25568	1.37862	0.005	0.0291793
ENSOART00000009578	ENSOARG00000008786	-	2354	40.8337	15.7484	1.37455	5.00E-05	0.000556862
ENSOART00000016511	ENSOARG00000015168	-	3282	5.07031	1.95822	1.37253	5.00E-05	0.000556862
ENSOART00000006763	ENSOARG00000006220	FA2H	984	38.7117	14.955	1.37215	5.00E-05	0.000556862
ENSOART00000008669	ENSOARG00000007958	VSIG8	1242	247.751	95.7316	1.37182	5.00E-05	0.000556862
ENSOART00000022198	ENSOARG00000020386	APOD	800	219.527	84.8389	1.3716	5.00E-05	0.000556862
ENSOART00000010567	ENSOARG00000009699	PTK2B	4467	3.04809	1.17909	1.37023	5.00E-05	0.000556862
ENSOART00000011279	ENSOARG00000010369	-	369	15.4406	5.97496	1.36973	0.0055	0.0315256
ENSOART00000010530	ENSOARG00000009670	CPXM2	2208	21.9044	8.49939	1.36579	5.00E-05	0.000556862
TCONS_01052626	XLOC_772928	-	1850	1.01443	0.394213	1.36362	0.0068	0.0374167
ENSOART00000005909	ENSOARG00000005421	NDRG1	2327	58.5603	22.7805	1.36212	5.00E-05	0.000556862
TCONS_03077010	XLOC_2290462	-	1452	1.2483	0.487932	1.35521	0.0073	0.0396132
ENSOART00000003141	ENSOARG00000002901	-	1679	20.2688	7.93463	1.35303	5.00E-05	0.000556862
ENSOART00000012028	ENSOARG00000011055	PADI1	1920	17.302	6.78302	1.35094	5.00E-05	0.000556862
ENSOART00000007009	ENSOARG00000006452	SLC46A2	1893	2.24377	0.880334	1.3498	0.00145	0.0105647
ENSOART00000009494	ENSOARG00000008718	-	1751	1.11397	0.437192	1.34937	0.0064	0.03561
ENSOART00000017939	ENSOARG00000016471	FAM49A	1134	17.6317	6.93435	1.34634	5.00E-05	0.000556862
ENSOART00000006794	ENSOARG00000006248	SYNDIG1	4588	0.668096	0.262863	1.34574	0.00125	0.00934531
ENSOART00000021889	ENSOARG00000020105	ILDR1	1516	2.95435	1.16287	1.34515	0.0006	0.0050078
ENSOART00000016630	ENSOARG00000015282	KCTD14	702	4.64154	1.82757	1.34467	0.00295	0.0189735
ENSOART00000021920	ENSOARG00000020131	TSPAN2	624	23.7124	9.34541	1.34331	5.00E-05	0.000556862
ENSOART00000010162	ENSOARG00000009340	TMEM86A	2829	23.5804	9.30646	1.34128	5.00E-05	0.000556862
ENSOART00000018102	ENSOARG00000016618	RAP1GAP2	2612	4.99335	1.97081	1.34122	5.00E-05	0.000556862
ENSOART00000011230	ENSOARG00000010322	-	795	7.8806	3.11055	1.34114	0.0002	0.00193731
ENSOART00000009607	ENSOARG00000008822	CRAT	2763	52.8626	20.8827	1.33994	5.00E-05	0.000556862
ENSOART00000016063	ENSOARG00000014759	-	672	61.1518	24.3456	1.32873	5.00E-05	0.000556862
ENSOART00000011395	ENSOARG00000010463	MAST1	4541	1.52873	0.609545	1.32653	5.00E-05	0.000556862
TCONS_02519193	XLOC_1863800	-	3188	1.5969	0.638302	1.32297	0.0052	0.0301328
Novel_004417	XLOC_594416	-	5331	0.892101	0.357357	1.31984	0.0068	0.0374167
TCONS_00915929	XLOC_671761	-	2034	1.02641	0.411426	1.3189	0.00435	0.0260434
Novel_008655	XLOC_1091425	-	6144	3.90333	1.56498	1.31856	5.00E-05	0.000556862
ENSOART00000011406	ENSOARG00000010474	HR	3927	53.2118	21.3412	1.31811	5.00E-05	0.000556862
ENSOART00000013135	ENSOARG00000012078	REEP6	1353	3.59444	1.44313	1.31656	0.0006	0.0050078
ENSOART00000013047	ENSOARG00000011995	CTH	1224	20.5432	8.24991	1.31621	5.00E-05	0.000556862
ENSOART00000004433	ENSOARG00000004076	EPN3	2012	3.12425	1.25486	1.31598	0.00875	0.0458007
ENSOART00000005265	ENSOARG00000004831	CCL14	285	210.276	84.5181	1.31495	5.00E-05	0.000556862
ENSOART00000005269	ENSOARG00000004837	SBSN	1787	179.645	72.3775	1.31154	5.00E-05	0.000556862
ENSOART00000007000	ENSOARG00000006441	SERPINB12	1278	24.4797	9.87487	1.30975	0.00015	0.00150086
ENSOART00000017067	ENSOARG00000015682	CYB5R2	897	5.4031	2.17989	1.30953	0.00155	0.0111676
ENSOART00000007197	ENSOARG00000006621	RNF180	1527	20.3699	8.2376	1.30614	0.00155	0.0111676
ENSOART00000009430	ENSOARG00000008660	ARSH	1767	5.98644	2.42175	1.30565	0.0007	0.00571161
ENSOART00000008452	ENSOARG00000007765	IL20RB	933	46.5822	18.9471	1.2978	5.00E-05	0.000556862
ENSOART00000000120	ENSOARG00000000114	-	2241	6.32969	2.57583	1.2971	5.00E-05	0.000556862
TCONS_03631346	XLOC_2726756	-	1296	67.4517	27.4627	1.29638	5.00E-05	0.000556862
ENSOART00000016959	ENSOARG00000015588	ATP6V1C2	1310	52.7049	21.4841	1.29467	5.00E-05	0.000556862
Novel_013419	XLOC_1732113	-	7868	1.21383	0.495357	1.29302	0.00015	0.00150086
ENSOART00000012650	ENSOARG00000011633	TTC23L	1380	2.62608	1.07283	1.29149	0.0021	0.0143388
ENSOART00000017823	ENSOARG00000016370	BCO2	1728	29.4176	12.0382	1.28906	5.00E-05	0.000556862
ENSOART00000022401	ENSOARG00000020562	LIPH	1469	8.2503	3.3773	1.28857	5.00E-05	0.000556862
ENSOART00000012093	ENSOARG00000011118	-	1934	1.44233	0.590933	1.28733	0.00405	0.0245571
Novel_005459	XLOC_678915	-	11432	3.7771	1.54921	1.28575	5.00E-05	0.000556862
ENSOART00000008605	ENSOARG00000007906	-	5709	3.17454	1.31015	1.27681	5.00E-05	0.000556862
ENSOART00000018756	ENSOARG00000017229	KRT16	1106	7.80033	3.21994	1.2765	0.00155	0.0111676
ENSOART00000016282	ENSOARG00000014960	CH25H	816	7.82488	3.23185	1.27571	0.00085	0.00673672
ENSOART00000020117	ENSOARG00000018480	FAM83G	2436	30.6484	12.6662	1.27483	5.00E-05	0.000556862
ENSOART00000013456	ENSOARG00000012377	GSDMA	5233	21.4733	8.88199	1.27359	5.00E-05	0.000556862
ENSOART00000017176	ENSOARG00000015778	STARD5	642	28.765	11.9053	1.27271	5.00E-05	0.000556862
ENSOART00000006712	ENSOARG00000006170	BCAN	2765	0.73912	0.306048	1.27205	0.00485	0.0284596
ENSOART00000017139	ENSOARG00000015742	IL16	4198	1.54421	0.641981	1.26627	0.0001	0.00104666
ENSOART00000001287	ENSOARG00000001202	PLK3	1947	18.3363	7.62603	1.2657	5.00E-05	0.000556862
ENSOART00000006599	ENSOARG00000006068	ZFP36	2580	7.41349	3.08625	1.2643	5.00E-05	0.000556862
ENSOART00000003298	ENSOARG00000003042	PON3	5536	13.1554	5.48121	1.26309	5.00E-05	0.000556862
ENSOART00000015589	ENSOARG00000014318	KLK7	1757	99.9633	41.6626	1.26265	5.00E-05	0.000556862
ENSOART00000019064	ENSOARG00000017514	HOXD10	1011	3.01042	1.25521	1.26204	0.0035	0.0217983
ENSOART00000002020	ENSOARG00000001878	C4	4647	7.37829	3.08273	1.25908	5.00E-05	0.000556862
ENSOART00000010920	ENSOARG00000010035	SERPING1	1707	37.3985	15.6334	1.25835	5.00E-05	0.000556862
ENSOART00000012309	ENSOARG00000011319	ATP6V1B1	3805	25.289	10.589	1.25594	5.00E-05	0.000556862
ENSOART00000014016	ENSOARG00000012896	KLF9	726	27.8615	11.6769	1.25462	5.00E-05	0.000556862
ENSOART00000003943	ENSOARG00000003633	TLCD1	744	20.767	8.70945	1.25364	5.00E-05	0.000556862
ENSOART00000008567	ENSOARG00000007861	TLL2	2691	1.64075	0.688642	1.25253	0.0015	0.0108705
Novel_006087	XLOC_749041	-	1033	2.98033	1.25276	1.25036	0.0073	0.0396132
ENSOART00000016517	ENSOARG00000015172	FCHO1	2662	1.7005	0.714937	1.25007	0.0011	0.00838547
ENSOART00000017710	ENSOARG00000016257	DQA	4719	2.55319	1.07389	1.24945	5.00E-05	0.000556862
ENSOART00000001927	ENSOARG00000001788	-	1005	5.06725	2.1369	1.24568	0.0011	0.00838547
ENSOART00000007733	ENSOARG00000007109	ELOVL4	906	150.065	63.3409	1.24437	5.00E-05	0.000556862
ENSOART00000017023	ENSOARG00000015647	-	1633	11.2828	4.76376	1.24395	5.00E-05	0.000556862
ENSOART00000012918	ENSOARG00000011876	FADS6	1243	29.5967	12.5011	1.24338	5.00E-05	0.000556862
Novel_018473	XLOC_2457778	-	1054	3.49713	1.47764	1.24288	0.0024	0.0160111
ENSOART00000019917	ENSOARG00000018302	SFN	747	367.392	155.581	1.23966	5.00E-05	0.000556862
ENSOART00000008940	ENSOARG00000008208	CR2	4437	1.82336	0.772887	1.23827	5.00E-05	0.000556862
ENSOART00000018600	ENSOARG00000017089	GJB2	681	18.2577	7.74571	1.23703	0.00115	0.00870592
ENSOART00000012990	ENSOARG00000011945	ELN	1482	238.392	101.159	1.23671	5.00E-05	0.000556862
ENSOART00000010226	ENSOARG00000009393	PLA2G2F	1941	91.4589	38.8181	1.23639	5.00E-05	0.000556862
ENSOART00000010498	ENSOARG00000009643	NKPD1	2428	3.6728	1.56021	1.23514	0.00015	0.00150086
ENSOART00000004899	ENSOARG00000004501	PCSK7	4880	40.0083	17.0515	1.2304	5.00E-05	0.000556862
ENSOART00000007001	ENSOARG00000006441	SERPINB12	4906	7.98592	3.4047	1.22993	5.00E-05	0.000556862
ENSOART00000010890	ENSOARG00000010010	MFHAS1	3351	23.4226	9.98655	1.22984	5.00E-05	0.000556862
Novel_006339	XLOC_800157	-	3120	0.897903	0.383033	1.22909	0.0088	0.0460066
ENSOART00000013401	ENSOARG00000012321	MAP3K7	1821	15.922	6.79639	1.22818	0.00455	0.0270199
ENSOART00000010906	ENSOARG00000010020	ERI1	1059	54.141	23.111	1.22814	5.00E-05	0.000556862
ENSOART00000001394	ENSOARG00000001300	XYLB	1611	7.38991	3.15873	1.22621	0.00015	0.00150086
ENSOART00000008679	ENSOARG00000007972	HLA-DMA	786	14.4081	6.16422	1.22489	0.0001	0.00104666
ENSOART00000020346	ENSOARG00000018693	CSRP1	525	51.3033	21.9628	1.22399	0.0023	0.0154578
ENSOART00000020276	ENSOARG00000018629	SMPD1	1813	24.7868	10.6144	1.22355	5.00E-05	0.000556862
ENSOART00000011727	ENSOARG00000010776	-	2832	0.991924	0.424774	1.22353	0.0036	0.0222855
ENSOART00000009190	ENSOARG00000008444	TMPRSS11E	1432	34.277	14.6947	1.22195	5.00E-05	0.000556862
ENSOART00000017800	ENSOARG00000016350	RNF39	1233	7.55785	3.2441	1.22016	0.00025	0.00235414
ENSOART00000006398	ENSOARG00000005880	LY6G6D	4739	39.3237	16.8792	1.22015	5.00E-05	0.000556862
ENSOART00000007729	ENSOARG00000007104	DLK2	929	3.76165	1.61586	1.21907	0.004	0.0243002
ENSOART00000008918	ENSOARG00000008194	TMPRSS11F	1783	27.1109	11.6461	1.21903	5.00E-05	0.000556862
ENSOART00000016402	ENSOARG00000015066	RASGRF2	3840	2.74548	1.18083	1.21725	5.00E-05	0.000556862
ENSOART00000003574	ENSOARG00000003297	GABRP	1421	76.5242	32.9851	1.2141	5.00E-05	0.000556862
ENSOART00000015542	ENSOARG00000014270	CLEC5A	3299	0.692418	0.298641	1.21323	0.0067	0.0369715
ENSOART00000000731	ENSOARG00000000670	-	1778	22.9346	9.91589	1.20971	5.00E-05	0.000556862
TCONS_03613612	XLOC_2710009	-	1865	19.689	8.52984	1.2068	0.00415	0.0250637
ENSOART00000008332	ENSOARG00000007656	BGN	1570	99.5803	43.1602	1.20616	5.00E-05	0.000556862
ENSOART00000017543	ENSOARG00000016109	IL2RG	2128	5.89945	2.55974	1.20458	5.00E-05	0.000556862
Novel_012931	XLOC_1663361	-	1447	2.71746	1.17919	1.20446	0.00205	0.0140544
ENSOART00000014390	ENSOARG00000013238	SLC39A8	1641	74.9199	32.5509	1.20265	5.00E-05	0.000556862
ENSOART00000013185	ENSOARG00000012124	-	1005	88.9242	38.6398	1.20249	5.00E-05	0.000556862
ENSOART00000006811	ENSOARG00000006264	ACER1	801	50.5303	21.9597	1.20229	5.00E-05	0.000556862
ENSOART00000007719	ENSOARG00000007095	NDUFA4L2	264	115.441	50.1747	1.20213	0.0033	0.0207861
ENSOART00000011166	ENSOARG00000010264	-	1044	20.996	9.13315	1.20093	5.00E-05	0.000556862
ENSOART00000019158	ENSOARG00000017607	ELOVL3	813	293.746	127.936	1.19915	5.00E-05	0.000556862
ENSOART00000016534	ENSOARG00000015194	CRYAB	528	105.996	46.1652	1.19912	5.00E-05	0.000556862
ENSOART00000001084	ENSOARG00000001015	HSPA2	1911	42.6107	18.5617	1.19889	5.00E-05	0.000556862
ENSOART00000008226	ENSOARG00000007559	PODNL1	1731	1.12513	0.490157	1.19877	0.00915	0.0474739
ENSOART00000003544	ENSOARG00000003270	KCNMB1	576	8.85164	3.85687	1.19851	0.0033	0.0207861
Novel_012394	XLOC_1623043	-	8966	0.984484	0.429321	1.19731	0.00015	0.00150086
ENSOART00000015251	ENSOARG00000014005	ARRDC2	1253	12.0829	5.26931	1.19729	0.0001	0.00104666
ENSOART00000021390	ENSOARG00000019642	FAR2	1589	114.748	50.0415	1.19727	5.00E-05	0.000556862
Novel_000442	XLOC_053062	-	3133	4.85546	2.12441	1.19255	5.00E-05	0.000556862
Novel_017755	XLOC_2371512	-	11640	8.29649	3.63058	1.1923	5.00E-05	0.000556862
ENSOART00000001279	ENSOARG00000001170	LTBP2	5890	15.0442	6.58891	1.1911	5.00E-05	0.000556862
ENSOART00000001860	ENSOARG00000001731	CIDEA	660	19.3437	8.47195	1.1911	0.0002	0.00193731
ENSOART00000015296	ENSOARG00000014051	ALDH3B2	1666	25.4529	11.159	1.18962	5.00E-05	0.000556862
ENSOART00000003809	ENSOARG00000003501	PDK4	2627	12.6157	5.53591	1.18833	5.00E-05	0.000556862
ENSOART00000008750	ENSOARG00000008037	ESM1	556	6.69944	2.94364	1.18644	0.0077	0.0413476
ENSOART00000018056	ENSOARG00000016578	VSNL1	587	24.0543	10.5856	1.1842	0.0001	0.00104666
ENSOART00000015951	ENSOARG00000014652	TNS4	2151	6.93807	3.0576	1.18213	0.00055	0.00464828
ENSOART00000011189	ENSOARG00000010284	SLC38A3	2137	7.87	3.47024	1.18133	5.00E-05	0.000556862
ENSOART00000008172	ENSOARG00000007488	SPTA1	8376	1.87146	0.826211	1.17958	5.00E-05	0.000556862
ENSOART00000016905	ENSOARG00000015540	KRT23	1248	145.041	64.0621	1.17891	5.00E-05	0.000556862
ENSOART00000022895	ENSOARG00000021015	CLEC7A	1046	2.96527	1.31224	1.17613	0.00605	0.0340263
ENSOART00000015566	ENSOARG00000014292	ALDH3B1	1110	8.44376	3.74281	1.17376	0.0002	0.00193731
ENSOART00000000724	ENSOARG00000000674	S100A2	297	790.977	350.622	1.17372	5.00E-05	0.000556862
Novel_017868	XLOC_2383265	-	5723	1.07676	0.47792	1.17185	0.0003	0.0027591
ENSOART00000015965	ENSOARG00000014664	CTSH	1008	259.588	115.25	1.17146	5.00E-05	0.000556862
ENSOART00000003729	ENSOARG00000003430	PDZK1IP1	2398	8.35213	3.70889	1.17116	5.00E-05	0.000556862
ENSOART00000019630	ENSOARG00000018036	ECI1	3636	27.943	12.4541	1.16586	5.00E-05	0.000556862
ENSOART00000007393	ENSOARG00000006798	DSC2	2991	23.2237	10.3537	1.16545	5.00E-05	0.000556862
ENSOART00000010743	ENSOARG00000009868	-	1131	4.08168	1.8204	1.16491	0.00355	0.0220424
ENSOART00000010876	ENSOARG00000009995	MPZ	1101	24.1341	10.7793	1.16281	5.00E-05	0.000556862
ENSOART00000015255	ENSOARG00000014009	DUSP2	606	15.4706	6.91496	1.16174	0.00055	0.00464828
ENSOART00000017465	ENSOARG00000016038	TRIM10	2150	2.18611	0.978446	1.1598	0.0017	0.0120531
ENSOART00000010279	ENSOARG00000009442	AQP3	888	71.5118	32.0318	1.15868	5.00E-05	0.000556862
Novel_016277	XLOC_2116804	-	11988	2.50848	1.1244	1.15765	0.0089	0.0464176
ENSOART00000017020	ENSOARG00000015646	-	498	34.1687	15.3175	1.15749	0.0003	0.0027591
ENSOART00000021491	ENSOARG00000019735	PANX2	1233	1.98188	0.889396	1.15597	0.0086	0.0451561
ENSOART00000020557	ENSOARG00000018879	-	994	93.2318	41.8465	1.15572	5.00E-05	0.000556862
TCONS_03549677	XLOC_2655120	-	1559	9.77773	4.39184	1.15467	0.00035	0.00315635
ENSOART00000009516	ENSOARG00000008735	CYP2J	1509	36.2943	16.3144	1.1536	5.00E-05	0.000556862
ENSOART00000007739	ENSOARG00000007114	ELOVL7	4154	81.2521	36.5977	1.15065	5.00E-05	0.000556862
ENSOART00000011926	ENSOARG00000010953	XDH	4678	7.37687	3.32373	1.1502	5.00E-05	0.000556862
ENSOART00000010276	ENSOARG00000009438	APOE	954	238.725	107.568	1.1501	5.00E-05	0.000556862
ENSOART00000007923	ENSOARG00000007274	CYP2B6	3325	1.54422	0.696135	1.14944	0.00085	0.00673672
ENSOART00000013749	ENSOARG00000012634	TRPM6	6087	0.678987	0.306682	1.14664	0.00155	0.0111676
ENSOART00000000631	ENSOARG00000000586	UNC5D	2622	0.887232	0.400871	1.14617	0.00695	0.0380812
ENSOART00000023054	ENSOARG00000021157	-	639	19.172	8.67267	1.14445	0.00035	0.00315635
ENSOART00000022919	ENSOARG00000021037	-	1560	13.4061	6.06494	1.14433	5.00E-05	0.000556862
ENSOART00000007261	ENSOARG00000006681	EGLN3	1047	22.0776	9.98949	1.1441	5.00E-05	0.000556862
ENSOART00000012642	ENSOARG00000011624	FAM78B	834	4.60722	2.0849	1.14392	0.0078	0.0417776
ENSOART00000022699	ENSOARG00000020835	IL1F10	3291	19.6403	8.90784	1.14067	5.00E-05	0.000556862
ENSOART00000021060	ENSOARG00000019337	KIAA0930	1302	15.061	6.84693	1.13729	5.00E-05	0.000556862
ENSOART00000012922	ENSOARG00000011881	SULT2B1	1017	25.8818	11.7672	1.13717	5.00E-05	0.000556862
ENSOART00000016366	ENSOARG00000015037	PAWR	709	116.456	52.9626	1.13674	5.00E-05	0.000556862
ENSOART00000014946	ENSOARG00000013739	TUBA8	3086	1.31894	0.600002	1.13634	0.00205	0.0140544
ENSOART00000018908	ENSOARG00000017370	TCP11L2	1593	35.4114	16.1094	1.13631	0.0086	0.0451561
Novel_012579	XLOC_1636589	-	14294	0.704314	0.3205	1.1359	0.0046	0.0272555
ENSOART00000000981	ENSOARG00000000916	TNFAIP8L3	597	57.5389	26.1966	1.13516	5.00E-05	0.000556862
ENSOART00000017621	ENSOARG00000016176	CHD7	8686	5.74307	2.61487	1.13508	5.00E-05	0.000556862
ENSOART00000003002	ENSOARG00000002771	-	893	3.293	1.50093	1.13355	0.00735	0.0398294
Novel_010027	XLOC_1315495	-	1032	5.82813	2.65737	1.13303	0.0014	0.0102711
ENSOART00000004154	ENSOARG00000003826	NUAK2	1933	2.71458	1.23938	1.13111	0.00135	0.00995746
ENSOART00000009493	ENSOARG00000008705	MICAL2	5993	12.5709	5.75278	1.12776	5.00E-05	0.000556862
ENSOART00000013871	ENSOARG00000012756	CDH10	2492	0.893482	0.409263	1.12641	0.0096	0.0493089
ENSOART00000001472	ENSOARG00000001371	DHCR7	1362	46.8702	21.5038	1.12408	5.00E-05	0.000556862
ENSOART00000016109	ENSOARG00000014801	CHMP4C	1154	18.912	8.67697	1.12404	0.0022	0.014897
ENSOART00000013160	ENSOARG00000012100	SLC46A3	1411	11.084	5.08628	1.1238	5.00E-05	0.000556862
ENSOART00000001910	ENSOARG00000001771	CAMSAP3	3318	9.92287	4.55584	1.12304	0.006	0.0338035
ENSOART00000018280	ENSOARG00000016789	NIPAL1	1239	36.7805	16.8938	1.12244	5.00E-05	0.000556862
ENSOART00000014719	ENSOARG00000013534	MYOC	1505	18.5968	8.54216	1.12239	5.00E-05	0.000556862
ENSOART00000012081	ENSOARG00000011110	RGS5	546	44.185	20.2973	1.12227	5.00E-05	0.000556862
ENSOART00000020228	ENSOARG00000018580	AASS	3504	48.8926	22.4969	1.11989	5.00E-05	0.000556862
ENSOART00000017064	ENSOARG00000015681	KRT40	6126	12.2429	5.64991	1.11565	5.00E-05	0.000556862
ENSOART00000014612	ENSOARG00000013431	LYG2	668	59.1321	27.3931	1.11013	5.00E-05	0.000556862
ENSOART00000005875	ENSOARG00000005384	-	7271	3.04791	1.41234	1.10973	5.00E-05	0.000556862
TCONS_01973173	XLOC_1468696	-	2751	6.30415	2.92155	1.10957	5.00E-05	0.000556862
ENSOART00000022975	ENSOARG00000021088	LGALS3	750	403.97	187.397	1.10815	5.00E-05	0.000556862
ENSOART00000006304	ENSOARG00000005792	TLR4	2526	6.92338	3.21307	1.10752	5.00E-05	0.000556862
ENSOART00000021097	ENSOARG00000019372	VDR	1359	37.2618	17.3017	1.10678	5.00E-05	0.000556862
ENSOART00000016736	ENSOARG00000015381	ATP1B2	1550	1.86825	0.86758	1.10662	0.00935	0.0482931
ENSOART00000005251	ENSOARG00000004814	LPCAT3	1630	36.6256	17.0107	1.10641	5.00E-05	0.000556862
ENSOART00000020403	ENSOARG00000018738	BMP2	1278	6.89944	3.20599	1.10571	0.0005	0.00428702
ENSOART00000013217	ENSOARG00000012153	CCDC160	1072	4.57684	2.13065	1.10306	0.0028	0.0181792
ENSOART00000006500	ENSOARG00000005978	-	1452	5.60806	2.61303	1.10178	0.00075	0.00605773
ENSOART00000001093	ENSOARG00000001019	CCDC64B	1536	17.1121	7.98298	1.10002	5.00E-05	0.000556862
ENSOART00000003027	ENSOARG00000002793	CYP4F22	1482	17.0997	7.97849	1.09979	5.00E-05	0.000556862
ENSOART00000000803	ENSOARG00000000751	C3	2227	11.7607	5.49189	1.0986	5.00E-05	0.000556862
ENSOART00000008044	ENSOARG00000007388	MSX1	645	27.3718	12.7829	1.09848	0.00025	0.00235414
ENSOART00000005404	ENSOARG00000004962	UNC93A	1637	4.8828	2.28085	1.09814	0.0004	0.0035406
ENSOART00000011023	ENSOARG00000010124	MYO1D	6305	6.28888	2.93969	1.09714	5.00E-05	0.000556862
ENSOART00000022385	ENSOARG00000020548	ETV5	2418	9.38068	4.38679	1.09653	5.00E-05	0.000556862
ENSOART00000011191	ENSOARG00000010286	DNAJC6	2837	7.03312	3.29215	1.09513	5.00E-05	0.000556862
ENSOART00000006063	ENSOARG00000005566	DLX3	863	22.7001	10.629	1.09469	5.00E-05	0.000556862
ENSOART00000000423	ENSOARG00000000402	GJB5	801	15.8917	7.45061	1.09284	0.00095	0.00740277
ENSOART00000012402	ENSOARG00000011407	USP38	3704	39.9981	18.7594	1.09232	5.00E-05	0.000556862
ENSOART00000011436	ENSOARG00000010508	DECR1	1604	12.4555	5.85335	1.08945	5.00E-05	0.000556862
ENSOART00000015524	ENSOARG00000014251	KLK5	5625	3.34821	1.57728	1.08595	0.0002	0.00193731
ENSOART00000007396	ENSOARG00000006798	DSC2	2958	9.21319	4.34653	1.08384	0.00445	0.0265228
ENSOART00000012350	ENSOARG00000011363	GOLGA7B	504	29.2154	13.8394	1.07795	0.0005	0.00428702
ENSOART00000017848	ENSOARG00000016390	SLC40A1	2340	107.372	50.8789	1.07748	5.00E-05	0.000556862
ENSOART00000020969	ENSOARG00000019257	C3orf52	1768	15.1984	7.20334	1.07718	5.00E-05	0.000556862
ENSOART00000006662	ENSOARG00000006128	RNF125	534	13.7089	6.51204	1.07393	0.00185	0.0129176
ENSOART00000001745	ENSOARG00000001623	-	3060	3.68796	1.75323	1.07281	0.0001	0.00104666
ENSOART00000022049	ENSOARG00000020251	-	1472	64.6863	30.7519	1.07278	5.00E-05	0.000556862
ENSOART00000006181	ENSOARG00000005670	IL17RE	2034	6.87048	3.26801	1.072	5.00E-05	0.000556862
ENSOART00000021154	ENSOARG00000019423	ENDOU	1263	35.9948	17.1406	1.07037	5.00E-05	0.000556862
ENSOART00000010234	ENSOARG00000009400	PLIN4	3306	8.4074	4.00552	1.06967	5.00E-05	0.000556862
ENSOART00000003498	ENSOARG00000003224	SMPDL3B	1252	4.69384	2.24179	1.06612	0.00195	0.0134876
ENSOART00000003914	ENSOARG00000003604	CORO1A	1386	7.0228	3.35978	1.06368	0.0003	0.0027591
ENSOART00000008858	ENSOARG00000008140	AHNAK2	16959	3.17864	1.52159	1.06283	5.00E-05	0.000556862
ENSOART00000005753	ENSOARG00000005274	CPA3	1257	24.1929	11.5899	1.06172	5.00E-05	0.000556862
ENSOART00000003461	ENSOARG00000003193	C1QTNF1	870	47.3947	22.7234	1.06055	5.00E-05	0.000556862
ENSOART00000005600	ENSOARG00000005138	GALNT3	2011	7.22873	3.47585	1.05638	5.00E-05	0.000556862
ENSOART00000013073	ENSOARG00000012018	SYBU	1755	4.86526	2.34062	1.05563	0.0006	0.0050078
ENSOART00000013081	ENSOARG00000012023	GRB7	1614	9.22736	4.44293	1.05441	5.00E-05	0.000556862
ENSOART00000020853	ENSOARG00000019146	TGM1	2361	24.1373	11.6297	1.05345	5.00E-05	0.000556862
ENSOART00000019682	ENSOARG00000018081	BPIFC	1530	13.4294	6.47313	1.05286	5.00E-05	0.000556862
ENSOART00000016520	ENSOARG00000015180	BAMBI	708	42.3041	20.4264	1.05036	5.00E-05	0.000556862
ENSOART00000014084	ENSOARG00000012954	CA2	2268	46.9136	22.6987	1.04739	5.00E-05	0.000556862
ENSOART00000017692	ENSOARG00000016246	MFSD6	3907	27.053	13.0917	1.04714	5.00E-05	0.000556862
ENSOART00000000847	ENSOARG00000000788	BAIAP2L1	1810	24.998	12.1015	1.04663	5.00E-05	0.000556862
ENSOART00000018383	ENSOARG00000016878	SYNPO2	5797	15.7529	7.63098	1.04568	5.00E-05	0.000556862
ENSOART00000022852	ENSOARG00000020976	GLDN	1656	3.49306	1.69262	1.04523	0.00305	0.0194946
ENSOART00000003718	ENSOARG00000003419	STK32A	2160	2.16128	1.04828	1.04386	0.00275	0.0179172
ENSOART00000022133	ENSOARG00000020326	CTPS1	1840	39.0423	18.9585	1.04219	5.00E-05	0.000556862
ENSOART00000020005	ENSOARG00000018379	EFEMP2	1301	33.208	16.1334	1.04148	0.00855	0.0449445
ENSOART00000018810	ENSOARG00000017278	JMY	4544	30.4437	14.8048	1.04008	5.00E-05	0.000556862
ENSOART00000005923	ENSOARG00000005433	AGAP2	2511	1.79176	0.871502	1.0398	0.0036	0.0222855
ENSOART00000005977	ENSOARG00000005483	PNPLA2	786	18.9141	9.2135	1.03764	0.0004	0.0035406
ENSOART00000007498	ENSOARG00000006900	C1orf116	1795	21.4722	10.4669	1.03664	5.00E-05	0.000556862
ENSOART00000013328	ENSOARG00000012258	HSD17B14	681	13.2454	6.45702	1.03655	0.00195	0.0134876
ENSOART00000002383	ENSOARG00000002204	LPIN3	2596	10.3142	5.02816	1.03653	5.00E-05	0.000556862
ENSOART00000016126	ENSOARG00000014814	ACTB	1160	319.026	155.555	1.03625	5.00E-05	0.000556862
ENSOART00000008565	ENSOARG00000007864	LCP1	1887	24.4457	11.9346	1.03443	5.00E-05	0.000556862
ENSOART00000015904	ENSOARG00000014611	ADTRP	780	75.4599	36.8667	1.03339	5.00E-05	0.000556862
ENSOART00000003717	ENSOARG00000003421	LAP3	4346	61.2452	29.924	1.03329	5.00E-05	0.000556862
ENSOART00000018680	ENSOARG00000017166	SDC1	693	150.682	73.6435	1.03288	5.00E-05	0.000556862
ENSOART00000013200	ENSOARG00000012129	SLC7A5	1752	10.478	5.12616	1.03142	5.00E-05	0.000556862
ENSOART00000022099	ENSOARG00000020295	VTCN1	858	19.7201	9.66238	1.02922	0.0085	0.0447354
ENSOART00000022381	ENSOARG00000020545	ELOVL1	945	152.901	75.0258	1.02714	5.00E-05	0.000556862
ENSOART00000015770	ENSOARG00000014486	-	1655	4.67169	2.29242	1.02707	0.00115	0.00870592
ENSOART00000015925	ENSOARG00000014621	CLCA2	3069	26.6787	13.1191	1.02402	5.00E-05	0.000556862
Novel_019842	XLOC_2701211	-	835	14.0447	6.90808	1.02367	0.00895	0.0466363
ENSOART00000002023	ENSOARG00000001875	CARD14	3204	1.34441	0.661936	1.02221	0.0046	0.0272555
ENSOART00000016817	ENSOARG00000015459	MFAP3L	1337	6.29212	3.10431	1.01928	0.00105	0.00806012
ENSOART00000021735	ENSOARG00000019965	-	3867	5.95595	2.9388	1.01911	5.00E-05	0.000556862
ENSOART00000021797	ENSOARG00000020020	TUBA4A	1347	166.078	82.3693	1.01169	5.00E-05	0.000556862
ENSOART00000005996	ENSOARG00000005503	SBSPON	810	13.9046	6.90143	1.01059	0.00085	0.00673672
ENSOART00000016611	ENSOARG00000015262	PAI-1	1210	5.32356	2.64924	1.00681	0.00255	0.0168462
ENSOART00000017299	ENSOARG00000015882	PPFIBP2	2847	14.47	7.20769	1.00546	0.00385	0.0235582
ENSOART00000021132	ENSOARG00000019404	FBLN1	2742	84.1234	41.9165	1.00499	5.00E-05	0.000556862
ENSOART00000020814	ENSOARG00000019115	CGREF1	798	13.8737	6.91324	1.00492	0.00085	0.00673672
ENSOART00000010080	ENSOARG00000009260	QPCT	1092	59.2123	29.5125	1.00457	5.00E-05	0.000556862
ENSOART00000013311	ENSOARG00000012235	SLC9A3R1	1107	11.8158	5.8906	1.00423	0.00045	0.00391714
ENSOART00000015324	ENSOARG00000014073	EDN1	648	7.69734	3.84587	1.00105	0.0071	0.0387518
Novel_012117	XLOC_1577891	-	19426	3.04882	1.52451	0.999908	0.0001	0.00104666
ENSOART00000018071	ENSOARG00000016590	TRIM29	1725	109.876	55.1259	0.995079	5.00E-05	0.000556862
ENSOART00000006788	ENSOARG00000006241	CD300LG	5548	2.23499	1.1229	0.993034	0.0002	0.00193731
ENSOART00000011936	ENSOARG00000010977	RPS27	252	5919.28	2992.12	0.984252	5.00E-05	0.000556862
ENSOART00000010577	ENSOARG00000009715	TGM7	2133	36.1159	18.2919	0.981425	0.0073	0.0396132
ENSOART00000017518	ENSOARG00000016086	GFRA3	1185	7.19221	3.64383	0.980979	0.00155	0.0111676
ENSOART00000020274	ENSOARG00000018628	NFKBIZ	2212	17.249	8.74224	0.980441	5.00E-05	0.000556862
ENSOART00000018237	ENSOARG00000016748	-	681	37.0509	18.7859	0.979855	0.0003	0.0027591
ENSOART00000011080	ENSOARG00000010184	AK4	1226	29.5963	15.0071	0.979766	5.00E-05	0.000556862
ENSOART00000003887	ENSOARG00000003579	-	1379	29.6402	15.0327	0.979445	5.00E-05	0.000556862
ENSOART00000020294	ENSOARG00000018645	ELF5	1328	48.526	24.6141	0.979273	5.00E-05	0.000556862
ENSOART00000013313	ENSOARG00000012242	FAM83C	2259	18.1369	9.20057	0.97913	5.00E-05	0.000556862
TCONS_02972893	XLOC_2206440	-	7896	0.864334	0.438566	0.978796	0.0018	0.0126278
Novel_006276	XLOC_794372	-	4813	1.11618	0.566389	0.978702	0.00235	0.0157362
ENSOART00000019250	ENSOARG00000017689	UBXN2A	777	68.7304	34.879	0.978589	5.00E-05	0.000556862
ENSOART00000022460	ENSOARG00000020616	ANKRD35	2958	21.6055	10.9722	0.977547	5.00E-05	0.000556862
ENSOART00000022109	ENSOARG00000020303	CITED4	513	23.2296	11.8003	0.977138	0.002	0.0137721
ENSOART00000018855	ENSOARG00000017318	CTNS	1153	11.9095	6.05582	0.975716	0.0004	0.0035406
ENSOART00000015674	ENSOARG00000014396	KLK10	854	206.285	104.918	0.975376	5.00E-05	0.000556862
ENSOART00000001987	ENSOARG00000001852	-	627	34.1845	17.4014	0.974143	0.0003	0.0027591
ENSOART00000007195	ENSOARG00000006621	RNF180	5340	5.28186	2.69086	0.972979	0.0031	0.0197565
ENSOART00000005356	ENSOARG00000004917	SH3TC2	3870	6.85376	3.4954	0.971439	5.00E-05	0.000556862
ENSOART00000007554	ENSOARG00000006950	YOD1	1515	93.9012	47.9261	0.970333	5.00E-05	0.000556862
ENSOART00000000136	ENSOARG00000000132	-	593	19.1942	9.81142	0.968137	0.0014	0.0102711
ENSOART00000015725	ENSOARG00000014444	PRSS23	1128	14.4809	7.41161	0.966294	5.00E-05	0.000556862
ENSOART00000012679	ENSOARG00000011658	SFXN5	1023	20.6025	10.5528	0.965194	0.00015	0.00150086
ENSOART00000018584	ENSOARG00000017073	GJB6	786	75.7833	38.8747	0.96305	5.00E-05	0.000556862
ENSOART00000022694	ENSOARG00000020829	FAM81A	1184	7.42537	3.8094	0.962898	0.00125	0.00934531
ENSOART00000006493	ENSOARG00000005973	-	477	53.6694	27.5436	0.962381	0.00045	0.00391714
ENSOART00000006028	ENSOARG00000005532	ACTBL2	1131	42.6471	21.8929	0.961982	5.00E-05	0.000556862
ENSOART00000007320	ENSOARG00000006729	TACC2	7483	5.32076	2.73425	0.960488	0.00205	0.0140544
ENSOART00000011652	ENSOARG00000010703	ATP2C2	2745	8.85816	4.55536	0.959442	5.00E-05	0.000556862
TCONS_03468582	XLOC_2591320	-	3473	1.60271	0.826347	0.955695	0.00305	0.0194946
ENSOART00000021740	ENSOARG00000019968	BHLHE41	927	4.96983	2.56327	0.955209	0.0079	0.0421892
ENSOART00000014989	ENSOARG00000013779	SOX9	1152	23.6998	12.2362	0.953722	5.00E-05	0.000556862
ENSOART00000012965	ENSOARG00000011920	-	1020	10.2996	5.32615	0.951425	0.00095	0.00740277
ENSOART00000018389	ENSOARG00000016883	KRT77	1699	98.1553	50.7634	0.951276	5.00E-05	0.000556862
ENSOART00000022332	ENSOARG00000020503	COL4A4	5108	0.700418	0.36245	0.950433	0.009	0.046837
TCONS_00526756	XLOC_400195	-	4212	2.15404	1.11714	0.947229	0.0017	0.0120531
ENSOART00000006595	ENSOARG00000006055	SORBS1	4803	5.90874	3.06519	0.946876	0.0002	0.00193731
ENSOART00000017451	ENSOARG00000016023	-	7154	29.5839	15.3484	0.946723	5.00E-05	0.000556862
Novel_001306	XLOC_207257	-	996	5.39267	2.80394	0.943541	0.0074	0.0400444
ENSOART00000015561	ENSOARG00000014290	KLK6	2977	11.4983	5.9791	0.943419	5.00E-05	0.000556862
ENSOART00000005860	ENSOARG00000005377	DUSP8	816	5.8792	3.06002	0.942079	0.0094	0.0485096
ENSOART00000011509	ENSOARG00000010574	WFDC1	648	59.2344	30.8312	0.942043	5.00E-05	0.000556862
ENSOART00000020230	ENSOARG00000018585	NOX5	2235	2.62838	1.36808	0.942022	0.00375	0.0230356
Novel_019546	XLOC_2645499	-	2929	4.02823	2.09744	0.941518	0.0008	0.00640195
ENSOART00000020898	ENSOARG00000019192	PLCXD2	1023	10.315	5.38325	0.938194	0.00085	0.00673672
ENSOART00000014771	ENSOARG00000013577	CA13	897	16.1568	8.43348	0.937943	0.0009	0.00707511
ENSOART00000000585	ENSOARG00000000548	PLP1	964	11.3632	5.94592	0.934399	0.0019	0.0132056
ENSOART00000010652	ENSOARG00000009784	LIMK2	2371	69.4384	36.4214	0.930947	5.00E-05	0.000556862
ENSOART00000019625	ENSOARG00000018030	-	849	436.889	229.225	0.930504	5.00E-05	0.000556862
ENSOART00000016381	ENSOARG00000015052	AREG	750	15.943	8.36983	0.929652	0.0015	0.0108705
ENSOART00000010701	ENSOARG00000009833	MITF	2360	35.7822	18.7887	0.929377	5.00E-05	0.000556862
Novel_015217	XLOC_1964999	-	5752	1.39286	0.732134	0.92787	0.00175	0.0123458
ENSOART00000004088	ENSOARG00000003767	EPHX3	1083	12.2855	6.46206	0.92689	0.0007	0.00571161
ENSOART00000016020	ENSOARG00000014704	ABCA9	4890	8.23351	4.33149	0.926645	0.00015	0.00150086
ENSOART00000011339	ENSOARG00000010419	-	1218	36.922	19.429	0.926265	5.00E-05	0.000556862
ENSOART00000019033	ENSOARG00000017486	ADORA2B	1002	5.63708	2.96758	0.925662	0.0059	0.0333617
ENSOART00000019874	ENSOARG00000018264	C2orf54	4225	16.3249	8.59444	0.925596	5.00E-05	0.000556862
ENSOART00000010642	ENSOARG00000009779	CFD	780	17.2385	9.08594	0.923926	0.00075	0.00605773
ENSOART00000022427	ENSOARG00000020585	TMEM62	1932	31.791	16.7593	0.923659	5.00E-05	0.000556862
ENSOART00000020535	ENSOARG00000018855	LNX1	2509	8.8152	4.64724	0.92362	0.00025	0.00235414
ENSOART00000007459	ENSOARG00000006862	ST6GALNAC2	1134	7.49449	3.95115	0.923558	0.00175	0.0123458
ENSOART00000014106	ENSOARG00000012979	LRRC32	2407	3.96213	2.08983	0.922889	0.00075	0.00605773
ENSOART00000016555	ENSOARG00000015216	-	977	80.8793	42.6982	0.921596	5.00E-05	0.000556862
ENSOART00000009495	ENSOARG00000008716	CPEB2	2940	18.3053	9.66932	0.920771	5.00E-05	0.000556862
ENSOART00000006944	ENSOARG00000006382	UNC5B	2838	14.4239	7.62899	0.918894	5.00E-05	0.000556862
TCONS_02624871	XLOC_1943293	-	3002	1.93373	1.02282	0.918842	0.00565	0.0322255
ENSOART00000001105	ENSOARG00000001032	TMEM229B	507	31.8103	16.8277	0.91865	0.00185	0.0129176
ENSOART00000019281	ENSOARG00000017709	CAST	2701	115.101	60.9428	0.917367	5.00E-05	0.000556862
ENSOART00000008739	ENSOARG00000008022	SORBS2	1407	7.26224	3.84524	0.91734	0.0027	0.0176448
ENSOART00000019026	ENSOARG00000017474	JUP	6143	46.0769	24.4938	0.911627	5.00E-05	0.000556862
ENSOART00000001212	ENSOARG00000001133	XKRX	2285	12.1161	6.44648	0.91034	5.00E-05	0.000556862
ENSOART00000009128	ENSOARG00000008385	CTSV	1005	689.312	367.371	0.90792	5.00E-05	0.000556862
ENSOART00000011803	ENSOARG00000010854	JUNB	759	34.6136	18.4663	0.906442	0.0001	0.00104666
ENSOART00000006318	ENSOARG00000005803	TMEM79	1231	28.7026	15.3233	0.905452	5.00E-05	0.000556862
ENSOART00000022804	ENSOARG00000020933	FAM214A	3362	41.4996	22.1635	0.904913	5.00E-05	0.000556862
ENSOART00000005748	ENSOARG00000005263	PLEKHA7	3555	12.8719	6.88103	0.903524	5.00E-05	0.000556862
ENSOART00000014055	ENSOARG00000012931	UBE2D1	444	22.706	12.145	0.902711	0.00825	0.0436826
ENSOART00000008353	ENSOARG00000007676	CADM3	3037	3.88484	2.08238	0.89962	0.0006	0.0050078
ENSOART00000000833	ENSOARG00000000772	PLCD1	2322	56.6232	30.3577	0.899329	5.00E-05	0.000556862
ENSOART00000000266	ENSOARG00000000248	SLC6A6	2019	7.33672	3.93606	0.898383	0.0005	0.00428702
Novel_018145	XLOC_2411150	-	6709	1.10534	0.593264	0.897751	0.00735	0.0398294
ENSOART00000006077	ENSOARG00000005578	MGLL	1054	38.2453	20.5801	0.894036	5.00E-05	0.000556862
ENSOART00000013633	ENSOARG00000012541	EXPH5	5925	21.1092	11.3736	0.892178	5.00E-05	0.000556862
ENSOART00000002238	ENSOARG00000002079	SOX13	1840	3.56961	1.92413	0.891563	0.0039	0.0238046
ENSOART00000002574	ENSOARG00000002376	POF1B	2624	65.3194	35.2143	0.891352	5.00E-05	0.000556862
ENSOART00000017899	ENSOARG00000016436	FAM83H	4285	14.8732	8.01858	0.891293	5.00E-05	0.000556862
ENSOART00000010446	ENSOARG00000009597	HS6ST2	900	10.1379	5.46935	0.890318	0.00465	0.0274895
ENSOART00000015573	ENSOARG00000014300	SH3GL3	1002	29.3395	15.8404	0.889234	0.00025	0.00235414
ENSOART00000017254	ENSOARG00000015844	-	1059	95.5261	51.6138	0.888138	0.0003	0.0027591
ENSOART00000011911	ENSOARG00000010950	PTK6	1353	5.49852	2.97279	0.887224	0.0037	0.0227801
ENSOART00000019668	ENSOARG00000018072	PKP1	1062	102.119	55.2171	0.887067	5.00E-05	0.000556862
ENSOART00000010250	ENSOARG00000009420	LYPD6B	564	19.9181	10.7743	0.886476	0.00425	0.0255532
ENSOART00000019820	ENSOARG00000018214	CWH43	2418	5.94269	3.21905	0.884481	0.0007	0.00571161
ENSOART00000012783	ENSOARG00000011753	GPR115	5435	7.85073	4.25813	0.882607	5.00E-05	0.000556862
TCONS_00631877	XLOC_470390	-	280	1195.28	648.357	0.882488	5.00E-05	0.000556862
ENSOART00000007432	ENSOARG00000006831	DSC3	2625	211.213	114.631	0.881697	5.00E-05	0.000556862
ENSOART00000005144	ENSOARG00000004720	AIM1L	3325	13.5361	7.34832	0.881321	5.00E-05	0.000556862
ENSOART00000006110	ENSOARG00000005607	MMP27	1925	41.8787	22.7578	0.879857	5.00E-05	0.000556862
ENSOART00000023078	ENSOARG00000021179	ACTN1	2663	37.7335	20.5062	0.879785	5.00E-05	0.000556862
ENSOART00000004051	ENSOARG00000003732	-	1059	10.3503	5.64068	0.875728	0.0026	0.0171152
ENSOART00000005922	ENSOARG00000005431	MOCOS	2550	4.18188	2.27936	0.875527	0.0022	0.014897
Novel_016308	XLOC_2117901	-	9422	10.652	5.80696	0.875269	0.0008	0.00640195
ENSOART00000020594	ENSOARG00000018911	MPER1	4005	5.20505	2.83772	0.87518	5.00E-05	0.000556862
ENSOART00000007633	ENSOARG00000007009	EPB41L4B	1434	37.8378	20.635	0.874733	5.00E-05	0.000556862
ENSOART00000006949	ENSOARG00000006391	SERPINB5	1164	284.693	155.272	0.874609	5.00E-05	0.000556862
ENSOART00000005023	ENSOARG00000004617	-	1092	7.20002	3.92757	0.874364	0.00525	0.0303667
ENSOART00000010757	ENSOARG00000009884	PQLC2	923	7.42006	4.05192	0.872825	0.00635	0.0353917
Novel_012656	XLOC_1643014	-	8968	1.13667	0.62085	0.872491	0.00165	0.0117574
ENSOART00000022898	ENSOARG00000021017	TUFT1	1113	70.6017	38.5653	0.8724	5.00E-05	0.000556862
ENSOART00000017114	ENSOARG00000015718	PTPRC	3484	7.46272	4.07879	0.871562	0.00055	0.00464828
ENSOART00000012846	ENSOARG00000011811	STEAP4	4580	5.93062	3.24575	0.869631	0.0001	0.00104666
ENSOART00000011847	ENSOARG00000010894	MAGIX	1017	7.58335	4.15193	0.869055	0.00395	0.0240475
ENSOART00000004593	ENSOARG00000004222	ABHD5	1404	60.9195	33.3824	0.867815	5.00E-05	0.000556862
ENSOART00000005872	ENSOARG00000005390	TMEM184A	1355	18.2505	10.0039	0.867371	0.0004	0.0035406
ENSOART00000015626	ENSOARG00000014352	ADRB2	1260	5.27486	2.89599	0.865078	0.00665	0.0367485
ENSOART00000010628	ENSOARG00000009769	TRAF3IP2	1713	6.98013	3.83593	0.863678	0.0011	0.00838547
ENSOART00000016453	ENSOARG00000015117	-	1041	6.04496	3.32372	0.862935	0.00975	0.0499135
ENSOART00000013443	ENSOARG00000012362	TC2N	1529	14.4848	7.96547	0.862706	0.0004	0.0035406
ENSOART00000011582	ENSOARG00000010642	GFRA2	2228	14.6243	8.04598	0.862031	0.00015	0.00150086
ENSOART00000012069	ENSOARG00000011087	-	3667	1.76083	0.970382	0.859628	0.0051	0.0296594
ENSOART00000012186	ENSOARG00000011188	MYH7B	5868	1.70867	0.941796	0.859391	0.0021	0.0143388
ENSOART00000000322	ENSOARG00000000298	GPR155	3256	12.8436	7.08219	0.858784	5.00E-05	0.000556862
ENSOART00000009894	ENSOARG00000009090	CYP1B1	1816	6.35063	3.50703	0.856649	0.00165	0.0117574
ENSOART00000004934	ENSOARG00000004527	PPL	5042	53.5238	29.6032	0.854426	5.00E-05	0.000556862
ENSOART00000016161	ENSOARG00000014848	ST14	2586	19.1914	10.6181	0.853932	5.00E-05	0.000556862
ENSOART00000012129	ENSOARG00000011149	AIM1	9375	55.4358	30.6737	0.853813	5.00E-05	0.000556862
TCONS_00278725	XLOC_203312	-	7661	0.703257	0.389548	0.852252	0.00865	0.0453681
ENSOART00000018547	ENSOARG00000017037	SHISA2	561	54.8045	30.3678	0.851752	0.0015	0.0108705
ENSOART00000015850	ENSOARG00000014558	LGR5	2648	44.5309	24.6845	0.851199	5.00E-05	0.000556862
ENSOART00000007327	ENSOARG00000006729	TACC2	8235	5.72894	3.17861	0.849872	0.0024	0.0160111
ENSOART00000022679	ENSOARG00000020816	RORA	1701	43.7595	24.2979	0.848768	5.00E-05	0.000556862
ENSOART00000009725	ENSOARG00000008923	OXCT1	2927	112.708	62.5932	0.848512	5.00E-05	0.000556862
ENSOART00000010371	ENSOARG00000009525	MAL2	1399	67.2891	37.4202	0.846557	5.00E-05	0.000556862
ENSOART00000017115	ENSOARG00000015724	EDIL3	1452	99.5178	55.4264	0.844381	5.00E-05	0.000556862
ENSOART00000015025	ENSOARG00000013801	MYH14	5859	15.9107	8.86371	0.844016	0.0044	0.0262821
ENSOART00000004208	ENSOARG00000003866	SIDT2	2496	19.1869	10.703	0.842106	0.00015	0.00150086
ENSOART00000008660	ENSOARG00000007954	FGFBP1	705	59.9948	33.527	0.839513	0.0001	0.00104666
ENSOART00000011292	ENSOARG00000010374	PER3	4298	1.46462	0.819553	0.837614	0.005	0.0291793
ENSOART00000011961	ENSOARG00000010993	ISM1	1218	48.8846	27.3543	0.837613	0.0001	0.00104666
ENSOART00000019031	ENSOARG00000017480	ELL2	1776	38.509	21.5516	0.8374	5.00E-05	0.000556862
ENSOART00000005201	ENSOARG00000004778	-	603	90.609	50.7232	0.837009	5.00E-05	0.000556862
TCONS_00446125	XLOC_331661	-	4658	8.5536	4.80126	0.833118	5.00E-05	0.000556862
ENSOART00000003962	ENSOARG00000003646	SYTL1	1740	10.617	5.96278	0.83232	0.0005	0.00428702
ENSOART00000009624	ENSOARG00000008841	CHMP4B	675	73.9613	41.5509	0.831892	0.00065	0.00535993
ENSOART00000007770	ENSOARG00000007148	CDKN2AIP	1737	39.3816	22.1585	0.829664	0.00055	0.00464828
ENSOART00000006044	ENSOARG00000005541	ARHGEF37	4156	24.5579	13.8414	0.8272	5.00E-05	0.000556862
ENSOART00000005341	ENSOARG00000004896	SYTL2	3222	16.5665	9.33909	0.826911	0.00015	0.00150086
ENSOART00000010698	ENSOARG00000009832	KIAA1456	1879	8.32999	4.69835	0.826161	0.0012	0.00902528
ENSOART00000020681	ENSOARG00000018995	SLC35F6	1286	15.4006	8.69239	0.825158	0.0007	0.00571161
ENSOART00000020062	ENSOARG00000018429	ARHGEF5	4662	11.3751	6.42374	0.82439	0.0002	0.00193731
ENSOART00000012812	ENSOARG00000011782	SLC17A9	4641	1.11509	0.629749	0.824314	0.00945	0.0486986
ENSOART00000002707	ENSOARG00000002504	-	671	48.019	27.1642	0.821902	0.00025	0.00235414
ENSOART00000009463	ENSOARG00000008689	GAN	1771	29.2131	16.5266	0.821821	0.0023	0.0154578
ENSOART00000020085	ENSOARG00000018454	ABTB2	3030	6.4863	3.67024	0.82152	0.0019	0.0132056
ENSOART00000012988	ENSOARG00000011939	PROCR	796	42.7057	24.1711	0.821145	0.0004	0.0035406
TCONS_01100660	XLOC_808394	-	4988	2.17645	1.23238	0.820532	0.00245	0.0162939
ENSOART00000003757	ENSOARG00000003451	SLC20A2	2846	9.7696	5.53442	0.819868	5.00E-05	0.000556862
ENSOART00000008671	ENSOARG00000007959	SPTBN2	7001	50.6047	28.6857	0.818941	5.00E-05	0.000556862
ENSOART00000002975	ENSOARG00000002745	-	2094	51.1949	29.0321	0.818351	5.00E-05	0.000556862
ENSOART00000004925	ENSOARG00000004522	AFF1	3891	8.36981	4.75358	0.816181	0.0001	0.00104666
ENSOART00000006073	ENSOARG00000005571	CLN8	709	13.5825	7.71663	0.815702	0.00745	0.0402566
ENSOART00000013444	ENSOARG00000012366	MFSD12	1431	11.3257	6.43481	0.815632	0.00105	0.00806012
ENSOART00000018606	ENSOARG00000017092	NPHS2	2742	3.14895	1.78942	0.815376	0.0043	0.0258031
ENSOART00000013924	ENSOARG00000012815	MS4A7	1900	3.7261	2.11834	0.814731	0.008	0.0426154
ENSOART00000009580	ENSOARG00000008799	ZNF576	558	46.0045	26.1589	0.814476	0.00155	0.0111676
ENSOART00000002485	ENSOARG00000002297	CHST1	1238	5.17897	2.94672	0.813555	0.0092	0.04768
ENSOART00000017938	ENSOARG00000016470	EGR1	1765	7.90988	4.50094	0.813431	0.00185	0.0129176
ENSOART00000005971	ENSOARG00000005473	GSN	2349	632.887	360.482	0.812021	0.00055	0.00464828
TCONS_02928521	XLOC_2173471	-	3624	7.24515	4.12692	0.81195	0.00045	0.00391714
ENSOART00000005226	ENSOARG00000004787	SLIT2	4210	6.6839	3.81075	0.810615	0.0004	0.0035406
ENSOART00000020265	ENSOARG00000018618	PAQR5	1361	10.464	5.96675	0.81042	0.0019	0.0132056
Novel_012234	XLOC_1609808	-	1190	25.912	14.7784	0.810128	0.0003	0.0027591
ENSOART00000001018	ENSOARG00000000949	-	483	324.999	185.392	0.809857	5.00E-05	0.000556862
ENSOART00000022761	ENSOARG00000020891	ANXA9	1181	25.5706	14.6104	0.807488	0.00035	0.00315635
ENSOART00000022634	ENSOARG00000020776	PLBD1	1638	77.1754	44.111	0.807001	5.00E-05	0.000556862
ENSOART00000011116	ENSOARG00000010223	NFE2L3	1500	63.7771	36.4714	0.806273	5.00E-05	0.000556862
ENSOART00000016620	ENSOARG00000015271	THRSP	453	34.535	19.7505	0.806176	0.0094	0.0485096
ENSOART00000004212	ENSOARG00000003876	MARVELD3	948	7.72695	4.42019	0.80579	0.00955	0.0491007
ENSOART00000019105	ENSOARG00000017552	DSP	8244	231.869	132.781	0.804257	0.0021	0.0143388
ENSOART00000020459	ENSOARG00000018782	ALOXE3	4015	2.59311	1.48563	0.803611	0.002	0.0137721
ENSOART00000020730	ENSOARG00000019040	MAPRE3	846	11.4099	6.53713	0.803562	0.00805	0.0428258
ENSOART00000018885	ENSOARG00000017349	-	3622	2.43119	1.39301	0.803456	0.00465	0.0274895
ENSOART00000015492	ENSOARG00000014226	MALL	459	37.5907	21.589	0.800081	0.00465	0.0274895
ENSOART00000009307	ENSOARG00000008550	-	7249	13.3014	7.64049	0.799838	5.00E-05	0.000556862
ENSOART00000015679	ENSOARG00000014385	ABCA6	4970	8.85831	5.08843	0.799812	5.00E-05	0.000556862
ENSOART00000008056	ENSOARG00000007400	ESYT3	2634	5.09338	2.92662	0.799385	0.0019	0.0132056
ENSOART00000016357	ENSOARG00000015030	RIC3	1143	7.41675	4.26247	0.799097	0.00725	0.039397
ENSOART00000000706	ENSOARG00000000657	S100A3	300	686.653	395.078	0.797443	0.0004	0.0035406
ENSOART00000021994	ENSOARG00000020201	MLCK	5874	32.7472	18.8496	0.796838	5.00E-05	0.000556862
ENSOART00000021384	ENSOARG00000019636	LBH	318	124.998	71.9793	0.79625	0.00725	0.039397
ENSOART00000011773	ENSOARG00000010822	SEPT4	2991	26.3705	15.1935	0.795472	0.0001	0.00104666
ENSOART00000002198	ENSOARG00000002042	CYBRD1	3647	98.8541	56.9878	0.794647	0.0001	0.00104666
ENSOART00000008778	ENSOARG00000008060	ZNF185	2609	6.91795	3.98868	0.794434	0.00105	0.00806012
ENSOART00000022538	ENSOARG00000020686	PYGL	2328	73.738	42.533	0.793826	0.0001	0.00104666
ENSOART00000007803	ENSOARG00000007168	PYGB	2710	21.0404	12.1417	0.793198	0.0001	0.00104666
ENSOART00000004600	ENSOARG00000004226	NRXN1	2565	2.41027	1.39197	0.792066	0.00925	0.0478913
ENSOART00000007167	ENSOARG00000006593	NIPAL3	2568	24.3468	14.0674	0.791375	0.00015	0.00150086
ENSOART00000010928	ENSOARG00000010042	STC1	1107	8.23926	4.76245	0.790812	0.00695	0.0380812
ENSOART00000014309	ENSOARG00000013160	FAM105A	1062	12.78	7.38927	0.790385	0.0061	0.0342609
ENSOART00000004831	ENSOARG00000004438	-	1656	128.011	74.0583	0.789532	5.00E-05	0.000556862
ENSOART00000015338	ENSOARG00000014089	-	894	58.9662	34.1334	0.788707	0.0002	0.00193731
ENSOART00000004711	ENSOARG00000004328	ELOVL6	833	106.289	61.5904	0.787213	0.00015	0.00150086
ENSOART00000015449	ENSOARG00000014178	ABCA10	4626	14.1547	8.20484	0.786731	0.00015	0.00150086
ENSOART00000012431	ENSOARG00000011433	CRLF1	1280	7.44719	4.31747	0.78651	0.00505	0.029424
ENSOART00000005655	ENSOARG00000005151	HMCN1	17234	9.75443	5.65742	0.785914	0.0001	0.00104666
ENSOART00000015590	ENSOARG00000014307	TENM2	8074	10.8441	6.29163	0.785405	0.00015	0.00150086
ENSOART00000019317	ENSOARG00000017752	AMIGO2	1566	5.32263	3.09093	0.784096	0.0074	0.0400444
ENSOART00000002502	ENSOARG00000002313	-	888	99.5136	57.8354	0.78294	5.00E-05	0.000556862
ENSOART00000021471	ENSOARG00000019716	CYP27A1	2122	14.9701	8.70228	0.782619	0.0002	0.00193731
ENSOART00000006303	ENSOARG00000005790	RDH10	921	30.6572	17.8259	0.782248	0.00035	0.00315635
ENSOART00000018564	ENSOARG00000017050	SLC27A6	6468	4.30875	2.50587	0.781956	0.0004	0.0035406
ENSOART00000022955	ENSOARG00000021069	BMP4	3863	18.2001	10.5925	0.780906	0.00015	0.00150086
ENSOART00000008158	ENSOARG00000007493	DHCR24	1765	202.056	117.603	0.780831	5.00E-05	0.000556862
ENSOART00000022742	ENSOARG00000020874	TMEM54	681	49.9211	29.066	0.780318	0.00045	0.00391714
ENSOART00000015933	ENSOARG00000014640	-	543	38.2279	22.2595	0.780205	0.0033	0.0207861
ENSOART00000014824	ENSOARG00000013627	-	552	36.6798	21.3756	0.779021	0.0032	0.0202806
ENSOART00000014548	ENSOARG00000013375	C2CD2L	2124	10.7371	6.25758	0.778923	0.00065	0.00535993
ENSOART00000008393	ENSOARG00000007694	LAMA3	10005	19.3397	11.2778	0.778081	5.00E-05	0.000556862
ENSOART00000016045	ENSOARG00000014736	SPIRE2	1923	4.26819	2.48923	0.777924	0.00685	0.0376309
ENSOART00000018461	ENSOARG00000016952	ENDOD1	1236	50.6427	29.5358	0.777893	5.00E-05	0.000556862
ENSOART00000009853	ENSOARG00000009045	FRMD3	1800	8.24608	4.81353	0.776613	0.0022	0.014897
ENSOART00000013544	ENSOARG00000012452	ADARB1	2489	13.5527	7.92015	0.774979	0.00025	0.00235414
ENSOART00000022551	ENSOARG00000020698	ARHGDIB	3736	6.76259	3.95825	0.772712	0.0009	0.00707511
ENSOART00000003486	ENSOARG00000003211	CDS1	1327	37.1465	21.8046	0.768597	0.00025	0.00235414
ENSOART00000011050	ENSOARG00000010155	RNF144B	3275	17.6094	10.3554	0.765964	0.0003	0.0027591
ENSOART00000007914	ENSOARG00000007270	LAMC3	4708	10.245	6.0247	0.765956	0.0004	0.0035406
ENSOART00000010867	ENSOARG00000009990	SYNM	3047	17.282	10.1656	0.765582	0.00055	0.00464828
ENSOART00000009082	ENSOARG00000008349	TACSTD2	957	159.984	94.1531	0.76485	0.0008	0.00640195
ENSOART00000002779	ENSOARG00000002565	MKNK1	1447	18.75	11.0354	0.764753	0.0006	0.0050078
ENSOART00000007519	ENSOARG00000006916	TXN	318	1464	862.047	0.764077	0.00035	0.00315635
ENSOART00000015469	ENSOARG00000014199	ADFP	1353	178.538	105.331	0.761302	0.0001	0.00104666
ENSOART00000011792	ENSOARG00000010837	TPMT	4541	3.22602	1.90325	0.761291	0.00245	0.0162939
ENSOART00000001008	ENSOARG00000000935	-	3978	12.6459	7.47202	0.7591	0.00035	0.00315635
ENSOART00000000556	ENSOARG00000000521	NDUFAB1	474	51.4633	30.4513	0.757038	0.0038	0.023303
Novel_010738	XLOC_1404118	-	1251	8.64367	5.11559	0.756745	0.00575	0.0326765
ENSOART00000020017	ENSOARG00000018389	GSAP	2457	5.59977	3.31413	0.756737	0.00315	0.0200234
ENSOART00000011087	ENSOARG00000010180	ITPR3	7879	14.4192	8.54041	0.755609	0.0001	0.00104666
ENSOART00000007696	ENSOARG00000007077	SH3BGRL2	351	107.61	63.7914	0.754381	0.00435	0.0260434
ENSOART00000011372	ENSOARG00000010451	-	3084	18.2828	10.8393	0.754214	0.0002	0.00193731
ENSOART00000015741	ENSOARG00000014458	FBLN7	1320	8.0049	4.74664	0.753977	0.0089	0.0464176
ENSOART00000015502	ENSOARG00000014232	SERPINF1	1251	354.946	210.608	0.753039	0.0002	0.00193731
ENSOART00000003614	ENSOARG00000003333	ZBTB7B	2331	27.1261	16.0988	0.752731	0.00095	0.00740277
ENSOART00000014141	ENSOARG00000013006	MAPK13	981	37.9721	22.5464	0.752044	0.00165	0.0117574
ENSOART00000011683	ENSOARG00000010741	FOXO3	5448	19.2691	11.4479	0.751214	0.0001	0.00104666
ENSOART00000003193	ENSOARG00000002947	MSRB3	692	61.2508	36.3932	0.751061	0.00065	0.00535993
ENSOART00000001321	ENSOARG00000001237	-	548	119.884	71.2661	0.750349	0.00065	0.00535993
ENSOART00000011004	ENSOARG00000010110	SERT	2004	11.4919	6.83206	0.75022	0.00135	0.00995746
ENSOART00000001821	ENSOARG00000001659	WDFY4	9620	1.26725	0.753687	0.749658	0.0029	0.018718
ENSOART00000022201	ENSOARG00000020389	PPP1R2	624	169.368	100.811	0.7485	5.00E-05	0.000556862
ENSOART00000014383	ENSOARG00000013230	PNPLA1	2021	8.4183	5.0221	0.74524	0.00165	0.0117574
ENSOART00000021011	ENSOARG00000019294	ABCA12	8771	28.8867	17.2387	0.744754	0.0002	0.00193731
ENSOART00000018516	ENSOARG00000017000	TEC	2029	14.4856	8.65222	0.743477	0.00065	0.00535993
ENSOART00000011299	ENSOARG00000010381	PPIP5K1	4567	5.40926	3.23146	0.743247	0.0008	0.00640195
ENSOART00000004618	ENSOARG00000004239	CPEB4	7073	15.3396	9.17952	0.740771	0.0023	0.0154578
ENSOART00000004281	ENSOARG00000003932	RET	3372	11.9009	7.12757	0.739594	0.00085	0.00673672
ENSOART00000015956	ENSOARG00000014657	ANKRD22	863	40.6782	24.3736	0.738937	0.0007	0.00571161
Novel_007041	XLOC_925840	-	7315	5.68293	3.4053	0.738851	0.00565	0.0322255
ENSOART00000006469	ENSOARG00000005937	MAST4	7878	7.14752	4.2884	0.737004	0.00035	0.00315635
ENSOART00000002194	ENSOARG00000002037	CLDN10	696	28.8176	17.294	0.736679	0.0045	0.0267744
ENSOART00000003409	ENSOARG00000003145	RANBP10	2106	16.5573	9.94355	0.735638	0.0005	0.00428702
ENSOART00000008535	ENSOARG00000007840	BHLHE40	1639	15.807	9.49753	0.734937	0.00095	0.00740277
ENSOART00000001071	ENSOARG00000001004	RAB11FIP1	3277	9.53664	5.73065	0.734783	0.00055	0.00464828
ENSOART00000016380	ENSOARG00000015050	MAP3K8	1797	7.42837	4.46423	0.734633	0.0046	0.0272555
ENSOART00000009593	ENSOARG00000008811	-	1230	12.3595	7.4281	0.734556	0.0035	0.0217983
ENSOART00000009448	ENSOARG00000008681	SPSB1	1366	11.6689	7.01975	0.733177	0.0041	0.0248107
ENSOART00000006226	ENSOARG00000005709	COBLL1	3537	5.14906	3.09816	0.732899	0.00135	0.00995746
ENSOART00000020792	ENSOARG00000019095	CSF2RB	2693	4.91082	2.95799	0.731344	0.0036	0.0222855
ENSOART00000014573	ENSOARG00000013399	EAAT3	1575	9.48267	5.7148	0.73059	0.00725	0.039397
ENSOART00000009761	ENSOARG00000008961	DKK2	780	17.4955	10.5448	0.730456	0.0069	0.0378587
ENSOART00000003342	ENSOARG00000003081	ENGASE	2164	11.5875	6.99034	0.729139	0.00205	0.0140544
Novel_001093	XLOC_164330	-	13327	2.53477	1.52957	0.728729	0.00075	0.00605773
ENSOART00000015026	ENSOARG00000013806	-	2460	11.9929	7.23764	0.728594	0.0009	0.00707511
ENSOART00000006234	ENSOARG00000005722	EPAS1	4125	17.8212	10.7582	0.728152	0.0003	0.0027591
ENSOART00000010865	ENSOARG00000009989	MAP1LC3A	363	363.851	219.716	0.72771	0.00025	0.00235414
ENSOART00000019112	ENSOARG00000017557	SPECC1	2906	6.37117	3.84838	0.727306	0.0024	0.0160111
ENSOART00000013423	ENSOARG00000012344	PPP1R15A	2037	34.4245	20.7942	0.727253	0.0002	0.00193731
ENSOART00000017745	ENSOARG00000016295	PVRL1	1584	10.0837	6.0963	0.726013	0.00395	0.0240475
ENSOART00000018053	ENSOARG00000016573	TARSL2	2158	4.2286	2.55823	0.725032	0.0079	0.0421892
ENSOART00000013461	ENSOARG00000012379	FLT3	5580	3.96072	2.39768	0.724125	0.0014	0.0102711
ENSOART00000012432	ENSOARG00000011408	FRY	9075	14.2135	8.61195	0.722853	0.0017	0.0120531
ENSOART00000016315	ENSOARG00000014994	TMED3	3332	52.8077	32.0731	0.719386	0.00025	0.00235414
ENSOART00000004344	ENSOARG00000003994	CTSC	3733	48.9742	29.7661	0.71835	0.0003	0.0027591
ENSOART00000020080	ENSOARG00000018445	F13A1	2413	38.1691	23.1997	0.718301	0.0003	0.0027591
ENSOART00000000006	ENSOARG00000000006	MT-ND1	955	178.625	108.615	0.71771	0.0003	0.0027591
ENSOART00000020326	ENSOARG00000018673	ACP5	1260	31.1634	18.9547	0.717299	0.00065	0.00535993
ENSOART00000005261	ENSOARG00000004823	DMKN	1575	99.1766	60.3843	0.715826	0.00025	0.00235414
ENSOART00000013256	ENSOARG00000012189	DGAT2	1170	35.989	21.914	0.7157	0.00105	0.00806012
ENSOART00000004710	ENSOARG00000004327	GNMT	927	39.2768	23.9315	0.714768	0.001	0.00773157
ENSOART00000021970	ENSOARG00000020178	ST8SIA1	1438	7.37609	4.49495	0.714552	0.00815	0.0432503
ENSOART00000012225	ENSOARG00000011235	-	2100	20.6499	12.5917	0.713662	0.00045	0.00391714
ENSOART00000015178	ENSOARG00000013941	GATA3	1513	21.0759	12.8663	0.712001	0.0015	0.0108705
ENSOART00000011685	ENSOARG00000010740	ZRANB1	2208	61.8656	37.7731	0.711778	0.00055	0.00464828
ENSOART00000015122	ENSOARG00000013893	MGARP	4358	2.58317	1.57727	0.711713	0.0061	0.0342609
ENSOART00000019858	ENSOARG00000018248	MFAP4	1002	104.522	64.0239	0.707128	0.00045	0.00391714
ENSOART00000019399	ENSOARG00000017817	ANO1	3827	2.85401	1.74827	0.707062	0.00655	0.0363041
ENSOART00000011352	ENSOARG00000010429	BLMH	2955	55.6545	34.1171	0.706005	0.00045	0.00391714
ENSOART00000004614	ENSOARG00000004238	GPR87	1314	61.2797	37.5693	0.705855	0.0034	0.0212916
ENSOART00000011482	ENSOARG00000010551	PLEKHM1	3162	4.88634	2.99822	0.704647	0.005	0.0291793
Novel_012232	XLOC_1609808	-	9286	5.19744	3.19104	0.703773	0.0005	0.00428702
ENSOART00000018788	ENSOARG00000017256	PDK3	1263	26.0624	16.0066	0.703304	0.00155	0.0111676
ENSOART00000000359	ENSOARG00000000337	MAP3K5	5514	19.1453	11.7592	0.703201	0.0003	0.0027591
ENSOART00000010962	ENSOARG00000010074	EFHD2	723	41.4869	25.5025	0.702017	0.00185	0.0129176
ENSOART00000012547	ENSOARG00000011540	UBA52	398	2642.61	1626.12	0.700532	0.00065	0.00535993
ENSOART00000017150	ENSOARG00000015747	ELAC2	2565	8.91653	5.4892	0.699887	0.00235	0.0157362
ENSOART00000018172	ENSOARG00000016684	SCEL	2309	80.1686	49.3672	0.699486	0.00075	0.00605773
ENSOART00000006725	ENSOARG00000006187	MAPKAPK2	973	45.2252	27.8509	0.699404	0.00135	0.00995746
ENSOART00000009806	ENSOARG00000008988	PLCG2	3675	6.15856	3.79308	0.699221	0.0023	0.0154578
ENSOART00000011315	ENSOARG00000010394	LEPR	2749	12.6337	7.78425	0.698652	0.00165	0.0117574
ENSOART00000002415	ENSOARG00000002236	STXBP2	5708	6.19925	3.82112	0.698099	0.0008	0.00640195
ENSOART00000020223	ENSOARG00000018582	ZNF706	231	2777.36	1712.63	0.697502	0.00185	0.0129176
ENSOART00000010637	ENSOARG00000009764	ITGB4	5508	11.1048	6.85597	0.69575	0.0008	0.00640195
ENSOART00000019653	ENSOARG00000018055	3-Mar	927	34.0045	20.999	0.695404	0.0017	0.0120531
ENSOART00000007385	ENSOARG00000006795	-	570	54.6845	33.7837	0.694804	0.0042	0.0253092
ENSOART00000017565	ENSOARG00000016127	CTSZ	906	41.2375	25.4817	0.694494	0.0017	0.0120531
ENSOART00000004707	ENSOARG00000004323	KCTD11	882	17.5897	10.8723	0.694082	0.00885	0.046208
ENSOART00000000265	ENSOARG00000000249	MAP7	2211	17.8798	11.0555	0.693562	0.0008	0.00640195
ENSOART00000004012	ENSOARG00000003697	SLC35G1	921	34.6184	21.4059	0.693534	0.00165	0.0117574
ENSOART00000012767	ENSOARG00000011743	MPEG1	1803	12.7909	7.91049	0.693276	0.0037	0.0227801
ENSOART00000022506	ENSOARG00000020658	VDUP1	2599	592.995	366.749	0.693229	0.0037	0.0227801
ENSOART00000014677	ENSOARG00000013495	-	2530	20.8949	12.9259	0.692885	0.00065	0.00535993
ENSOART00000000848	ENSOARG00000000778	C-MET	4169	23.9367	14.8121	0.692445	0.0004	0.0035406
ENSOART00000008515	ENSOARG00000007809	ARNTL	2145	18.7564	11.6089	0.692144	0.00085	0.00673672
ENSOART00000017813	ENSOARG00000016363	HOXC13	891	39.8795	24.718	0.690089	0.00435	0.0260434
ENSOART00000005483	ENSOARG00000005032	PTPN6	1813	15.2523	9.45468	0.689923	0.00165	0.0117574
ENSOART00000022336	ENSOARG00000020506	ST6GAL1	1548	13.3109	8.25469	0.689324	0.003	0.0192337
ENSOART00000018342	ENSOARG00000016840	PRRG4	709	50.574	31.3673	0.689133	0.0028	0.0181792
ENSOART00000011712	ENSOARG00000010763	MRVI1	4852	5.04843	3.13466	0.687526	0.00285	0.018447
ENSOART00000018048	ENSOARG00000016570	IL13RA1	2599	36.9322	22.961	0.685695	0.00055	0.00464828
ENSOART00000017647	ENSOARG00000016204	AEBP1	3276	36.9956	23.0055	0.685378	0.0005	0.00428702
ENSOART00000012255	ENSOARG00000011272	PRDM1	2652	16.2623	10.1256	0.683524	0.00625	0.0349291
ENSOART00000015638	ENSOARG00000014364	PIM1	1110	23.2102	14.4531	0.683376	0.00325	0.0205354
Novel_019601	XLOC_2655596	-	2393	7.77712	4.84469	0.68283	0.0039	0.0238046
ENSOART00000015918	ENSOARG00000014625	TMEM19	1585	38.5887	24.0396	0.682769	0.00045	0.00391714
ENSOART00000004987	ENSOARG00000004576	CASZ1	4931	18.2335	11.36	0.682621	0.0012	0.00902528
Novel_018447	XLOC_2454340	-	4627	8.89486	5.54426	0.681977	0.0015	0.0108705
ENSOART00000022098	ENSOARG00000020293	SPINT1	1661	23.3859	14.5842	0.68123	0.00165	0.0117574
ENSOART00000004692	ENSOARG00000004308	KLHL18	1765	8.96118	5.59318	0.68002	0.0062	0.0347111
ENSOART00000012442	ENSOARG00000011444	ADM	3298	4.29735	2.68424	0.678931	0.00495	0.028935
ENSOART00000019680	ENSOARG00000018083	-	2127	65.3566	40.8561	0.677783	0.0037	0.0227801
ENSOART00000009905	ENSOARG00000009096	MTUS1	3909	24.0559	15.0406	0.677527	0.0007	0.00571161
Novel_003580	XLOC_521236	-	11315	0.886897	0.554812	0.676767	0.0092	0.04768
ENSOART00000020839	ENSOARG00000019135	CELSR2	8671	5.92211	3.70694	0.675882	0.0005	0.00428702
ENSOART00000019097	ENSOARG00000017549	DPYD	3825	23.0994	14.4719	0.6746	0.0005	0.00428702
ENSOART00000018010	ENSOARG00000016533	USP53	3887	22.2949	13.9851	0.672824	0.0006	0.0050078
ENSOART00000017311	ENSOARG00000015897	SYNE3	2945	13.8002	8.65925	0.672379	0.0012	0.00902528
ENSOART00000027086	ENSOARG00000025184	CLDN4	506	53.1237	33.3741	0.670629	0.0065	0.036074
ENSOART00000004765	ENSOARG00000004375	AHCYL2	1716	25.626	16.1079	0.669841	0.00835	0.0441106
ENSOART00000014199	ENSOARG00000013062	SETD7	1194	57.0999	35.9058	0.66927	0.0014	0.0102711
Novel_007110	XLOC_928643	-	5294	8.77596	5.52129	0.668553	0.0012	0.00902528
ENSOART00000003758	ENSOARG00000003455	CDH1	2652	144.756	91.0718	0.668542	0.0009	0.00707511
ENSOART00000011022	ENSOARG00000010130	-	1839	10.6635	6.70996	0.668312	0.0052	0.0301328
ENSOART00000015729	ENSOARG00000014443	GLTP	639	64.1805	40.4082	0.667485	0.00615	0.0344949
ENSOART00000013681	ENSOARG00000012581	TM7SF2	1263	47.6193	29.988	0.667163	0.0008	0.00640195
ENSOART00000009682	ENSOARG00000008885	NET1	1977	134.434	84.8387	0.6641	0.00055	0.00464828
ENSOART00000007184	ENSOARG00000006609	INSIG1	1035	18.7117	11.815	0.663324	0.00605	0.0340263
ENSOART00000003092	ENSOARG00000002854	GYLTL1B	1930	7.66674	4.84402	0.662407	0.00735	0.0398294
ENSOART00000004324	ENSOARG00000003977	IGSF10	8073	26.3856	16.6775	0.661847	0.0013	0.00965123
ENSOART00000005620	ENSOARG00000005159	-	1260	72.2558	45.6813	0.66151	0.00075	0.00605773
ENSOART00000007144	ENSOARG00000006569	SENP6	3401	149.695	94.6665	0.661104	0.0037	0.0227801
ENSOART00000001766	ENSOARG00000001638	-	393	3056.37	1933.57	0.66055	0.0015	0.0108705
ENSOART00000002008	ENSOARG00000001865	RIN2	2498	23.6718	14.9961	0.658583	0.00065	0.00535993
ENSOART00000022834	ENSOARG00000020959	TMOD3	2016	103.166	65.3814	0.658017	0.0017	0.0120531
ENSOART00000011456	ENSOARG00000010526	C2CD2	2290	28.4241	18.022	0.657352	0.00135	0.00995746
ENSOART00000000351	ENSOARG00000000321	IDE	2973	105.02	66.5978	0.657124	0.00115	0.00870592
ENSOART00000012831	ENSOARG00000011796	GPS2	5347	7.82697	4.96374	0.657026	0.00405	0.0245571
ENSOART00000018281	ENSOARG00000016786	KRT8	1518	87.4059	55.4356	0.656918	0.00055	0.00464828
ENSOART00000016369	ENSOARG00000015038	SDR16C5	966	177.74	112.821	0.655737	0.001	0.00773157
ENSOART00000010265	ENSOARG00000009427	GLRX	321	560.989	356.142	0.655521	0.0021	0.0143388
ENSOART00000015920	ENSOARG00000014624	PPP2R1B	2376	68.9017	43.7474	0.655341	0.00055	0.00464828
ENSOART00000015866	ENSOARG00000014573	LIPM	1239	76.5218	48.6139	0.654502	0.00145	0.0105647
ENSOART00000021082	ENSOARG00000019356	FGD4	2655	9.04478	5.74858	0.653879	0.00415	0.0250637
ENSOART00000010392	ENSOARG00000009536	PLCB4	6372	8.07861	5.13452	0.653879	0.00155	0.0111676
ENSOART00000011732	ENSOARG00000010784	SLC1A5	1643	15.5419	9.8791	0.653712	0.00445	0.0265228
ENSOART00000000101	ENSOARG00000000095	PABPC1	1761	242.02	153.839	0.653704	0.00105	0.00806012
ENSOART00000008919	ENSOARG00000008198	AGMO	1673	13.4971	8.5834	0.653024	0.00575	0.0326765
ENSOART00000022424	ENSOARG00000020582	MGST1	675	207.225	131.896	0.651797	0.00095	0.00740277
ENSOART00000012108	ENSOARG00000011134	ORMDL2	462	97.8025	62.2677	0.651388	0.00405	0.0245571
ENSOART00000004784	ENSOARG00000004384	RPS6KA1	3473	8.7749	5.5946	0.649348	0.0019	0.0132056
ENSOART00000012829	ENSOARG00000011792	ACSL5	2359	54.6037	34.8229	0.648962	0.00095	0.00740277
ENSOART00000013472	ENSOARG00000012390	-	2117	12.4774	7.95921	0.648622	0.00275	0.0179172
ENSOART00000016401	ENSOARG00000015071	-	1938	70.4181	44.9274	0.64835	0.0007	0.00571161
ENSOART00000005193	ENSOARG00000004770	MBD2	821	107.104	68.3534	0.647924	0.00115	0.00870592
ENSOART00000015857	ENSOARG00000014561	MICALL1	2439	9.72076	6.20604	0.647397	0.00415	0.0250637
ENSOART00000013576	ENSOARG00000012484	PRUNE2	9264	4.16491	2.65928	0.647247	0.00215	0.0146185
ENSOART00000020083	ENSOARG00000018452	GRAMD3	1338	26.408	16.862	0.647193	0.0019	0.0132056
ENSOART00000000453	ENSOARG00000000422	PRKCZ	1437	12.5436	8.02086	0.645126	0.0068	0.0374167
ENSOART00000014871	ENSOARG00000013667	TBC1D17	1939	16.1144	10.3081	0.644576	0.003	0.0192337
ENSOART00000007745	ENSOARG00000007110	PLA2R1	4395	13.8811	8.88056	0.644402	0.00145	0.0105647
ENSOART00000018312	ENSOARG00000016814	TXNRD1	1625	75.6516	48.4209	0.643739	0.00125	0.00934531
ENSOART00000008966	ENSOARG00000008241	XG	3367	85.5453	54.7824	0.642976	0.00085	0.00673672
ENSOART00000011433	ENSOARG00000010507	RABGEF1	1512	45.5949	29.2061	0.642602	0.0013	0.00965123
ENSOART00000012792	ENSOARG00000011763	RPS15	426	3626.11	2322.98	0.642448	0.0032	0.0202806
ENSOART00000002555	ENSOARG00000002359	SFRP1	771	43.4105	27.8956	0.638005	0.004	0.0243002
ENSOART00000012564	ENSOARG00000011554	SLC30A1	1455	83.7475	53.8409	0.637343	0.00115	0.00870592
ENSOART00000003059	ENSOARG00000002821	ELMO3	2208	16.6962	10.7346	0.637247	0.0026	0.0171152
ENSOART00000014836	ENSOARG00000013636	CDKN1A	497	59.1187	38.0249	0.636671	0.00855	0.0449445
ENSOART00000004928	ENSOARG00000004528	NRBF2	867	53.6207	34.5018	0.636118	0.00265	0.0173755
ENSOART00000014962	ENSOARG00000013750	CDC42EP1	1888	28.5303	18.388	0.633734	0.00215	0.0146185
ENSOART00000016696	ENSOARG00000015343	GNPTAB	4743	30.0521	19.3967	0.631656	0.0015	0.0108705
ENSOART00000011182	ENSOARG00000010277	CDC42BPG	4753	15.7525	10.1703	0.631213	0.00155	0.0111676
ENSOART00000001407	ENSOARG00000001311	NDEL1	1345	64.8492	41.87	0.631171	0.0024	0.0160111
ENSOART00000022779	ENSOARG00000020908	RAB27A	1436	27.7646	17.93	0.630871	0.0033	0.0207861
ENSOART00000005394	ENSOARG00000004954	RAB27B	755	35.7473	23.0952	0.630239	0.00665	0.0367485
ENSOART00000010282	ENSOARG00000009444	-	2118	13.2642	8.57159	0.6299	0.004	0.0243002
ENSOART00000014779	ENSOARG00000013581	BRAF	2358	45.0681	29.1353	0.629337	0.0007	0.00571161
ENSOART00000001152	ENSOARG00000001076	NPC2	481	248.977	160.961	0.629296	0.00145	0.0105647
ENSOART00000009756	ENSOARG00000008953	PLEKHM2	3015	35.4378	22.924	0.628431	0.00125	0.00934531
ENSOART00000021366	ENSOARG00000019619	ZBTB20	2058	15.0874	9.76052	0.628313	0.0042	0.0253092
ENSOART00000019396	ENSOARG00000017825	-	2420	34.2047	22.13	0.628195	0.002	0.0137721
ENSOART00000001404	ENSOARG00000001308	PCDH1	3690	15.1821	9.82274	0.628173	0.002	0.0137721
ENSOART00000014288	ENSOARG00000013144	IL1R1	1981	13.9273	9.01264	0.62789	0.00455	0.0270199
ENSOART00000019500	ENSOARG00000017919	KIAA1598	3112	14.1902	9.19053	0.626677	0.0022	0.014897
ENSOART00000003876	ENSOARG00000003559	ABCC3	4585	4.47916	2.90265	0.625857	0.0063	0.0351578
ENSOART00000014384	ENSOARG00000013231	RNF149	744	79.8772	51.7674	0.625739	0.0026	0.0171152
ENSOART00000006987	ENSOARG00000006432	DUSP7	939	44.9122	29.1281	0.624698	0.00375	0.0230356
ENSOART00000002828	ENSOARG00000002612	MAP2K3	1596	21.8297	14.164	0.624064	0.00325	0.0205354
ENSOART00000022697	ENSOARG00000020833	MYO1E	3327	28.7995	18.6863	0.624063	0.0011	0.00838547
ENSOART00000000010	ENSOARG00000000010	ND2	1042	557.822	362.177	0.623109	0.0025	0.0165684
ENSOART00000018222	ENSOARG00000016724	HMGCR	3624	119.837	77.8775	0.621797	0.0029	0.018718
ENSOART00000018309	ENSOARG00000016807	SAMHD1	2732	15.6847	10.1973	0.621168	0.00245	0.0162939
ENSOART00000019483	ENSOARG00000017904	-	1146	76.5513	49.8532	0.618742	0.0037	0.0227801
ENSOART00000017421	ENSOARG00000015999	IMMP1L	642	47.1201	30.7929	0.613743	0.0075	0.0404867
ENSOART00000013815	ENSOARG00000012705	ALDH1A1	2520	24.4157	15.9561	0.613703	0.00205	0.0140544
ENSOART00000007666	ENSOARG00000007042	ESRP1	2978	56.481	36.9553	0.611984	0.00185	0.0129176
ENSOART00000003682	ENSOARG00000003385	FHDC1	2309	16.4493	10.7635	0.611874	0.00325	0.0205354
ENSOART00000014766	ENSOARG00000013572	ERMP1	2718	24.6879	16.1702	0.610466	0.0021	0.0143388
ENSOART00000020600	ENSOARG00000018920	LMBR1L	4824	6.32118	4.14119	0.610148	0.00425	0.0255532
ENSOART00000005070	ENSOARG00000004659	CNDP2	1405	53.1874	34.9025	0.607753	0.00185	0.0129176
ENSOART00000014185	ENSOARG00000013044	ZO2	8233	21.6977	14.239	0.607697	0.0019	0.0132056
ENSOART00000018449	ENSOARG00000016937	F2R	5744	10.8789	7.13923	0.607687	0.0025	0.0165684
ENSOART00000016010	ENSOARG00000014710	SGK1	2277	29.4113	19.3151	0.606645	0.00295	0.0189735
ENSOART00000013830	ENSOARG00000012720	IRF6	1494	91.627	60.2023	0.605955	0.0023	0.0154578
ENSOART00000007258	ENSOARG00000006673	MYO6	3835	27.7376	18.2455	0.604303	0.00125	0.00934531
ENSOART00000020581	ENSOARG00000018901	PPIC	666	128.351	84.4539	0.603861	0.00495	0.028935
ENSOART00000008398	ENSOARG00000007716	BPGM	1063	22.7432	14.974	0.602971	0.0081	0.043029
ENSOART00000011669	ENSOARG00000010729	EAAT1	2357	11.4661	7.56621	0.599733	0.0054	0.0310641
ENSOART00000002380	ENSOARG00000002207	CLTB	687	57.8914	38.2145	0.599229	0.00585	0.0331377
ENSOART00000012759	ENSOARG00000011727	RAI14	3075	54.7974	36.1752	0.599105	0.00235	0.0157362
ENSOART00000004832	ENSOARG00000004442	PCCA	3975	17.0124	11.2318	0.598992	0.00255	0.0168462
ENSOART00000008929	ENSOARG00000008205	IGSF8	1848	12.3864	8.18225	0.598186	0.0075	0.0404867
ENSOART00000022645	ENSOARG00000020784	CA12	1860	16.1629	10.6843	0.597192	0.00745	0.0402566
ENSOART00000010854	ENSOARG00000009974	MPND	2929	16.2371	10.7367	0.596752	0.00295	0.0189735
ENSOART00000018712	ENSOARG00000017197	KRT80	1275	44.3958	29.3654	0.596304	0.0038	0.023303
ENSOART00000019693	ENSOARG00000018091	LPCAT2	2747	9.7902	6.47578	0.596284	0.0072	0.0391789
ENSOART00000018560	ENSOARG00000017048	PPM1D	1491	28.1293	18.6065	0.596269	0.0044	0.0262821
ENSOART00000006937	ENSOARG00000006373	CLEC16A	3778	12.7579	8.44074	0.595949	0.0036	0.0222855
ENSOART00000007698	ENSOARG00000007079	TEX264	1510	24.7625	16.3896	0.59538	0.0056	0.0319874
ENSOART00000022773	ENSOARG00000020902	FAM63A	1817	35.3477	23.4406	0.592609	0.0037	0.0227801
ENSOART00000017107	ENSOARG00000015717	-	693	94.8038	62.9037	0.591799	0.00595	0.033583
ENSOART00000000654	ENSOARG00000000612	PERP	555	662.548	439.815	0.591126	0.003	0.0192337
ENSOART00000005296	ENSOARG00000004859	HOPX	219	5698.43	3784.01	0.590648	0.00585	0.0331377
ENSOART00000014638	ENSOARG00000013448	POR	1950	41.585	27.6627	0.588122	0.0033	0.0207861
ENSOART00000012617	ENSOARG00000011602	UCK2	783	45.0566	29.9946	0.587036	0.00785	0.0419983
ENSOART00000006377	ENSOARG00000005854	LPHN3	3996	23.8446	15.8746	0.586941	0.00235	0.0157362
ENSOART00000018326	ENSOARG00000016828	PLVAP	1335	27.9869	18.6347	0.586765	0.006	0.0338035
ENSOART00000006215	ENSOARG00000005705	MEGF9	1563	40.8123	27.1919	0.585826	0.004	0.0243002
ENSOART00000010154	ENSOARG00000009330	LYPD6	5326	16.6578	11.1062	0.584827	0.00345	0.0215452
ENSOART00000022314	ENSOARG00000020487	BCL6	2155	12.0224	8.0258	0.583004	0.008	0.0426154
ENSOART00000006172	ENSOARG00000005668	SEC11C	579	76.3442	51.0241	0.58134	0.00735	0.0398294
ENSOART00000001623	ENSOARG00000001516	SERINC2	1392	27.4165	18.346	0.579584	0.0071	0.0387518
ENSOART00000008744	ENSOARG00000008027	MYC	1471	18.4065	12.3415	0.576691	0.00925	0.0478913
ENSOART00000002119	ENSOARG00000001965	CARS	1746	38.7095	25.9696	0.575865	0.00415	0.0250637
ENSOART00000018347	ENSOARG00000016842	MCTP1	2328	10.804	7.25109	0.575291	0.0092	0.04768
ENSOART00000018152	ENSOARG00000016667	AP1M2	3343	11.54	7.74542	0.575228	0.006	0.0338035
ENSOART00000004193	ENSOARG00000003857	AADACL2	2920	22.4271	15.0643	0.574104	0.00545	0.0313011
ENSOART00000018518	ENSOARG00000017005	POLR1D	393	226.028	151.926	0.573129	0.00885	0.046208
ENSOART00000008614	ENSOARG00000007905	NPC1	3828	20.0788	13.5118	0.571454	0.004	0.0243002
ENSOART00000022741	ENSOARG00000020873	RNF19B	6617	7.16738	4.82393	0.571235	0.00485	0.0284596
ENSOART00000007830	ENSOARG00000007199	FAM46A	1014	48.4277	32.6251	0.569848	0.0059	0.0333617
ENSOART00000012228	ENSOARG00000011245	NAPA	888	39.4544	26.5867	0.569478	0.00865	0.0453681
ENSOART00000012821	ENSOARG00000011789	PRDX6	684	161.643	109.01	0.568347	0.0074	0.0400444
ENSOART00000000554	ENSOARG00000000517	GPR56	2106	42.1248	28.4415	0.566671	0.0045	0.0267744
ENSOART00000014251	ENSOARG00000013109	ANKH	1933	19.1666	12.9446	0.566244	0.00645	0.0358394
ENSOART00000014364	ENSOARG00000013211	KANK1	4320	61.3126	41.4177	0.565936	0.00455	0.0270199
ENSOART00000007226	ENSOARG00000006650	FAM83B	3113	54.4204	36.7854	0.565015	0.00375	0.0230356
ENSOART00000022113	ENSOARG00000020307	TFRC	2313	59.6114	40.32	0.564093	0.00515	0.0298922
ENSOART00000000933	ENSOARG00000000869	LMTK2	4338	6.22051	4.20877	0.563635	0.009	0.046837
ENSOART00000010200	ENSOARG00000009371	ATP1B1	1417	64.2925	43.5291	0.562672	0.00465	0.0274895
ENSOART00000023064	ENSOARG00000021165	ATP6V1D	603	155.548	105.506	0.560031	0.0061	0.0342609
ENSOART00000014679	ENSOARG00000013487	PLXNA2	5743	11.9779	8.1261	0.559742	0.0046	0.0272555
ENSOART00000016695	ENSOARG00000015344	FBXO8	1210	30.0803	20.424	0.558558	0.00835	0.0441106
ENSOART00000014554	ENSOARG00000013376	ARHGAP32	6245	9.05703	6.15431	0.55744	0.0045	0.0267744
ENSOART00000016291	ENSOARG00000014970	FAM20A	2713	15.8552	10.7784	0.556812	0.007	0.0383099
ENSOART00000007798	ENSOARG00000007169	KLF4	1457	37.3684	25.4082	0.556522	0.0075	0.0404867
ENSOART00000019314	ENSOARG00000017748	SLC3A2	1734	89.0195	60.6014	0.554771	0.005	0.0291793
ENSOART00000017384	ENSOARG00000015966	KRCC1	774	66.6663	45.398	0.554327	0.00815	0.0432503
ENSOART00000021311	ENSOARG00000019568	AGO4	2616	23.1555	15.7685	0.554307	0.0076	0.0409219
ENSOART00000009886	ENSOARG00000009067	CHL1	3884	21.0002	14.3186	0.552515	0.0052	0.0301328
ENSOART00000012327	ENSOARG00000011336	FAM135A	4452	24.7464	16.8754	0.552292	0.004	0.0243002
ENSOART00000004456	ENSOARG00000004094	ANO10	1997	50.1897	34.2692	0.550478	0.0064	0.03561
ENSOART00000005433	ENSOARG00000004988	MLLT4	5434	28.2613	19.3106	0.549439	0.0042	0.0253092
ENSOART00000013069	ENSOARG00000012015	DUSP11	1135	47.625	32.5469	0.549199	0.0074	0.0400444
ENSOART00000010721	ENSOARG00000009845	OSMR	2934	14.0748	9.62047	0.548938	0.00965	0.0495167
ENSOART00000005076	ENSOARG00000004668	PRP	771	88.6455	60.596	0.548825	0.0067	0.0369715
ENSOART00000008927	ENSOARG00000008195	CYP4V2	6177	16.0786	10.9926	0.548606	0.00465	0.0274895
ENSOART00000011542	ENSOARG00000010609	SBDS	753	180.128	123.184	0.548203	0.0063	0.0351578
ENSOART00000012587	ENSOARG00000011574	RAD51C	1155	63.2856	43.3058	0.547315	0.0095	0.048897
ENSOART00000019061	ENSOARG00000017511	-	4053	28.8711	19.7694	0.54636	0.00605	0.0340263
ENSOART00000021199	ENSOARG00000019466	LRIF1	2292	17.8379	12.2194	0.545776	0.0093	0.048094
ENSOART00000014736	ENSOARG00000013548	BARX2	4197	11.736	8.05013	0.543862	0.00825	0.0436826
ENSOART00000016656	ENSOARG00000015298	GRHL1	1893	78.2904	53.7255	0.543229	0.0063	0.0351578
ENSOART00000012005	ENSOARG00000011034	PADI3	1359	55.4237	38.0786	0.541522	0.00585	0.0331377
ENSOART00000006347	ENSOARG00000005829	-	561	1015.07	697.461	0.541401	0.006	0.0338035
ENSOART00000011338	ENSOARG00000010418	ATF6	2520	28.8187	19.8258	0.539625	0.00575	0.0326765
ENSOART00000002988	ENSOARG00000002759	-	2071	36.8656	25.366	0.539383	0.00695	0.0380812
ENSOART00000009285	ENSOARG00000008535	PRSS53	2111	24.4933	16.8626	0.538561	0.0084	0.0443242
ENSOART00000013634	ENSOARG00000012538	KDM7A	2637	26.2296	18.0826	0.536598	0.0067	0.0369715
ENSOART00000012595	ENSOARG00000011584	F2RL1	1107	57.923	40.0139	0.533636	0.00855	0.0449445
ENSOART00000011005	ENSOARG00000010116	ARRDC4	951	56.1591	38.7981	0.533535	0.00845	0.0445197
ENSOART00000020998	ENSOARG00000019282	EIF2B4	1698	51.2002	35.4431	0.530645	0.0074	0.0400444
ENSOART00000004747	ENSOARG00000004362	KIF1C	5588	44.5024	30.8086	0.530548	0.00835	0.0441106
ENSOART00000005246	ENSOARG00000004813	SDC2	609	263.13	182.248	0.529872	0.0072	0.0391789
ENSOART00000007889	ENSOARG00000007245	PIK3CB	3347	19.3421	13.4185	0.527523	0.0095	0.048897
ENSOART00000003570	ENSOARG00000003293	PDGFD	5636	43.0704	29.8996	0.526571	0.00725	0.039397
ENSOART00000007430	ENSOARG00000006826	LTBP4	4601	49.8657	34.6535	0.525047	0.00855	0.0449445
ENSOART00000021268	ENSOARG00000019527	TMBIM1	1660	107.78	74.9793	0.523522	0.00915	0.0474739
ENSOART00000021997	ENSOARG00000020203	GMPPA	1302	43.6364	30.359	0.523407	0.0097	0.0497116
ENSOART00000009010	ENSOARG00000008248	HSPG2	12785	14.5426	10.1213	0.522894	0.00765	0.0411325
ENSOART00000022303	ENSOARG00000020478	TP63	1929	102.417	71.3074	0.522328	0.0068	0.0374167
ENSOART00000006714	ENSOARG00000006168	PHLPP1	2811	19.9164	13.8891	0.520003	0.00945	0.0486986
ENSOART00000012655	ENSOARG00000011638	TNFRSF21	2973	23.3599	16.3421	0.515443	0.00945	0.0486986
ENSOART00000011020	ENSOARG00000010127	CRIM1	4816	18.7533	13.1253	0.51479	0.00755	0.0407006
ENSOART00000018127	ENSOARG00000016640	GLT8D2	1081	100.552	70.4061	0.514163	0.00715	0.0389629
Novel_002441	XLOC_431994	-	982	206.989	145.196	0.511552	0.00925	0.0478913
ENSOART00000004775	ENSOARG00000004386	FLRT3	1986	135.019	94.834	0.509688	0.0091	0.0472578
ENSOART00000015946	ENSOARG00000014649	TEX2	3409	35.2635	24.8227	0.506517	0.0089	0.0464176
ENSOART00000004360	ENSOARG00000004010	SNRK	2055	49.4603	35.0318	0.497608	0.0087	0.0455772
ENSOART00000006869	ENSOARG00000006313	ALDH18A1	2388	38.294	54.3887	-0.506189	0.00945	0.0486986
ENSOART00000000090	ENSOARG00000000085	ARHGAP28	2806	24.631	35.047	-0.508813	0.00965	0.0495167
ENSOART00000022550	ENSOARG00000020697	GNB4	1818	42.8312	60.96	-0.509202	0.00865	0.0453681
ENSOART00000001576	ENSOARG00000001474	HIST3H2BB	381	357.862	511.589	-0.515581	0.00975	0.0499135
ENSOART00000004892	ENSOARG00000004495	HELLS	5344	9.28302	13.2904	-0.517718	0.00975	0.0499135
ENSOART00000011655	ENSOARG00000010711	TSPAN9	3632	24.7393	35.4768	-0.520076	0.00725	0.039397
ENSOART00000010008	ENSOARG00000009190	-	2508	35.3754	50.7908	-0.52182	0.00865	0.0453681
ENSOART00000010852	ENSOARG00000009973	EMILIN2	3067	28.6929	41.2537	-0.523829	0.00845	0.0445197
ENSOART00000006057	ENSOARG00000005560	UQCR10	195	22923.8	32982.7	-0.524867	0.0087	0.0455772
Novel_003219	XLOC_478399	-	11153	10.0184	14.429	-0.526317	0.0095	0.048897
ENSOART00000008111	ENSOARG00000007448	PGM3	1955	19.5999	28.2722	-0.52854	0.0077	0.0413476
ENSOART00000016003	ENSOARG00000014698	CMTR1	2523	20.2739	29.2737	-0.529981	0.0092	0.04768
ENSOART00000010065	ENSOARG00000009247	HIST1H2AD	393	1187.23	1718.34	-0.533412	0.0069	0.0378587
ENSOART00000021018	ENSOARG00000019300	PFKM	2568	21.109	30.5907	-0.535236	0.00715	0.0389629
ENSOART00000010942	ENSOARG00000010052	-	558	131.668	191.053	-0.537066	0.00685	0.0376309
ENSOART00000005592	ENSOARG00000005133	C12orf57	336	448.114	651.507	-0.539914	0.0072	0.0391789
ENSOART00000013393	ENSOARG00000012316	PTTG1IP	528	94.7252	137.947	-0.542299	0.0086	0.0451561
ENSOART00000015263	ENSOARG00000014019	EMC10	1499	33.5754	48.911	-0.542756	0.00585	0.0331377
ENSOART00000005469	ENSOARG00000005016	STXBP4	5106	9.50491	13.8582	-0.543998	0.0068	0.0374167
Novel_008321	XLOC_1059287	-	11700	5.39661	7.86961	-0.544238	0.0059	0.0333617
ENSOART00000014973	ENSOARG00000013755	PTPRD	5781	10.7977	15.753	-0.544901	0.0064	0.03561
ENSOART00000015195	ENSOARG00000013955	H2AFZ	387	197.139	287.967	-0.546689	0.00885	0.046208
ENSOART00000002947	ENSOARG00000002721	CBX2	6772	6.31511	9.23202	-0.547837	0.0062	0.0347111
Novel_000236	XLOC_017126	-	28328	2.16718	3.16992	-0.54863	0.00545	0.0313011
Novel_006567	XLOC_843028	-	6175	9.37682	13.7316	-0.550327	0.00435	0.0260434
ENSOART00000016686	ENSOARG00000015333	RRM2	2423	20.1507	29.5521	-0.552432	0.0051	0.0296594
Novel_001717	XLOC_274197	-	13704	3.92523	5.76374	-0.554229	0.00565	0.0322255
ENSOART00000006426	ENSOARG00000005908	ERCC6L	3672	6.1772	9.0747	-0.554898	0.00975	0.0499135
ENSOART00000016702	ENSOARG00000015347	KPNA2	1777	79.2258	116.439	-0.555537	0.00535	0.0308327
ENSOART00000011330	ENSOARG00000010405	BMP1	2970	36.2515	53.4082	-0.55902	0.0041	0.0248107
ENSOART00000022909	ENSOARG00000021027	MYEF2	5713	23.366	34.4262	-0.559101	0.00435	0.0260434
ENSOART00000009826	ENSOARG00000009019	TNFAIP6	2149	11.4522	16.9092	-0.562182	0.0079	0.0421892
ENSOART00000018647	ENSOARG00000017133	PCNA	810	122.074	180.438	-0.563747	0.0043	0.0258031
ENSOART00000007446	ENSOARG00000006851	LZIC	647	47.3983	70.0671	-0.563903	0.0075	0.0404867
ENSOART00000006273	ENSOARG00000005764	-	1025	141.899	209.874	-0.564656	0.00375	0.0230356
ENSOART00000017739	ENSOARG00000016281	SOGA1	4185	4.46471	6.60884	-0.565831	0.0092	0.04768
ENSOART00000022968	ENSOARG00000021081	WDHD1	3400	12.8346	19.0007	-0.566012	0.00535	0.0308327
ENSOART00000005816	ENSOARG00000005338	ZNF540	1916	11.8578	17.5641	-0.566792	0.00695	0.0380812
ENSOART00000011374	ENSOARG00000010453	TPST1	1243	56.9205	84.5028	-0.57005	0.00335	0.021037
ENSOART00000015584	ENSOARG00000014305	BUB1	7031	7.46382	11.0845	-0.570554	0.00795	0.0424
ENSOART00000020731	ENSOARG00000019042	BMP3	4595	13.4014	19.9045	-0.570707	0.0047	0.0277342
ENSOART00000009716	ENSOARG00000008907	TIM	3669	7.09186	10.5342	-0.570839	0.0067	0.0369715
ENSOART00000015447	ENSOARG00000014183	SDPR	1435	25.7101	38.219	-0.571953	0.00655	0.0363041
ENSOART00000005628	ENSOARG00000005169	CD93	1947	25.7061	38.2506	-0.57337	0.0047	0.0277342
ENSOART00000018405	ENSOARG00000016899	TMEM132C	3149	15.8566	23.6167	-0.574727	0.0032	0.0202806
ENSOART00000020137	ENSOARG00000018500	-	423	376.779	562.347	-0.577744	0.0037	0.0227801
ENSOART00000019879	ENSOARG00000018254	FRAS1	12039	6.00609	8.96805	-0.578369	0.0026	0.0171152
ENSOART00000008023	ENSOARG00000007371	NIPSNAP3A	744	38.5621	57.5841	-0.578486	0.00665	0.0367485
ENSOART00000005687	ENSOARG00000005211	FANCD2	4365	10.2179	15.2589	-0.578544	0.0035	0.0217983
ENSOART00000009019	ENSOARG00000008293	RABAC1	534	255.246	381.615	-0.580229	0.0037	0.0227801
Novel_008323	XLOC_1059332	-	7315	2.22141	3.32395	-0.581424	0.00795	0.0424
ENSOART00000019705	ENSOARG00000018102	RACGAP1	1903	26.5886	39.8862	-0.585082	0.0029	0.018718
ENSOART00000012688	ENSOARG00000011660	RECK	2916	34.7155	52.1285	-0.586493	0.0028	0.0181792
ENSOART00000002597	ENSOARG00000002377	UGGT2	4386	10.6072	15.9407	-0.58767	0.00335	0.021037
ENSOART00000006554	ENSOARG00000006032	PHB	935	65.5325	98.4866	-0.587716	0.0028	0.0181792
ENSOART00000001277	ENSOARG00000001199	KIAA1841	6769	4.44814	6.68787	-0.588344	0.0067	0.0369715
ENSOART00000014986	ENSOARG00000013773	AMT	1125	13.0308	19.6088	-0.589577	0.00915	0.0474739
ENSOART00000010110	ENSOARG00000009289	CKAP2	2083	37.6432	56.6714	-0.590233	0.00335	0.021037
ENSOART00000008238	ENSOARG00000007566	CDK5RAP1	1809	16.1289	24.3137	-0.592126	0.004	0.0243002
ENSOART00000022597	ENSOARG00000020743	KIAA0101	475	104.002	156.903	-0.593266	0.00545	0.0313011
ENSOART00000021543	ENSOARG00000019785	TTC5	1323	17.564	26.5321	-0.595117	0.00655	0.0363041
ENSOART00000012021	ENSOARG00000011043	ZC3HAV1	4063	19.6634	29.7154	-0.595702	0.0052	0.0301328
ENSOART00000005487	ENSOARG00000005040	DSEL	6046	16.0607	24.2986	-0.597337	0.0018	0.0126278
ENSOART00000014859	ENSOARG00000013654	SCML2	2115	11.5381	17.4565	-0.597357	0.0054	0.0310641
ENSOART00000018095	ENSOARG00000016613	-	627	61.1899	92.5866	-0.597508	0.00465	0.0274895
ENSOART00000015438	ENSOARG00000014169	DISP1	4749	6.54293	9.90189	-0.597768	0.00365	0.0225335
ENSOART00000017774	ENSOARG00000016322	ANGPTL1	1509	128.461	194.43	-0.597916	0.00675	0.0371977
Novel_000989	XLOC_157082	-	16105	0.905285	1.37181	-0.599642	0.00855	0.0449445
Novel_014157	XLOC_1835347	-	35319	0.947254	1.43682	-0.601051	0.0032	0.0202806
ENSOART00000013591	ENSOARG00000012500	ZNFX1	8920	12.004	18.2115	-0.601332	0.00815	0.0432503
Novel_000595	XLOC_080031	-	7002	3.57961	5.43177	-0.60162	0.0058	0.0329044
Novel_017208	XLOC_2253606	-	19299	2.325	3.52853	-0.601839	0.0019	0.0132056
ENSOART00000020657	ENSOARG00000018970	KIAA1524	2742	16.6816	25.3173	-0.601868	0.00215	0.0146185
ENSOART00000007832	ENSOARG00000007202	SPON1	2750	38.5574	58.5403	-0.602421	0.0024	0.0160111
Novel_003635	XLOC_539239	-	32548	0.644061	0.97788	-0.602462	0.0068	0.0374167
Novel_004131	XLOC_583525	-	22185	1.16542	1.77148	-0.604102	0.0044	0.0262821
ENSOART00000007414	ENSOARG00000006820	DYNC2LI1	1056	19.899	30.2533	-0.604397	0.0061	0.0342609
ENSOART00000012275	ENSOARG00000011289	PRMT6	1128	12.3171	18.741	-0.60554	0.0094	0.0485096
ENSOART00000017285	ENSOARG00000015873	KIF20A	2688	15.4666	23.5597	-0.607162	0.00275	0.0179172
ENSOART00000013340	ENSOARG00000012267	PRC1	1863	19.8216	30.22	-0.608427	0.0073	0.0396132
ENSOART00000020922	ENSOARG00000019212	PSME2	3420	16.0197	24.4238	-0.608441	0.00325	0.0205354
ENSOART00000010004	ENSOARG00000009196	HIST1H2AK	393	481.136	734.264	-0.609855	0.00175	0.0123458
ENSOART00000013593	ENSOARG00000012502	-	1634	11.7225	17.8901	-0.609883	0.005	0.0291793
ENSOART00000016498	ENSOARG00000015152	TUB	1554	8.86344	13.5319	-0.610429	0.0084	0.0443242
ENSOART00000003683	ENSOARG00000003386	-	855	100.419	153.674	-0.613831	0.00265	0.0173755
ENSOART00000002435	ENSOARG00000002249	ADAM33	2314	38.9774	59.6576	-0.614069	0.0018	0.0126278
ENSOART00000012101	ENSOARG00000011129	SERF2	676	519.362	795.045	-0.614295	0.00275	0.0179172
ENSOART00000016859	ENSOARG00000015491	-	3774	10.0744	15.423	-0.61439	0.00515	0.0298922
ENSOART00000005447	ENSOARG00000004999	CEP85	2573	9.09806	13.9335	-0.614925	0.0035	0.0217983
ENSOART00000010058	ENSOARG00000009240	-	695	23.1802	35.5075	-0.615232	0.00765	0.0411325
Novel_012423	XLOC_1626004	-	7153	1.51035	2.3139	-0.615443	0.00925	0.0478913
ENSOART00000016446	ENSOARG00000015109	SEMA3D	2374	33.8642	51.903	-0.616059	0.0023	0.0154578
ENSOART00000010450	ENSOARG00000009600	GALK1	1742	11.0266	16.915	-0.617319	0.0055	0.0315256
ENSOART00000022046	ENSOARG00000020247	CASC5	7053	8.40261	12.8998	-0.618442	0.0014	0.0102711
ENSOART00000015346	ENSOARG00000014084	CNTLN	4299	8.71975	13.3941	-0.619238	0.00295	0.0189735
ENSOART00000006968	ENSOARG00000006415	-	972	13.2835	20.4101	-0.619643	0.00965	0.0495167
ENSOART00000001191	ENSOARG00000001102	KIF2C	5223	4.26884	6.56521	-0.620998	0.00315	0.0200234
ENSOART00000022518	ENSOARG00000020669	HIST2H2BF	414	345.573	531.68	-0.621568	0.00135	0.00995746
ENSOART00000008042	ENSOARG00000007385	CCS	1318	17.296	26.6205	-0.622102	0.0053	0.0306004
Novel_006717	XLOC_883180	-	19862	1.3021	2.00444	-0.622358	0.00335	0.021037
Novel_003836	XLOC_559446	-	25584	3.36247	5.17762	-0.622768	0.00715	0.0389629
ENSOART00000013596	ENSOARG00000012504	POFUT2	1224	35.1036	54.0585	-0.622903	0.00475	0.0279818
ENSOART00000002101	ENSOARG00000001949	ARHGAP26	6252	3.78209	5.82576	-0.623262	0.0028	0.0181792
ENSOART00000021477	ENSOARG00000019721	BRN	2771	30.3879	46.824	-0.62375	0.00095	0.00740277
ENSOART00000010166	ENSOARG00000009341	DKK3	1182	25.2741	38.9808	-0.625104	0.0032	0.0202806
Novel_009289	XLOC_1199588	-	24627	2.32111	3.58169	-0.625823	0.0021	0.0143388
ENSOART00000005210	ENSOARG00000004780	KIF15	4188	7.24228	11.1779	-0.62613	0.0035	0.0217983
ENSOART00000010009	ENSOARG00000009199	RBM43	5950	3.2038	4.94785	-0.627019	0.00685	0.0376309
ENSOART00000014800	ENSOARG00000013598	RGS12	3188	7.23077	11.1759	-0.628163	0.003	0.0192337
ENSOART00000015908	ENSOARG00000014615	ZCWPW2	1071	12.8178	19.8143	-0.628394	0.0077	0.0413476
ENSOART00000017143	ENSOARG00000015748	-	2895	51.8602	80.1773	-0.628566	0.001	0.00773157
ENSOART00000013861	ENSOARG00000012748	GPNMB	5311	25.178	38.9376	-0.629001	0.0012	0.00902528
ENSOART00000012024	ENSOARG00000011053	-	1878	22.2379	34.4116	-0.629872	0.0019	0.0132056
ENSOART00000015607	ENSOARG00000014321	TOP2A	6053	68.7866	106.544	-0.631243	0.0041	0.0248107
ENSOART00000006883	ENSOARG00000006329	RP9	1871	14.2452	22.075	-0.631941	0.00265	0.0173755
ENSOART00000002540	ENSOARG00000002340	ZGRF1	3150	3.04861	4.72489	-0.632127	0.0088	0.0460066
ENSOART00000011258	ENSOARG00000010350	QDPR	701	39.4235	61.1083	-0.632315	0.00365	0.0225335
ENSOART00000004653	ENSOARG00000004272	-	2760	16.7199	25.9295	-0.633027	0.0019	0.0132056
ENSOART00000007747	ENSOARG00000007118	TP53I13	1096	11.6434	18.0811	-0.634974	0.00805	0.0428258
ENSOART00000022036	ENSOARG00000020238	IGSF3	3585	7.18973	11.1742	-0.636164	0.00385	0.0235582
ENSOART00000000697	ENSOARG00000000647	KIF11	3168	26.0681	40.5467	-0.637299	0.00085	0.00673672
ENSOART00000016009	ENSOARG00000014711	COL26A1	1434	14.6182	22.7642	-0.639002	0.00325	0.0205354
ENSOART00000011181	ENSOARG00000010281	DMPK	1666	23.1522	36.0846	-0.64023	0.0029	0.018718
ENSOART00000016758	ENSOARG00000015402	GALNT7	5559	6.24222	9.73114	-0.64055	0.0066	0.036525
ENSOART00000000402	ENSOARG00000000380	-	1916	5.17373	8.06618	-0.64068	0.0077	0.0413476
ENSOART00000017297	ENSOARG00000015887	TGIF2	1026	16.0086	24.9587	-0.640697	0.0049	0.0286964
ENSOART00000009110	ENSOARG00000008368	CENPF	9824	21.9021	34.1565	-0.641093	0.0032	0.0202806
ENSOART00000016108	ENSOARG00000014803	-	1309	38.5129	60.0678	-0.64125	0.0014	0.0102711
ENSOART00000015523	ENSOARG00000014248	LAYN	1439	7.11597	11.1095	-0.642666	0.00975	0.0499135
ENSOART00000010769	ENSOARG00000009898	GTDC1	1511	30.925	48.3811	-0.64567	0.00135	0.00995746
ENSOART00000015102	ENSOARG00000013875	HUNK	2538	6.21675	9.73857	-0.64755	0.0063	0.0351578
ENSOART00000013468	ENSOARG00000012389	GPRC5B	1193	16.5631	25.9595	-0.648288	0.00365	0.0225335
ENSOART00000007235	ENSOARG00000006655	-	1368	7.48724	11.7429	-0.64928	0.008	0.0426154
ENSOART00000010693	ENSOARG00000009826	PGM1	1806	23.1792	36.3578	-0.649438	0.00195	0.0134876
ENSOART00000016666	ENSOARG00000015314	AMZ2	3632	2.91298	4.56935	-0.649493	0.0062	0.0347111
ENSOART00000022003	ENSOARG00000020209	CHPF	2332	18.1401	28.4834	-0.650937	0.0011	0.00838547
ENSOART00000022435	ENSOARG00000020593	PID1	729	18.1863	28.601	-0.653217	0.0081	0.043029
ENSOART00000013306	ENSOARG00000012236	RNF150	4567	5.45036	8.57425	-0.653658	0.00185	0.0129176
ENSOART00000019940	ENSOARG00000018324	WNT16	1075	12.4884	19.6747	-0.655754	0.00625	0.0349291
Novel_014159	XLOC_1835354	-	29057	0.65077	1.02563	-0.656287	0.003	0.0192337
ENSOART00000016241	ENSOARG00000014916	CSRP2	645	42.1434	66.4411	-0.656769	0.00285	0.018447
ENSOART00000011481	ENSOARG00000010552	ARL6IP1	432	175.237	276.276	-0.656801	0.001	0.00773157
ENSOART00000015259	ENSOARG00000014013	LSM7	312	338.856	534.567	-0.657699	0.00205	0.0140544
ENSOART00000013613	ENSOARG00000012521	ANGPTL2	1399	40.3959	63.7309	-0.657783	0.0018	0.0126278
ENSOART00000003920	ENSOARG00000003603	DPYSL3	3051	45.7531	72.3529	-0.661179	0.0009	0.00707511
Novel_018341	XLOC_2446383	-	16914	1.39963	2.21344	-0.661242	0.0013	0.00965123
ENSOART00000009964	ENSOARG00000009153	FSTL3	711	20.0346	31.7	-0.661989	0.0062	0.0347111
ENSOART00000014580	ENSOARG00000013401	-	2388	6.75815	10.694	-0.662104	0.0056	0.0319874
ENSOART00000009973	ENSOARG00000009154	STAT2	2834	19.9789	31.6224	-0.662471	0.0023	0.0154578
ENSOART00000020622	ENSOARG00000018940	SCLY	1344	7.0518	11.1625	-0.662594	0.00955	0.0491007
ENSOART00000022983	ENSOARG00000021095	CRNN	1833	14.1328	22.3724	-0.662669	0.0015	0.0108705
ENSOART00000005271	ENSOARG00000004838	NIPSNAP1	855	17.3791	27.543	-0.664333	0.00595	0.033583
TCONS_02997875	XLOC_2228314	-	2820	8.39304	13.3293	-0.667335	0.00155	0.0111676
ENSOART00000015167	ENSOARG00000013927	-	603	56.5361	89.8139	-0.667766	0.00175	0.0123458
ENSOART00000012673	ENSOARG00000011655	CHEK1	1428	18.1473	28.8346	-0.668046	0.00085	0.00673672
ENSOART00000000316	ENSOARG00000000300	-	883	15.4375	24.568	-0.670342	0.00535	0.0308327
Novel_004881	XLOC_645444	-	29089	1.2263	1.95212	-0.670726	0.001	0.00773157
ENSOART00000009168	ENSOARG00000008429	MRPL14	438	129.473	206.354	-0.672474	0.00125	0.00934531
ENSOART00000014889	ENSOARG00000013683	LMNB2	1620	28.2712	45.0621	-0.672581	0.00055	0.00464828
ENSOART00000004800	ENSOARG00000004411	ZNF454	1804	4.54622	7.25084	-0.67348	0.00765	0.0411325
ENSOART00000008466	ENSOARG00000007779	MANF	555	135.519	216.153	-0.673552	0.0009	0.00707511
ENSOART00000022483	ENSOARG00000020637	LIX1L	925	24.0337	38.3541	-0.674321	0.0017	0.0120531
ENSOART00000007587	ENSOARG00000006967	ITGB6	2364	15.326	24.5266	-0.678366	0.0007	0.00571161
ENSOART00000010790	ENSOARG00000009911	PROM1	2844	5.55793	8.90768	-0.680502	0.00505	0.029424
ENSOART00000003109	ENSOARG00000002874	-	4932	2.12923	3.41374	-0.681019	0.0057	0.0324586
ENSOART00000006369	ENSOARG00000005853	-	324	160.634	258.018	-0.68369	0.0029	0.018718
ENSOART00000020784	ENSOARG00000019087	EMILIN1	3026	23.6515	37.9973	-0.683964	0.00045	0.00391714
ENSOART00000018195	ENSOARG00000016702	GEN1	3057	5.72845	9.20306	-0.683969	0.0015	0.0108705
ENSOART00000008779	ENSOARG00000008066	FIGNL1	2049	7.9514	12.7776	-0.684338	0.0021	0.0143388
ENSOART00000016171	ENSOARG00000014858	PBK	4867	3.62297	5.82232	-0.684419	0.0012	0.00902528
ENSOART00000018306	ENSOARG00000016809	NCAM1	2709	12.4572	20.037	-0.685689	0.0008	0.00640195
ENSOART00000003566	ENSOARG00000003291	DISC1	2469	3.26385	5.25009	-0.685768	0.00865	0.0453681
ENSOART00000002019	ENSOARG00000001884	RIMKLB	1217	19.4193	31.2526	-0.686485	0.0018	0.0126278
ENSOART00000018668	ENSOARG00000017153	EPHA3	2955	5.00559	8.05948	-0.687146	0.00435	0.0260434
ENSOART00000009358	ENSOARG00000008594	CEP85L	2540	9.00995	14.5111	-0.687566	0.00525	0.0303667
ENSOART00000009940	ENSOARG00000009128	C7	7006	1.6744	2.70097	-0.689831	0.0044	0.0262821
ENSOART00000011497	ENSOARG00000010543	PREX1	4792	3.56192	5.74716	-0.690193	0.00175	0.0123458
ENSOART00000022976	ENSOARG00000021089	DLGAP5	2535	20.3559	32.8526	-0.690565	0.00055	0.00464828
ENSOART00000010464	ENSOARG00000009604	NDC80	5974	6.95121	11.2234	-0.691171	0.0005	0.00428702
Novel_002453	XLOC_433830	-	4387	1.66503	2.68921	-0.691632	0.00805	0.0428258
ENSOART00000020077	ENSOARG00000018451	-	387	69.0424	111.515	-0.691683	0.0041	0.0248107
ENSOART00000013485	ENSOARG00000012403	FAM207A	1125	7.62096	12.3215	-0.693132	0.0075	0.0404867
ENSOART00000005856	ENSOARG00000005374	-	2637	3.48689	5.63999	-0.693751	0.0054	0.0310641
ENSOART00000017924	ENSOARG00000016460	TOR3A	1209	12.3551	20.0078	-0.695458	0.00325	0.0205354
ENSOART00000018755	ENSOARG00000017230	HINT1	381	138.542	224.439	-0.696001	0.00145	0.0105647
ENSOART00000006236	ENSOARG00000005711	COL13A1	1992	2.89897	4.6976	-0.696384	0.00955	0.0491007
ENSOART00000011795	ENSOARG00000010843	DTL	2193	5.00118	8.10593	-0.69671	0.0035	0.0217983
ENSOART00000021054	ENSOARG00000019331	SLC22A17	3999	5.05213	8.18886	-0.696771	0.00125	0.00934531
ENSOART00000013492	ENSOARG00000012408	PARP12	2109	6.80998	11.0455	-0.697734	0.00765	0.0411325
ENSOART00000006655	ENSOARG00000006124	RNF138	628	21.0165	34.1097	-0.698661	0.0056	0.0319874
ENSOART00000012728	ENSOARG00000011705	C14orf119	426	37.2785	60.5666	-0.700179	0.0084	0.0443242
ENSOART00000015762	ENSOARG00000014461	COL24A1	6520	2.09624	3.40604	-0.700288	0.0019	0.0132056
ENSOART00000015577	ENSOARG00000014302	H2AFV	384	448.557	729.307	-0.701233	0.00035	0.00315635
ENSOART00000000279	ENSOARG00000000265	TWIST2	486	46.6322	75.8499	-0.70182	0.00315	0.0200234
ENSOART00000007781	ENSOARG00000007151	TTK	4177	8.48708	13.8058	-0.701939	0.00045	0.00391714
Novel_021165	XLOC_2897648	-	17763	0.510182	0.830274	-0.702575	0.00365	0.0225335
ENSOART00000020989	ENSOARG00000019275	BARD1	2343	9.08963	14.8073	-0.70401	0.00095	0.00740277
ENSOART00000016018	ENSOARG00000014713	ASPM	10330	10.2529	16.7132	-0.704946	0.00015	0.00150086
ENSOART00000008915	ENSOARG00000008188	ANXA6	2262	89.8253	146.469	-0.705407	0.00055	0.00464828
ENSOART00000016445	ENSOARG00000015110	HNRNPA1	834	81.2397	132.586	-0.70667	0.0003	0.0027591
Novel_001574	XLOC_259069	-	27833	0.708851	1.15687	-0.706674	0.0018	0.0126278
ENSOART00000009335	ENSOARG00000008574	RASGRP2	5869	1.18371	1.93249	-0.70714	0.00765	0.0411325
ENSOART00000017533	ENSOARG00000016099	MEF2C	2817	35.6919	58.2738	-0.707251	0.00075	0.00605773
ENSOART00000010687	ENSOARG00000009812	FREM2	9450	8.60201	14.05	-0.707829	0.0001	0.00104666
ENSOART00000014371	ENSOARG00000013208	DENND2A	3137	16.8168	27.5108	-0.710097	0.0002	0.00193731
ENSOART00000021948	ENSOARG00000020159	RPL13A	612	20.9203	34.2279	-0.710267	0.008	0.0426154
ENSOART00000011423	ENSOARG00000010490	DCLK1	1404	30.4773	49.8876	-0.710948	0.0004	0.0035406
ENSOART00000017265	ENSOARG00000015856	IGF1	518	22.3873	36.6627	-0.711634	0.0079	0.0421892
ENSOART00000000430	ENSOARG00000000399	TBC1D2B	2772	13.5567	22.2098	-0.712192	0.0004	0.0035406
ENSOART00000008000	ENSOARG00000007353	ZFHX4	10738	1.50478	2.46541	-0.712274	0.00165	0.0117574
ENSOART00000012814	ENSOARG00000011779	TRAF5	2245	5.78866	9.48447	-0.712339	0.0022	0.014897
ENSOART00000020185	ENSOARG00000018545	UBE2T	4123	3.62147	5.9356	-0.712819	0.0036	0.0222855
ENSOART00000008550	ENSOARG00000007851	PRKAA2	6054	3.18596	5.22356	-0.713305	0.0018	0.0126278
ENSOART00000019468	ENSOARG00000017894	PGBD1	2397	7.30277	11.9797	-0.714076	0.00135	0.00995746
ENSOART00000003705	ENSOARG00000003413	SNRPD1	402	46.6562	76.5763	-0.714829	0.00645	0.0358394
ENSOART00000016123	ENSOARG00000014815	IFIT5	1449	85.299	140.077	-0.715614	0.00045	0.00391714
ENSOART00000000540	ENSOARG00000000498	ITGA9	7366	13.1199	21.5783	-0.717822	0.00035	0.00315635
ENSOART00000011401	ENSOARG00000010473	EPB41L3	3324	12.1687	20.0208	-0.718318	0.0002	0.00193731
ENSOART00000006132	ENSOARG00000005630	PLSCR4	1162	8.11305	13.3533	-0.718882	0.0052	0.0301328
ENSOART00000019664	ENSOARG00000018070	TSPAN12	988	10.8068	17.7881	-0.718972	0.0045	0.0267744
ENSOART00000019290	ENSOARG00000017725	SPC24	720	17.1086	28.1771	-0.719798	0.0046	0.0272555
ENSOART00000001315	ENSOARG00000001230	-	390	65.9478	108.784	-0.722064	0.00445	0.0265228
ENSOART00000022057	ENSOARG00000020259	-	339	6932.97	11443.3	-0.722963	0.00195	0.0134876
ENSOART00000002808	ENSOARG00000002590	OST	988	278.308	459.924	-0.724715	0.00055	0.00464828
ENSOART00000022959	ENSOARG00000021073	GMFB	429	76.3084	126.203	-0.725836	0.0014	0.0102711
ENSOART00000006352	ENSOARG00000005835	XRCC2	1759	6.56799	10.8646	-0.726112	0.00195	0.0134876
ENSOART00000014809	ENSOARG00000013611	JAM3	3034	13.1534	21.7934	-0.728463	0.0003	0.0027591
ENSOART00000003663	ENSOARG00000003374	LRRN3	2079	4.31034	7.14188	-0.728501	0.0039	0.0238046
ENSOART00000017988	ENSOARG00000016502	GPR98	18960	1.3103	2.17113	-0.728541	0.00025	0.00235414
ENSOART00000004369	ENSOARG00000004016	NCAPG	3093	21.2226	35.1831	-0.729283	0.0007	0.00571161
ENSOART00000022643	ENSOARG00000020783	C1orf54	396	39.1603	64.9264	-0.729412	0.00615	0.0344949
ENSOART00000022016	ENSOARG00000020219	IVD	1290	16.2559	26.9686	-0.730323	0.00105	0.00806012
ENSOART00000011617	ENSOARG00000010676	-	1197	15.1298	25.1269	-0.731844	0.0009	0.00707511
Novel_009290	XLOC_1199605	-	14416	1.67893	2.78945	-0.732435	0.00065	0.00535993
ENSOART00000010019	ENSOARG00000009204	-	447	510.263	848.256	-0.733258	5.00E-05	0.000556862
ENSOART00000010493	ENSOARG00000009637	KIFC1	2308	7.68742	12.8015	-0.735737	0.00085	0.00673672
TCONS_03621455	XLOC_2717480	-	3869	2.85313	4.75264	-0.736183	0.00235	0.0157362
ENSOART00000015801	ENSOARG00000014515	MEX3B	1263	5.06874	8.44443	-0.736373	0.00715	0.0389629
ENSOART00000012598	ENSOARG00000011583	TGFB2	1795	22.636	37.7122	-0.736413	0.0002	0.00193731
ENSOART00000011114	ENSOARG00000010218	URM1	306	113.941	189.927	-0.737156	0.005	0.0291793
ENSOART00000016747	ENSOARG00000015392	SHCBP1	2022	6.16197	10.2819	-0.738648	0.0018	0.0126278
ENSOART00000006233	ENSOARG00000005715	DPY19L1	1975	25.3862	42.5153	-0.743934	5.00E-05	0.000556862
ENSOART00000000850	ENSOARG00000000794	CRABP1	654	56.1114	93.9723	-0.743942	0.00045	0.00391714
ENSOART00000000761	ENSOARG00000000710	-	360	568.088	952.058	-0.744935	0.0005	0.00428702
Novel_001570	XLOC_259052	-	23342	0.464774	0.779702	-0.746394	0.00265	0.0173755
ENSOART00000022627	ENSOARG00000020768	-	396	235.95	396.487	-0.74879	0.00035	0.00315635
ENSOART00000022914	ENSOARG00000021032	SEMA6D	3277	6.38028	10.724	-0.749156	0.0008	0.00640195
ENSOART00000018726	ENSOARG00000017208	NTHL1	1413	5.16427	8.69247	-0.751201	0.00535	0.0308327
TCONS_02444019	XLOC_1816224	-	9871	0.848174	1.42808	-0.751648	0.00215	0.0146185
ENSOART00000016165	ENSOARG00000014856	-	5588	0.794524	1.33897	-0.752961	0.009	0.046837
ENSOART00000005494	ENSOARG00000005037	-	3093	18.3827	30.9966	-0.753759	0.0002	0.00193731
ENSOART00000004063	ENSOARG00000003739	-	2967	4.10769	6.94205	-0.757034	0.00185	0.0129176
Novel_013968	XLOC_1816219	-	10379	1.02668	1.73569	-0.757521	0.00175	0.0123458
ENSOART00000010989	ENSOARG00000010097	CLC5	2592	17.6045	29.7958	-0.759168	0.00015	0.00150086
ENSOART00000005063	ENSOARG00000004632	IGF2R	7389	27.5227	46.646	-0.761131	0.00035	0.00315635
ENSOART00000011254	ENSOARG00000010347	ZBED8	1785	18.2227	30.9497	-0.764191	0.0006	0.0050078
ENSOART00000012145	ENSOARG00000011167	CMTR2	2292	17.7561	30.1788	-0.765215	0.00025	0.00235414
ENSOART00000001868	ENSOARG00000001735	HSPA12B	2257	22.0564	37.5005	-0.765716	0.0004	0.0035406
ENSOART00000016038	ENSOARG00000014718	COL6A6	6932	7.52957	12.8065	-0.766241	0.0001	0.00104666
ENSOART00000015341	ENSOARG00000014092	LAMTOR3	372	32.1615	54.7633	-0.767873	0.0088	0.0460066
ENSOART00000008342	ENSOARG00000007666	SLC25A4	900	51.6763	88.0183	-0.768301	0.0002	0.00193731
ENSOART00000018552	ENSOARG00000017040	FAM47E-STBD1	825	22.4882	38.3518	-0.770129	0.0009	0.00707511
ENSOART00000016158	ENSOARG00000014845	ESCO2	5044	3.92737	6.71016	-0.772785	0.0003	0.0027591
ENSOART00000004178	ENSOARG00000003844	NOX4	2942	2.63393	4.51071	-0.776135	0.00215	0.0146185
ENSOART00000016188	ENSOARG00000014874	SCARA5	2544	42.3202	72.5201	-0.777036	5.00E-05	0.000556862
ENSOART00000021143	ENSOARG00000019414	MMP14	2737	77.0524	132.038	-0.777044	0.005	0.0291793
ENSOART00000010055	ENSOARG00000009236	-	393	421.437	722.956	-0.778592	5.00E-05	0.000556862
ENSOART00000004120	ENSOARG00000003793	THYMB4X	207	5760.55	9898.63	-0.781022	0.0003	0.0027591
ENSOART00000017499	ENSOARG00000016067	MKX	1052	11.228	19.2974	-0.7813	0.0019	0.0132056
ENSOART00000010374	ENSOARG00000009527	MARCKS	231	1432.38	2464.73	-0.783016	0.0009	0.00707511
ENSOART00000020174	ENSOARG00000018534	TBC1D24	1569	8.07874	13.9149	-0.784428	0.00045	0.00391714
Novel_001283	XLOC_204604	-	6942	0.576196	0.993293	-0.785659	0.00925	0.0478913
ENSOART00000009544	ENSOARG00000008762	-	5545	5.48248	9.45204	-0.785796	0.00035	0.00315635
ENSOART00000012039	ENSOARG00000011059	CENPE	6807	7.79291	13.4384	-0.786125	0.0001	0.00104666
ENSOART00000022541	ENSOARG00000020687	USP13	5221	3.8143	6.58844	-0.78852	0.00035	0.00315635
Novel_001451	XLOC_231856	-	5401	0.628697	1.08613	-0.788766	0.0093	0.048094
ENSOART00000008083	ENSOARG00000007427	EPSTI1	741	15.4257	26.6606	-0.789374	0.00555	0.0317593
ENSOART00000009237	ENSOARG00000008488	FGGY	1667	7.97102	13.7835	-0.790106	0.0007	0.00571161
Novel_013973	XLOC_1816228	-	18184	0.928666	1.60972	-0.793581	0.00035	0.00315635
ENSOART00000009272	ENSOARG00000008521	SHC2	1308	4.00186	6.94421	-0.795139	0.00525	0.0303667
ENSOART00000013283	ENSOARG00000012217	C9orf131	7092	0.811798	1.41096	-0.797484	0.00365	0.0225335
TCONS_02619445	XLOC_1941188	-	11536	0.672837	1.16968	-0.797784	0.00175	0.0123458
ENSOART00000014691	ENSOARG00000013509	CD274	5414	1.38408	2.40854	-0.799228	0.005	0.0291793
ENSOART00000022808	ENSOARG00000020936	MAGOHB	447	24.1485	42.0308	-0.799512	0.00455	0.0270199
ENSOART00000006538	ENSOARG00000006003	IQGAP3	5145	2.178	3.799	-0.802614	0.0007	0.00571161
ENSOART00000010938	ENSOARG00000010053	ARL6IP5	573	50.3175	87.81	-0.803326	0.00015	0.00150086
Novel_012338	XLOC_1617482	-	4286	6.43356	11.2379	-0.804681	0.0003	0.0027591
ENSOART00000006008	ENSOARG00000005511	WISP1	591	11.5815	20.2354	-0.805067	0.00775	0.041565
ENSOART00000015579	ENSOARG00000014308	FAM173B	663	13.5968	23.763	-0.805448	0.0025	0.0165684
Novel_015476	XLOC_2008484	-	23567	0.44375	0.775735	-0.805816	0.001	0.00773157
ENSOART00000019149	ENSOARG00000017596	-	4828	0.773953	1.35333	-0.806199	0.00865	0.0453681
ENSOART00000010208	ENSOARG00000009349	KNTC1	6662	8.45192	14.7819	-0.806484	0.0002	0.00193731
ENSOART00000019747	ENSOARG00000018142	LMNB1	3436	37.7276	66.0286	-0.807472	5.00E-05	0.000556862
ENSOART00000016636	ENSOARG00000015286	SEMA3A	3266	20.2996	35.594	-0.810181	5.00E-05	0.000556862
TCONS_02314005	XLOC_1726258	-	6462	2.00351	3.5155	-0.811197	0.00055	0.00464828
ENSOART00000012646	ENSOARG00000011628	-	456	96.3407	169.11	-0.811742	0.0002	0.00193731
ENSOART00000015100	ENSOARG00000013861	MPDZ	6202	24.9324	43.8044	-0.813052	0.0002	0.00193731
ENSOART00000008616	ENSOARG00000007903	EPHB2	3144	12.5873	22.1392	-0.814629	0.0001	0.00104666
ENSOART00000022229	ENSOARG00000020413	SERPINE2	1559	5.11858	9.00685	-0.815278	0.0015	0.0108705
ENSOART00000004137	ENSOARG00000003798	PLCE1	7482	2.25519	3.9738	-0.817267	0.00015	0.00150086
ENSOART00000019333	ENSOARG00000017762	AGL	4706	14.3506	25.29	-0.817461	0.0002	0.00193731
ENSOART00000004097	ENSOARG00000003773	-	1518	4.73751	8.35181	-0.817958	0.00215	0.0146185
ENSOART00000018723	ENSOARG00000017189	FBN2	14047	29.9493	52.8221	-0.818618	0.00015	0.00150086
TCONS_00071546	XLOC_047827	-	9642	1.04205	1.84049	-0.820662	0.00055	0.00464828
ENSOART00000007234	ENSOARG00000006653	ATP5G1	564	36.1835	63.9125	-0.820767	0.00055	0.00464828
ENSOART00000021413	ENSOARG00000019663	PTHLH	528	11.1517	19.718	-0.822255	0.00795	0.0424
ENSOART00000018159	ENSOARG00000016673	-	372	46.6456	82.4851	-0.822393	0.00285	0.018447
Novel_013969	XLOC_1816223	-	41121	1.00319	1.77404	-0.822451	0.0001	0.00104666
ENSOART00000022958	ENSOARG00000021071	CNIH1	435	68.5078	121.42	-0.825666	0.0004	0.0035406
Novel_007863	XLOC_1005294	-	266	345.941	613.727	-0.82707	0.00075	0.00605773
ENSOART00000021979	ENSOARG00000020185	DES	1983	55.7502	98.9092	-0.827128	0.00105	0.00806012
ENSOART00000018189	ENSOARG00000016699	IGFBP-6	717	70.3299	124.795	-0.827349	5.00E-05	0.000556862
Novel_015249	XLOC_1968694	-	7992	0.476232	0.845492	-0.828125	0.0048	0.0282171
ENSOART00000019568	ENSOARG00000017982	FAM213B	3704	3.34322	5.93748	-0.828614	0.00975	0.0499135
ENSOART00000018704	ENSOARG00000017188	SPATA24	618	12.0856	21.4653	-0.828717	0.0035	0.0217983
ENSOART00000004865	ENSOARG00000004472	CASP14	741	21.1485	37.6284	-0.831269	0.00035	0.00315635
ENSOART00000017959	ENSOARG00000016480	-	3972	20.8861	37.164	-0.83136	5.00E-05	0.000556862
ENSOART00000022524	ENSOARG00000020674	FXR1	5521	30.2394	53.874	-0.833159	0.0019	0.0132056
ENSOART00000013010	ENSOARG00000011961	NME4	570	32.3695	57.783	-0.83601	0.0004	0.0035406
ENSOART00000015031	ENSOARG00000013812	GLS	1970	31.0926	55.528	-0.836644	0.00015	0.00150086
ENSOART00000021821	ENSOARG00000020042	HIST1H2AJ	381	666.33	1190.8	-0.837618	5.00E-05	0.000556862
ENSOART00000019897	ENSOARG00000018283	CYP3A24	1512	3.9103	6.98995	-0.838004	0.00965	0.0495167
ENSOART00000002910	ENSOARG00000002679	PPP1R9A	8846	3.65496	6.53418	-0.838148	0.00015	0.00150086
ENSOART00000021942	ENSOARG00000020153	DTX3L	2058	13.6758	24.4719	-0.839503	0.0011	0.00838547
ENSOART00000006636	ENSOARG00000006104	MB21D1	1006	9.61975	17.2209	-0.840091	0.00125	0.00934531
ENSOART00000014516	ENSOARG00000013347	CHGA	1635	10.1537	18.2019	-0.842078	0.0002	0.00193731
ENSOART00000005061	ENSOARG00000004651	MRPL27	447	41.6137	74.7794	-0.845582	0.00055	0.00464828
ENSOART00000012879	ENSOARG00000011840	ISYNA1	1561	14.6135	26.2619	-0.845664	5.00E-05	0.000556862
ENSOART00000000961	ENSOARG00000000896	-	1682	3.38429	6.09344	-0.848404	0.0047	0.0277342
ENSOART00000014491	ENSOARG00000013320	REPS2	1737	2.59004	4.66617	-0.849264	0.0037	0.0227801
ENSOART00000004431	ENSOARG00000004077	BEND5	1119	12.1043	21.8367	-0.851236	0.00025	0.00235414
Novel_018755	XLOC_2522735	-	14071	0.431421	0.778384	-0.851386	0.0018	0.0126278
ENSOART00000004703	ENSOARG00000004318	CDC2	5933	6.09798	11.0253	-0.854413	5.00E-05	0.000556862
ENSOART00000020771	ENSOARG00000019073	PRKG2	2302	1.23441	2.23436	-0.856039	0.0088	0.0460066
ENSOART00000012370	ENSOARG00000011378	SEC61G	204	3119.74	5654.58	-0.857993	0.0003	0.0027591
ENSOART00000003739	ENSOARG00000003428	FBN3	8660	2.4968	4.52842	-0.858926	0.00015	0.00150086
ENSOART00000019518	ENSOARG00000017935	-	2360	1.98001	3.59187	-0.859228	0.00265	0.0173755
Novel_001703	XLOC_273067	-	5587	2.05141	3.72277	-0.85976	0.0001	0.00104666
ENSOART00000019099	ENSOARG00000017550	-	561	9.89819	17.9637	-0.859845	0.00575	0.0326765
ENSOART00000007871	ENSOARG00000007239	-	2937	4.51511	8.22601	-0.865431	0.0001	0.00104666
Novel_013966	XLOC_1816143	-	3585	1.9799	3.61246	-0.867558	0.006	0.0338035
ENSOART00000021674	ENSOARG00000019907	CNRIP1	498	12.3842	22.6464	-0.870778	0.00575	0.0326765
ENSOART00000018328	ENSOARG00000016825	ADAMTS19	3032	10.2815	18.8181	-0.872076	5.00E-05	0.000556862
Novel_012845	XLOC_1655168	-	7978	0.63693	1.1686	-0.875571	0.00525	0.0303667
ENSOART00000020466	ENSOARG00000018792	CENPM	543	8.38569	15.3952	-0.876478	0.0079	0.0421892
ENSOART00000001033	ENSOARG00000000966	LIN52	348	37.3852	68.8071	-0.880088	0.00355	0.0220424
ENSOART00000001571	ENSOARG00000001470	LY6E	402	30.1975	55.593	-0.880476	0.00315	0.0200234
ENSOART00000020472	ENSOARG00000018796	THSD4	2556	8.86744	16.3288	-0.880826	5.00E-05	0.000556862
Novel_003734	XLOC_547871	-	14093	0.377155	0.694636	-0.881102	0.00145	0.0105647
ENSOART00000003947	ENSOARG00000003620	KCP	4647	1.96602	3.626	-0.883102	0.00045	0.00391714
ENSOART00000015019	ENSOARG00000013800	FSD2	6068	2.50798	4.62809	-0.883892	5.00E-05	0.000556862
TCONS_02444015	XLOC_1816220	-	5337	0.997438	1.84067	-0.883932	0.00135	0.00995746
ENSOART00000013823	ENSOARG00000012715	PTGIS	1431	3.39596	6.28623	-0.888376	0.00375	0.0230356
Novel_011412	XLOC_1456797	-	7530	5.62422	10.425	-0.890317	5.00E-05	0.000556862
ENSOART00000014841	ENSOARG00000013631	FAM65C	2778	3.76698	6.98747	-0.891361	5.00E-05	0.000556862
ENSOART00000004308	ENSOARG00000003964	-	1631	51.6693	95.984	-0.893485	5.00E-05	0.000556862
TCONS_01407629	XLOC_1050846	-	5352	1.10221	2.04893	-0.894475	0.0008	0.00640195
ENSOART00000010544	ENSOARG00000009686	ADAMTS4	6282	2.13942	3.98005	-0.895568	5.00E-05	0.000556862
ENSOART00000021938	ENSOARG00000020150	PARP9	2527	14.6724	27.3152	-0.896594	0.00065	0.00535993
ENSOART00000022753	ENSOARG00000020884	FNDC5	834	3.63295	6.76631	-0.897228	0.00815	0.0432503
ENSOART00000018109	ENSOARG00000016617	TRANK1	8896	5.47886	10.2049	-0.897319	5.00E-05	0.000556862
Novel_016041	XLOC_2081797	-	4230	0.564563	1.05244	-0.89853	0.00885	0.046208
ENSOART00000003691	ENSOARG00000003396	RAB34	813	30.4761	56.8262	-0.898879	5.00E-05	0.000556862
ENSOART00000000176	ENSOARG00000000170	ATP5G3	423	225.342	420.281	-0.89924	5.00E-05	0.000556862
ENSOART00000005579	ENSOARG00000005121	AFAP1L1	5584	3.4896	6.50904	-0.899382	0.0059	0.0333617
ENSOART00000012416	ENSOARG00000011424	FHL1	891	59.2727	110.599	-0.899903	0.0001	0.00104666
ENSOART00000022790	ENSOARG00000020918	UNC13C	10326	0.791376	1.4775	-0.900725	0.00035	0.00315635
ENSOART00000019183	ENSOARG00000017632	-	201	1906.32	3561.08	-0.901526	0.00165	0.0117574
ENSOART00000020258	ENSOARG00000018615	SAMD9	4746	22.3866	41.873	-0.903386	0.00115	0.00870592
ENSOART00000003625	ENSOARG00000003341	IFI6	417	581.492	1087.83	-0.903619	0.0026	0.0171152
ENSOART00000004856	ENSOARG00000004465	MACROD1	363	38.8537	72.7277	-0.904453	0.0019	0.0132056
ENSOART00000022322	ENSOARG00000020495	RTP4	4960	3.26798	6.12403	-0.906082	0.002	0.0137721
Novel_012326	XLOC_1617400	-	9470	1.60042	2.99922	-0.906134	0.0077	0.0413476
ENSOART00000017038	ENSOARG00000015655	OCA2	3426	3.22911	6.06129	-0.908489	0.0001	0.00104666
ENSOART00000016891	ENSOARG00000015526	ACHE	1799	1.48531	2.78868	-0.908819	0.00835	0.0441106
ENSOART00000001523	ENSOARG00000001415	DCHS2	8445	0.514888	0.966722	-0.908844	0.00225	0.0151794
Novel_000534	XLOC_057710	-	9256	0.773599	1.4545	-0.910868	0.00715	0.0389629
ENSOART00000004410	ENSOARG00000004057	-	582	10.4289	19.6159	-0.911443	0.00265	0.0173755
ENSOART00000000894	ENSOARG00000000834	EDAR	2067	1.62485	3.05703	-0.911828	0.0048	0.0282171
ENSOART00000022379	ENSOARG00000020543	DGKG	2623	1.79123	3.3705	-0.912012	0.00175	0.0123458
ENSOART00000013623	ENSOARG00000012529	CENPL	1041	8.61145	16.2177	-0.913243	0.0005	0.00428702
ENSOART00000014926	ENSOARG00000013719	TMEM261	337	29.5289	55.62	-0.913477	0.00605	0.0340263
Novel_007259	XLOC_956272	-	25603	0.594957	1.12082	-0.913695	0.00285	0.018447
Novel_010270	XLOC_1372488	-	4575	0.514251	0.970479	-0.916225	0.0081	0.043029
Novel_015466	XLOC_2008470	-	19716	0.576056	1.08775	-0.917064	0.0001	0.00104666
Novel_013972	XLOC_1816226	-	18716	0.756809	1.42993	-0.917944	5.00E-05	0.000556862
ENSOART00000004691	ENSOARG00000004309	STOML1	1197	3.12917	5.91526	-0.918659	0.00305	0.0194946
ENSOART00000009315	ENSOARG00000008562	-	186	3217.83	6086.47	-0.919517	0.00185	0.0129176
ENSOART00000018005	ENSOARG00000016534	TFPI	1354	2.07606	3.93178	-0.921336	0.0073	0.0396132
ENSOART00000010749	ENSOARG00000009877	SLC16A10	1527	4.77139	9.0408	-0.922042	0.0006	0.0050078
ENSOART00000015136	ENSOARG00000013903	STAT1	6764	38.7391	73.4062	-0.922111	0.0013	0.00965123
Novel_019722	XLOC_2681926	-	16033	0.726732	1.37746	-0.922515	0.00015	0.00150086
ENSOART00000004772	ENSOARG00000004381	TMEM26	1107	17.5139	33.2552	-0.925077	5.00E-05	0.000556862
ENSOART00000000502	ENSOARG00000000474	GJA4	885	12.2728	23.3121	-0.925619	0.00015	0.00150086
ENSOART00000001208	ENSOARG00000001113	COL16A1	4818	85.2857	162.071	-0.926251	5.00E-05	0.000556862
ENSOART00000019892	ENSOARG00000018285	-	942	9.0381	17.1903	-0.927503	0.00045	0.00391714
ENSOART00000015034	ENSOARG00000013816	PRKACB	1020	11.7935	22.5343	-0.934133	0.00545	0.0313011
Novel_020725	XLOC_2804554	-	8115	0.434385	0.830243	-0.934561	0.002	0.0137721
ENSOART00000002012	ENSOARG00000001870	VSTM4	1258	25.539	48.8418	-0.935416	5.00E-05	0.000556862
Novel_020862	XLOC_2837979	-	2556	2.64194	5.05966	-0.937443	0.00315	0.0200234
ENSOART00000011045	ENSOARG00000010150	PHKG1	1173	2.95144	5.66136	-0.939729	0.0044	0.0262821
ENSOART00000022037	ENSOARG00000020239	OBSL1	5586	5.78956	11.1057	-0.939773	5.00E-05	0.000556862
ENSOART00000013339	ENSOARG00000012261	GARNL3	3145	4.09901	7.86721	-0.940577	0.00025	0.00235414
ENSOART00000021842	ENSOARG00000020063	HIST1H1D	663	210.106	403.262	-0.940603	5.00E-05	0.000556862
ENSOART00000010615	ENSOARG00000009740	EIF2AK2	1668	50.3047	96.5855	-0.941113	0.00035	0.00315635
ENSOART00000003251	ENSOARG00000003004	MND1	5063	1.59989	3.07396	-0.942121	0.0003	0.0027591
ENSOART00000017296	ENSOARG00000015888	-	425	50.9921	98.0267	-0.9429	0.00015	0.00150086
ENSOART00000005445	ENSOARG00000005002	-	1194	5.4265	10.4373	-0.943649	0.00065	0.00535993
ENSOART00000015405	ENSOARG00000014133	ADAMTSL1	5289	3.86717	7.4492	-0.945806	5.00E-05	0.000556862
ENSOART00000016791	ENSOARG00000015431	ODC1	1772	111.372	214.565	-0.946032	5.00E-05	0.000556862
ENSOART00000010694	ENSOARG00000009825	EBF2	1728	3.51866	6.78074	-0.946416	0.001	0.00773157
ENSOART00000012517	ENSOARG00000011500	DYSF	6183	2.93379	5.6641	-0.949078	0.0001	0.00104666
ENSOART00000006206	ENSOARG00000005685	PLOD2	2526	11.7064	22.6161	-0.950052	5.00E-05	0.000556862
ENSOART00000016048	ENSOARG00000014747	UQCRH	276	333.81	645.321	-0.95099	5.00E-05	0.000556862
ENSOART00000000720	ENSOARG00000000671	-	414	998.329	1931.39	-0.952052	5.00E-05	0.000556862
ENSOART00000017027	ENSOARG00000015649	ORC6	759	18.128	35.093	-0.952962	0.00135	0.00995746
ENSOART00000020468	ENSOARG00000018795	NTNG1	2021	6.29036	12.2064	-0.956425	5.00E-05	0.000556862
ENSOART00000015881	ENSOARG00000014590	CRYM	945	6.58012	12.8058	-0.960617	0.0007	0.00571161
ENSOART00000006681	ENSOARG00000006142	IFIH1	3072	12.8397	25.0268	-0.962865	0.0004	0.0035406
Novel_000540	XLOC_057731	-	4528	0.516855	1.00748	-0.962916	0.0037	0.0227801
Novel_006255	XLOC_783673	-	742	4.56484	8.90057	-0.963333	0.0052	0.0301328
ENSOART00000012023	ENSOARG00000011052	EEF1A2	1616	6.53691	12.7557	-0.964457	0.00125	0.00934531
ENSOART00000022807	ENSOARG00000020935	SEMA6C	2915	4.35699	8.51795	-0.967176	5.00E-05	0.000556862
ENSOART00000001485	ENSOARG00000001387	ZNF227	2461	2.38679	4.66794	-0.967714	0.0007	0.00571161
Novel_019840	XLOC_2699162	-	8254	0.771856	1.51094	-0.969047	0.00025	0.00235414
ENSOART00000010924	ENSOARG00000010036	HHIP	2699	3.48726	6.82783	-0.969333	0.0005	0.00428702
ENSOART00000021810	ENSOARG00000020031	-	426	485.41	951.575	-0.971113	5.00E-05	0.000556862
ENSOART00000020150	ENSOARG00000018511	NTN3	1127	6.96327	13.6524	-0.971322	0.0002	0.00193731
ENSOART00000016499	ENSOARG00000015153	-	2003	1.51015	2.96288	-0.972304	0.0057	0.0324586
ENSOART00000001240	ENSOARG00000001159	MMP15	2045	10.8124	21.2602	-0.975477	5.00E-05	0.000556862
ENSOART00000007501	ENSOARG00000006897	CRISPLD1	1565	13.1284	25.8363	-0.976705	5.00E-05	0.000556862
TCONS_02446253	XLOC_1818130	-	1716	1.03694	2.04095	-0.976907	0.00975	0.0499135
ENSOART00000005949	ENSOARG00000005461	KBTBD12	2511	0.826805	1.62748	-0.977018	0.00735	0.0398294
ENSOART00000016572	ENSOARG00000015232	MZT1	240	129.152	254.228	-0.977059	0.00645	0.0358394
ENSOART00000006584	ENSOARG00000006058	-	402	49.7064	97.8516	-0.977163	0.00035	0.00315635
Novel_020292	XLOC_2735698	-	1590	1.67987	3.31381	-0.980141	0.004	0.0243002
ENSOART00000005300	ENSOARG00000004852	SCN1A	6006	0.423165	0.834854	-0.980305	0.00465	0.0274895
TCONS_01037471	XLOC_760904	-	1768	1.40074	2.76827	-0.982793	0.0036	0.0222855
ENSOART00000005857	ENSOARG00000005376	SPIN4	759	3.70692	7.33099	-0.983786	0.00685	0.0376309
ENSOART00000021144	ENSOARG00000019414	MMP14	1713	88.0708	174.407	-0.985718	0.0031	0.0197565
ENSOART00000016622	ENSOARG00000015274	DOK5	765	6.57637	13.0387	-0.987434	0.0012	0.00902528
ENSOART00000022904	ENSOARG00000021023	-	2363	1.49147	2.95999	-0.988857	0.00175	0.0123458
Novel_011184	XLOC_1425115	-	20277	0.372342	0.739091	-0.989123	0.0003	0.0027591
ENSOART00000002428	ENSOARG00000002245	C3orf70	537	11.3614	22.6131	-0.993021	0.0012	0.00902528
Novel_001099	XLOC_166696	-	18506	0.365288	0.729132	-0.997147	5.00E-05	0.000556862
ENSOART00000013108	ENSOARG00000012051	MTUS2	4089	0.485722	0.970639	-0.998803	0.008	0.0426154
Novel_015455	XLOC_2005069	-	10071	2.24254	4.48743	-1.00075	0.0003	0.0027591
ENSOART00000008078	ENSOARG00000007414	-	951	18.8451	37.7138	-1.0009	5.00E-05	0.000556862
Novel_018340	XLOC_2445934	-	2759	0.909042	1.81949	-1.00112	0.00365	0.0225335
ENSOART00000020461	ENSOARG00000018787	NUP62CL	1470	3.56083	7.12872	-1.00143	0.00035	0.00315635
ENSOART00000009389	ENSOARG00000008626	PRRG3	727	4.95065	9.9152	-1.00202	0.00285	0.018447
ENSOART00000011446	ENSOARG00000010519	OLFML2B	2286	7.06644	14.1594	-1.00271	5.00E-05	0.000556862
ENSOART00000021027	ENSOARG00000019307	-	654	4.26449	8.55031	-1.0036	0.00685	0.0376309
TCONS_01402634	XLOC_1047724	-	3936	0.359661	0.721728	-1.00482	0.0096	0.0493089
ENSOART00000001958	ENSOARG00000001823	TNNT1	789	16.2805	32.6828	-1.00538	0.00015	0.00150086
ENSOART00000001303	ENSOARG00000001222	-	2066	1.64118	3.29576	-1.00588	0.00435	0.0260434
ENSOART00000022838	ENSOARG00000020963	LYSMD2	648	6.36319	12.7799	-1.00605	0.0023	0.0154578
ENSOART00000000442	ENSOARG00000000415	RNF122	468	7.1008	14.2658	-1.00651	0.0071	0.0387518
ENSOART00000010048	ENSOARG00000009230	DPT	606	314.533	631.932	-1.00656	5.00E-05	0.000556862
TCONS_01915132	XLOC_1425114	-	5422	0.420657	0.845401	-1.00699	0.00295	0.0189735
ENSOART00000015916	ENSOARG00000014617	PPP4R4	3149	2.59111	5.21964	-1.01038	0.00115	0.00870592
ENSOART00000004613	ENSOARG00000004233	PML	2716	4.45427	8.97318	-1.01043	5.00E-05	0.000556862
ENSOART00000003671	ENSOARG00000003372	FLNC	7777	14.3559	28.9467	-1.01175	5.00E-05	0.000556862
ENSOART00000003460	ENSOARG00000003186	CENPT	1701	2.6749	5.39786	-1.0129	0.00095	0.00740277
ENSOART00000009453	ENSOARG00000008683	CTSL	1026	3.07083	6.20287	-1.01431	0.0024	0.0160111
ENSOART00000000992	ENSOARG00000000915	BAI2	4678	1.09706	2.21902	-1.01628	0.00025	0.00235414
ENSOART00000004048	ENSOARG00000003714	ENPEP	3051	3.0531	6.1767	-1.01656	0.0002	0.00193731
Novel_013936	XLOC_1807701	-	2349	4.44994	9.01273	-1.01818	0.00065	0.00535993
Novel_003736	XLOC_547876	-	24572	0.366058	0.741804	-1.01897	0.0003	0.0027591
ENSOART00000015753	ENSOARG00000014473	SOX8	1186	1.62376	3.29424	-1.02061	0.0077	0.0413476
ENSOART00000003616	ENSOARG00000003329	SULF1	2833	3.70824	7.53933	-1.0237	5.00E-05	0.000556862
ENSOART00000013030	ENSOARG00000011962	TRPM2	4892	0.806551	1.6404	-1.02421	0.00075	0.00605773
Novel_017382	XLOC_2298671	-	2442	34.8189	70.8731	-1.02537	5.00E-05	0.000556862
ENSOART00000001051	ENSOARG00000000942	RNF213	15531	13.6139	27.7259	-1.02616	0.0018	0.0126278
ENSOART00000004802	ENSOARG00000004413	IFI35	873	16.5357	33.7001	-1.02717	5.00E-05	0.000556862
ENSOART00000013103	ENSOARG00000012044	TSPEAR	1722	1.54481	3.14948	-1.02768	0.00225	0.0151794
ENSOART00000018664	ENSOARG00000017150	LHFPL2	534	18.1243	36.9999	-1.02959	0.00015	0.00150086
ENSOART00000015913	ENSOARG00000014622	SOX11	1260	2.78421	5.6912	-1.03146	0.00155	0.0111676
ENSOART00000002352	ENSOARG00000002180	-	1390	7.10389	14.5359	-1.03294	5.00E-05	0.000556862
TCONS_02446261	XLOC_1818132	-	2130	0.89524	1.83289	-1.03377	0.00345	0.0215452
ENSOART00000006335	ENSOARG00000005819	SOX6	2564	3.13394	6.41717	-1.03396	5.00E-05	0.000556862
ENSOART00000008987	ENSOARG00000008262	SCN2B	5271	4.79475	9.82313	-1.03473	5.00E-05	0.000556862
Novel_016365	XLOC_2123436	-	7936	0.3562	0.730514	-1.03622	0.00255	0.0168462
ENSOART00000001356	ENSOARG00000001268	SSC5D	4530	1.75106	3.59118	-1.03623	5.00E-05	0.000556862
ENSOART00000003239	ENSOARG00000002986	HSD11K	1295	1.70131	3.49553	-1.03886	0.0037	0.0227801
ENSOART00000017229	ENSOARG00000015812	HFM1	4305	4.38164	9.01288	-1.04052	5.00E-05	0.000556862
ENSOART00000003299	ENSOARG00000003044	ACTA1	1243	91.3874	188.258	-1.04264	0.00075	0.00605773
ENSOART00000003221	ENSOARG00000002973	KCNN3	2160	0.675918	1.39245	-1.0427	0.0089	0.0464176
ENSOART00000014290	ENSOARG00000013149	-	381	583.449	1202.4	-1.04324	5.00E-05	0.000556862
ENSOART00000009224	ENSOARG00000008475	GABRE	1491	8.67905	17.9069	-1.04491	5.00E-05	0.000556862
ENSOART00000017630	ENSOARG00000016188	-	1305	19.553	40.3644	-1.04569	5.00E-05	0.000556862
ENSOART00000014648	ENSOARG00000013467	-	249	83.4434	172.344	-1.04642	0.0056	0.0319874
ENSOART00000018634	ENSOARG00000017121	KIF21B	5022	0.915007	1.89247	-1.04842	0.00015	0.00150086
ENSOART00000019498	ENSOARG00000017913	IGDCC4	3743	7.52223	15.5634	-1.04892	5.00E-05	0.000556862
ENSOART00000012313	ENSOARG00000011324	LMX1A	1704	2.12874	4.44068	-1.06078	0.0008	0.00640195
ENSOART00000010875	ENSOARG00000009994	RTN2	1428	1.41526	2.95327	-1.06125	0.00555	0.0317593
Novel_006038	XLOC_734884	-	3976	1.80809	3.77845	-1.06333	0.00015	0.00150086
ENSOART00000016648	ENSOARG00000015297	GBP5	1769	5.23274	10.9497	-1.06525	0.0002	0.00193731
Novel_017187	XLOC_2240963	-	1812	1.03508	2.1717	-1.06907	0.00325	0.0205354
Novel_002017	XLOC_326999	-	4226	3.70343	7.77112	-1.06926	0.00015	0.00150086
ENSOART00000021249	ENSOARG00000019510	RPS26	348	432.214	907.408	-1.07001	5.00E-05	0.000556862
ENSOART00000014418	ENSOARG00000013262	-	902	23.0584	48.4131	-1.07011	5.00E-05	0.000556862
Novel_014857	XLOC_1923029	-	15007	0.691334	1.45635	-1.07491	0.00485	0.0284596
Novel_008670	XLOC_1091806	-	6772	0.822133	1.73352	-1.07626	0.00545	0.0313011
ENSOART00000022618	ENSOARG00000020762	THNSL2	5857	0.73964	1.56084	-1.07742	0.0003	0.0027591
ENSOART00000001364	ENSOARG00000001278	BANF1	270	330.18	697.271	-1.07847	5.00E-05	0.000556862
ENSOART00000009693	ENSOARG00000008899	SFRP4	1041	18.8306	39.784	-1.07911	5.00E-05	0.000556862
Novel_020861	XLOC_2837979	-	1807	6.44568	13.6284	-1.08021	5.00E-05	0.000556862
ENSOART00000012323	ENSOARG00000011335	ESRRG	1377	1.07592	2.27597	-1.08092	0.00725	0.039397
ENSOART00000021428	ENSOARG00000019676	GALNT14	1572	1.96188	4.15345	-1.08208	0.00095	0.00740277
Novel_014688	XLOC_1903855	-	5981	0.707782	1.50289	-1.08637	0.0004	0.0035406
ENSOART00000010046	ENSOARG00000009229	-	423	42.0942	89.4153	-1.0869	5.00E-05	0.000556862
ENSOART00000022664	ENSOARG00000020802	GRIN2B	4638	0.636272	1.35296	-1.08841	0.001	0.00773157
TCONS_01452698	XLOC_1079065	-	291	210.669	449.714	-1.09403	5.00E-05	0.000556862
ENSOART00000000612	ENSOARG00000000573	GPC6	894	2.53906	5.43295	-1.09744	0.00365	0.0225335
ENSOART00000007104	ENSOARG00000006533	COL23A1	1227	2.63679	5.64817	-1.099	0.00085	0.00673672
ENSOART00000014945	ENSOARG00000013740	TMEM100	411	10.3591	22.1981	-1.09954	0.00275	0.0179172
ENSOART00000009486	ENSOARG00000008709	SORCS1	2934	1.20254	2.58471	-1.10392	0.00045	0.00391714
ENSOART00000006330	ENSOARG00000005812	H2AFY2	1119	7.81756	16.8369	-1.10684	0.00225	0.0151794
ENSOART00000009583	ENSOARG00000008800	HSP70	1932	7.24248	15.6151	-1.10838	0.00015	0.00150086
ENSOART00000005962	ENSOARG00000005471	MEX3A	1196	3.96296	8.54597	-1.10867	0.00045	0.00391714
ENSOART00000020009	ENSOARG00000018383	DHX58	3813	4.09744	8.8729	-1.11468	5.00E-05	0.000556862
Novel_013788	XLOC_1787410	-	6931	3.46312	7.50234	-1.11527	5.00E-05	0.000556862
ENSOART00000015348	ENSOARG00000014096	TM6SF1	1110	5.48334	11.882	-1.11566	0.0001	0.00104666
ENSOART00000020033	ENSOARG00000018404	-	6420	12.553	27.3296	-1.12244	5.00E-05	0.000556862
ENSOART00000002520	ENSOARG00000002328	TNMD	2639	6.18488	13.4758	-1.12356	5.00E-05	0.000556862
Novel_015078	XLOC_1947909	-	15830	0.399881	0.871629	-1.12414	5.00E-05	0.000556862
TCONS_00739373	XLOC_547880	-	5059	0.55778	1.21587	-1.12422	0.0005	0.00428702
ENSOART00000002202	ENSOARG00000002044	FAM64A	772	6.45533	14.0739	-1.12446	0.00025	0.00235414
ENSOART00000010617	ENSOARG00000009753	KAL1	1705	3.35216	7.31813	-1.12639	5.00E-05	0.000556862
ENSOART00000016885	ENSOARG00000015522	MPPED2	885	3.50382	7.67314	-1.13089	0.00125	0.00934531
ENSOART00000014734	ENSOARG00000013545	OLFM2	1437	1.07963	2.36522	-1.13144	0.00425	0.0255532
ENSOART00000000713	ENSOARG00000000662	KREMEN2	1383	1.48771	3.26448	-1.13376	0.00295	0.0189735
ENSOART00000005815	ENSOARG00000005331	HEPH	8811	1.08158	2.37426	-1.13434	5.00E-05	0.000556862
ENSOART00000017100	ENSOARG00000015706	MYLK3	2349	1.12465	2.4705	-1.13533	0.00105	0.00806012
ENSOART00000016387	ENSOARG00000015061	TIGD4	1551	0.847137	1.86167	-1.13593	0.0059	0.0333617
ENSOART00000004234	ENSOARG00000003894	THBS3	2859	15.941	35.2524	-1.14498	5.00E-05	0.000556862
ENSOART00000000507	ENSOARG00000000476	DUSP26	636	5.66925	12.541	-1.14542	0.00155	0.0111676
ENSOART00000020761	ENSOARG00000019067	WNT2	1265	3.61361	8.009	-1.14818	5.00E-05	0.000556862
ENSOART00000013847	ENSOARG00000012738	RRAGD	1056	3.67446	8.14624	-1.1486	0.0007	0.00571161
Novel_010261	XLOC_1372048	-	7413	0.566685	1.2565	-1.1488	0.00025	0.00235414
ENSOART00000014603	ENSOARG00000013421	IFI44L	5347	2.71819	6.03227	-1.15005	5.00E-05	0.000556862
ENSOART00000007398	ENSOARG00000006804	SPCS3	399	11.557	25.6683	-1.15121	0.00185	0.0129176
ENSOART00000001681	ENSOARG00000001564	BRSK1	2086	1.38959	3.09024	-1.15305	0.00055	0.00464828
ENSOART00000009558	ENSOARG00000008777	-	717	2.86222	6.39231	-1.1592	0.0045	0.0267744
TCONS_01953594	XLOC_1454823	-	1963	0.567212	1.26876	-1.16146	0.0075	0.0404867
ENSOART00000000355	ENSOARG00000000333	ADAMTS7	4793	3.03737	6.79505	-1.16166	5.00E-05	0.000556862
ENSOART00000000993	ENSOARG00000000929	PPP2R3B	771	7.29048	16.3277	-1.16324	0.00015	0.00150086
ENSOART00000022619	ENSOARG00000020761	TNIK	4059	3.73014	8.36607	-1.16532	0.003	0.0192337
ENSOART00000015767	ENSOARG00000014484	MAP3K7CL	606	13.937	31.2872	-1.16665	0.00015	0.00150086
ENSOART00000019248	ENSOARG00000017685	HPGDS	609	4.31903	9.71122	-1.16895	0.003	0.0192337
ENSOART00000001652	ENSOARG00000001534	PIEZO2	12320	7.61269	17.1291	-1.16997	5.00E-05	0.000556862
ENSOART00000003819	ENSOARG00000003513	MDK	432	52.6295	118.449	-1.17033	5.00E-05	0.000556862
ENSOART00000019023	ENSOARG00000017470	-	1683	0.936378	2.1139	-1.17474	0.0035	0.0217983
ENSOART00000014819	ENSOARG00000013621	GYPC	321	14.3286	32.4533	-1.17947	0.00605	0.0340263
ENSOART00000015049	ENSOARG00000013832	ABCB4	2511	0.913171	2.07266	-1.18253	0.00105	0.00806012
ENSOART00000022841	ENSOARG00000020966	SCG3	1540	2.22784	5.05724	-1.18271	0.0001	0.00104666
ENSOART00000000282	ENSOARG00000000267	-	532	4.02204	9.14092	-1.18441	0.00555	0.0317593
ENSOART00000021885	ENSOARG00000020103	BCAT1	1161	5.44276	12.3852	-1.18621	5.00E-05	0.000556862
Novel_018206	XLOC_2424806	-	64576	0.321711	0.732977	-1.188	0.00795	0.0424
ENSOART00000004187	ENSOARG00000003849	RCOR2	2968	1.10773	2.52634	-1.18944	0.0073	0.0396132
ENSOART00000004261	ENSOARG00000003915	SRGAP1	2760	3.98231	9.10029	-1.19231	5.00E-05	0.000556862
Novel_007574	XLOC_973820	-	6195	0.291414	0.668157	-1.19712	0.0024	0.0160111
ENSOART00000022310	ENSOARG00000020482	PDE4DIP	7200	5.3009	12.1623	-1.19811	0.00945	0.0486986
Novel_002018	XLOC_326999	-	6154	1.62056	3.72478	-1.20066	0.001	0.00773157
ENSOART00000007388	ENSOARG00000006792	MLIP	4191	0.576814	1.32622	-1.20114	0.0011	0.00838547
ENSOART00000008835	ENSOARG00000008117	TDGF1	4735	1.04512	2.40379	-1.20164	5.00E-05	0.000556862
ENSOART00000002712	ENSOARG00000002507	EMILIN3	2009	6.59161	15.183	-1.20375	5.00E-05	0.000556862
ENSOART00000022364	ENSOARG00000020529	CAPN3	6048	10.4354	24.0595	-1.20512	0.00795	0.0424
Novel_002959	XLOC_468819	-	6383	0.558306	1.29202	-1.2105	0.00915	0.0474739
ENSOART00000003212	ENSOARG00000002965	TPPP3	567	39.5263	91.5382	-1.21156	5.00E-05	0.000556862
ENSOART00000004823	ENSOARG00000004431	XIRP2	11423	3.01233	6.97821	-1.21198	5.00E-05	0.000556862
ENSOART00000012396	ENSOARG00000011401	RXRG	1392	6.61557	15.3291	-1.21233	5.00E-05	0.000556862
ENSOART00000017613	ENSOARG00000016175	SPON2	872	50.5349	117.223	-1.2139	5.00E-05	0.000556862
ENSOART00000009717	ENSOARG00000008920	SLC28A3	2506	1.20879	2.81539	-1.21977	0.0003	0.0027591
ENSOART00000009604	ENSOARG00000008821	SLC25A34	3503	1.36133	3.17918	-1.22364	5.00E-05	0.000556862
ENSOART00000001580	ENSOARG00000001477	HIST3H2A	420	9.03887	21.2041	-1.23013	0.00125	0.00934531
ENSOART00000007377	ENSOARG00000006785	-	1230	0.797295	1.87112	-1.23072	0.0076	0.0409219
ENSOART00000022874	ENSOARG00000020996	-	3741	9.59512	22.5494	-1.23271	5.00E-05	0.000556862
ENSOART00000006058	ENSOARG00000005557	-	879	14.1966	33.3732	-1.23314	5.00E-05	0.000556862
ENSOART00000014941	ENSOARG00000013734	DDIT4L	937	2.32566	5.46749	-1.23324	0.0016	0.0114606
ENSOART00000014619	ENSOARG00000013440	IFI44	4063	4.18624	9.88359	-1.23938	5.00E-05	0.000556862
ENSOART00000022487	ENSOARG00000020641	ANKRD34A	1488	0.598217	1.41781	-1.24493	0.0076	0.0409219
Novel_000497	XLOC_054166	-	19590	0.357199	0.847791	-1.24698	0.00195	0.0134876
ENSOART00000017112	ENSOARG00000015723	PLCL1	3054	2.70652	6.43571	-1.24966	0.00175	0.0123458
ENSOART00000012751	ENSOARG00000011719	LRRC7	4728	0.444517	1.05881	-1.25214	0.00065	0.00535993
ENSOART00000007365	ENSOARG00000006775	MEI4	1188	3.06074	7.29098	-1.25223	0.00025	0.00235414
ENSOART00000006737	ENSOARG00000006184	COL21A1	2880	53.1228	126.567	-1.25249	5.00E-05	0.000556862
ENSOART00000027071	ENSOARG00000025169	CYCS	318	97.7357	233.146	-1.25428	5.00E-05	0.000556862
ENSOART00000010634	ENSOARG00000009775	SH3BGR	1565	11.8379	28.2435	-1.2545	5.00E-05	0.000556862
ENSOART00000015345	ENSOARG00000014093	LRRN1	2151	6.28153	15.0147	-1.25719	5.00E-05	0.000556862
ENSOART00000017096	ENSOARG00000015708	CHODL	822	17.5107	41.8643	-1.25748	5.00E-05	0.000556862
ENSOART00000002598	ENSOARG00000002395	SLC14A1	1320	1.01063	2.41979	-1.25963	0.0031	0.0197565
ENSOART00000017445	ENSOARG00000016017	PDE5A	2645	12.7431	30.6278	-1.26512	0.00065	0.00535993
ENSOART00000021375	ENSOARG00000019627	PLCD4	2301	0.3607	0.870723	-1.27141	0.00595	0.033583
ENSOART00000004468	ENSOARG00000004111	ZNF536	3970	2.38859	5.76629	-1.27149	5.00E-05	0.000556862
ENSOART00000014398	ENSOARG00000013245	DMRT2	2266	1.32558	3.20105	-1.27192	0.00015	0.00150086
ENSOART00000021833	ENSOARG00000020053	HIST1H4D	333	2704.69	6536.41	-1.27303	5.00E-05	0.000556862
Novel_000958	XLOC_155758	-	8540	1.57857	3.81583	-1.27338	5.00E-05	0.000556862
ENSOART00000000786	ENSOARG00000000738	ADH4	714	1.71377	4.14352	-1.27368	0.0056	0.0319874
ENSOART00000021950	ENSOARG00000020160	PARP14	7638	11.8437	28.6602	-1.27492	5.00E-05	0.000556862
ENSOART00000005164	ENSOARG00000004744	-	471	3.7255	9.02231	-1.27606	0.00495	0.028935
ENSOART00000013729	ENSOARG00000012630	CDH6	2505	2.95586	7.20517	-1.28545	5.00E-05	0.000556862
ENSOART00000021473	ENSOARG00000019717	ADAMTS20	5812	1.50136	3.66027	-1.28568	0.0001	0.00104666
ENSOART00000010070	ENSOARG00000009253	-	321	962.336	2351.92	-1.28923	5.00E-05	0.000556862
ENSOART00000021838	ENSOARG00000020059	HIST4H4	336	3639.28	8906.52	-1.29121	5.00E-05	0.000556862
ENSOART00000004027	ENSOARG00000003707	-	2150	11.1066	27.191	-1.29171	5.00E-05	0.000556862
ENSOART00000010588	ENSOARG00000009728	PTN	504	95.758	234.652	-1.29306	5.00E-05	0.000556862
ENSOART00000017376	ENSOARG00000015958	-	642	5.72548	14.0469	-1.29478	0.00035	0.00315635
ENSOART00000006037	ENSOARG00000005539	MEST	4999	23.4158	57.6471	-1.29977	5.00E-05	0.000556862
ENSOART00000013111	ENSOARG00000012053	ACOX2	2167	0.742466	1.83024	-1.30164	0.0016	0.0114606
ENSOART00000019850	ENSOARG00000018242	-	2223	3.46416	8.56975	-1.30675	5.00E-05	0.000556862
ENSOART00000018994	ENSOARG00000017451	GDPGP1	1158	1.73367	4.29768	-1.30973	0.00065	0.00535993
ENSOART00000007497	ENSOARG00000006895	PODXL2	1368	1.87498	4.65941	-1.31327	0.0002	0.00193731
ENSOART00000016039	ENSOARG00000014735	GADL1	1515	0.994982	2.47384	-1.31401	0.00185	0.0129176
ENSOART00000006391	ENSOARG00000005872	ASXL3	6678	0.602403	1.49934	-1.31553	5.00E-05	0.000556862
ENSOART00000004889	ENSOARG00000004493	FNDC1	5515	5.30959	13.2191	-1.31595	5.00E-05	0.000556862
ENSOART00000019069	ENSOARG00000017522	BFSP1	1992	0.415933	1.03906	-1.32086	0.00755	0.0407006
ENSOART00000008525	ENSOARG00000007828	SNTA1	1797	2.00267	5.01013	-1.32292	5.00E-05	0.000556862
ENSOART00000020876	ENSOARG00000019169	C20orf96	1086	1.24814	3.12282	-1.32307	0.0026	0.0171152
Novel_019802	XLOC_2695540	-	2534	2.5509	6.38335	-1.32331	5.00E-05	0.000556862
ENSOART00000021844	ENSOARG00000020064	-	321	554.135	1388.64	-1.32537	5.00E-05	0.000556862
ENSOART00000020773	ENSOARG00000019077	C1orf194	2818	118.459	297.573	-1.32885	5.00E-05	0.000556862
ENSOART00000008581	ENSOARG00000007885	-	649	1.97632	4.97429	-1.33167	0.0044	0.0262821
ENSOART00000017456	ENSOARG00000016029	NETO2	1557	1.14073	2.87995	-1.33608	0.0052	0.0301328
ENSOART00000001314	ENSOARG00000001226	GDF10	1437	1.35877	3.44342	-1.34155	0.00095	0.00740277
ENSOART00000021806	ENSOARG00000020028	-	393	89.384	226.634	-1.34227	5.00E-05	0.000556862
ENSOART00000012878	ENSOARG00000011838	CAP2	1836	5.45127	13.8366	-1.34383	5.00E-05	0.000556862
Novel_016838	XLOC_2176411	-	12458	0.549214	1.39609	-1.34595	5.00E-05	0.000556862
ENSOART00000017886	ENSOARG00000016423	PNLIPRP3	1434	4.27896	10.8888	-1.34751	5.00E-05	0.000556862
ENSOART00000018320	ENSOARG00000016826	KLHL13	1944	12.2475	31.252	-1.35146	5.00E-05	0.000556862
ENSOART00000005408	ENSOARG00000004967	DOK6	951	0.923783	2.35892	-1.3525	0.007	0.0383099
ENSOART00000022058	ENSOARG00000020258	CD101	3301	1.61225	4.12292	-1.35459	5.00E-05	0.000556862
ENSOART00000020382	ENSOARG00000018723	TMEM38A	993	5.62133	14.3769	-1.35477	5.00E-05	0.000556862
ENSOART00000009862	ENSOARG00000009054	FGL1	948	2.59043	6.62524	-1.35478	0.0009	0.00707511
ENSOART00000015196	ENSOARG00000013956	GAL-1	324	1023.43	2620.41	-1.35638	5.00E-05	0.000556862
ENSOART00000006970	ENSOARG00000006407	EPHA5	2922	0.469262	1.20461	-1.3601	0.00055	0.00464828
ENSOART00000011904	ENSOARG00000010944	-	432	178.771	461.538	-1.36834	5.00E-05	0.000556862
ENSOART00000018294	ENSOARG00000016799	RPL3L	1181	0.98254	2.53858	-1.36944	0.00435	0.0260434
ENSOART00000020944	ENSOARG00000019233	TAGLN3	651	2.10539	5.4433	-1.3704	0.0027	0.0176448
Novel_020226	XLOC_2730054	-	1901	0.562717	1.46046	-1.37594	0.0023	0.0154578
ENSOART00000018258	ENSOARG00000016764	FRZB	1272	1.54124	4.00664	-1.3783	0.0006	0.0050078
ENSOART00000021819	ENSOARG00000020040	-	405	993.32	2589.68	-1.38244	5.00E-05	0.000556862
ENSOART00000014182	ENSOARG00000013043	TTYH2	1299	1.90632	4.97831	-1.38486	5.00E-05	0.000556862
ENSOART00000010459	ENSOARG00000009611	BIN1	2112	6.17165	16.1255	-1.38561	5.00E-05	0.000556862
ENSOART00000019797	ENSOARG00000018192	-	414	34.3745	89.8363	-1.38596	5.00E-05	0.000556862
ENSOART00000008933	ENSOARG00000008211	-	279	31.3022	82.0052	-1.38945	0.00155	0.0111676
Novel_002962	XLOC_468819	-	2148	1.38564	3.64628	-1.39587	0.0046	0.0272555
ENSOART00000009049	ENSOARG00000008318	PAGE4	324	10.8451	28.5908	-1.39851	0.00385	0.0235582
ENSOART00000003331	ENSOARG00000003072	-	939	1.30713	3.4503	-1.40032	0.0023	0.0154578
ENSOART00000015706	ENSOARG00000014427	-	1836	0.532634	1.40667	-1.40107	0.00345	0.0215452
ENSOART00000000970	ENSOARG00000000907	MUM1L1	1791	7.57525	20.0216	-1.40219	5.00E-05	0.000556862
ENSOART00000020094	ENSOARG00000018462	-	1224	11.5729	30.615	-1.40348	5.00E-05	0.000556862
ENSOART00000019919	ENSOARG00000018303	-	2223	13.5203	35.953	-1.41099	5.00E-05	0.000556862
TCONS_01687243	XLOC_1245636	-	3332	0.275483	0.73506	-1.4159	0.0021	0.0143388
ENSOART00000002679	ENSOARG00000002475	PEG10	1218	13.0457	34.9021	-1.41974	5.00E-05	0.000556862
TCONS_00317091	XLOC_231786	-	1774	0.385502	1.03209	-1.42076	0.0074	0.0400444
TCONS_00597046	XLOC_449415	-	15134	0.551851	1.47772	-1.42102	0.0003	0.0027591
Novel_009762	XLOC_1264792	-	3716	0.492939	1.32049	-1.42159	0.00015	0.00150086
Novel_002354	XLOC_392640	-	7781	0.33742	0.906709	-1.42609	5.00E-05	0.000556862
ENSOART00000000188	ENSOARG00000000184	CAMK4	1004	0.763032	2.05227	-1.42741	0.00555	0.0317593
Novel_002020	XLOC_327028	-	1807	0.37531	1.0099	-1.42807	0.00505	0.029424
ENSOART00000003121	ENSOARG00000002881	OAS1	4633	6.89398	18.5596	-1.42875	5.00E-05	0.000556862
Novel_011837	XLOC_1525648	-	7743	0.870377	2.34591	-1.43043	0.0017	0.0120531
ENSOART00000007510	ENSOARG00000006910	CYGB	435	8.75803	23.6507	-1.4332	0.0002	0.00193731
Novel_009615	XLOC_1250043	-	10600	0.90069	2.44324	-1.43969	5.00E-05	0.000556862
ENSOART00000014817	ENSOARG00000013619	DKK1	5271	1.2805	3.47971	-1.44226	5.00E-05	0.000556862
ENSOART00000007129	ENSOARG00000006557	AKAP6	7246	1.3055	3.54946	-1.443	5.00E-05	0.000556862
ENSOART00000022837	ENSOARG00000020962	TMOD2	1221	9.48219	25.8183	-1.4451	5.00E-05	0.000556862
ENSOART00000001978	ENSOARG00000001843	GAP43	576	3.25118	8.85285	-1.44518	0.0009	0.00707511
ENSOART00000002603	ENSOARG00000002398	COLGALT2	1881	1.60552	4.38201	-1.44855	0.00225	0.0151794
ENSOART00000018571	ENSOARG00000017062	IL17D	294	14.9441	40.9734	-1.45511	0.00305	0.0194946
Novel_000239	XLOC_017956	-	6682	0.291752	0.800962	-1.45699	0.0001	0.00104666
ENSOART00000007005	ENSOARG00000006447	JPH1	2048	2.26812	6.23057	-1.45786	5.00E-05	0.000556862
ENSOART00000009764	ENSOARG00000008959	SLIT1	4604	0.4923	1.35376	-1.45936	5.00E-05	0.000556862
ENSOART00000017976	ENSOARG00000016509	CTHRC1	3016	14.2539	39.2177	-1.46015	5.00E-05	0.000556862
ENSOART00000022554	ENSOARG00000020702	GNG2	213	355.512	981.182	-1.46462	0.00025	0.00235414
ENSOART00000016060	ENSOARG00000014745	PAPPA2	6322	1.51994	4.22535	-1.47506	5.00E-05	0.000556862
TCONS_00239039	XLOC_171278	-	510	1.92675	5.36123	-1.4764	0.0068	0.0374167
ENSOART00000016814	ENSOARG00000015446	ADAMTS16	3561	1.06662	2.97173	-1.47826	5.00E-05	0.000556862
ENSOART00000018665	ENSOARG00000017151	SLITRK1	2091	0.450891	1.25679	-1.47889	0.00165	0.0117574
ENSOART00000014352	ENSOARG00000013198	UCHL1	759	6.07784	16.9713	-1.48146	5.00E-05	0.000556862
ENSOART00000006055	ENSOARG00000005556	-	309	81.412	227.399	-1.48191	0.00025	0.00235414
ENSOART00000016201	ENSOARG00000014885	ANGPTL6	1411	1.1718	3.27928	-1.48466	0.00035	0.00315635
ENSOART00000021037	ENSOARG00000019316	OMYHCS	5875	1.98339	5.55185	-1.485	0.00435	0.0260434
ENSOART00000009914	ENSOARG00000009097	OAS2	3462	11.2473	31.5104	-1.48624	5.00E-05	0.000556862
ENSOART00000012898	ENSOARG00000011858	METTL11B	3719	0.626632	1.75715	-1.48755	5.00E-05	0.000556862
ENSOART00000003898	ENSOARG00000003586	IGF2	1761	8.106	22.7777	-1.49056	0.0001	0.00104666
ENSOART00000013665	ENSOARG00000012567	HIST1H4K	312	346.11	973.03	-1.49126	5.00E-05	0.000556862
Novel_009242	XLOC_1189483	-	11187	0.340904	0.962444	-1.49734	5.00E-05	0.000556862
ENSOART00000017874	ENSOARG00000016415	CDO1	1076	34.2079	97.285	-1.50789	5.00E-05	0.000556862
ENSOART00000017927	ENSOARG00000016458	APBA2	2286	0.343461	0.977565	-1.50905	0.00215	0.0146185
ENSOART00000005145	ENSOARG00000004731	-	1683	1.69906	4.86121	-1.51658	5.00E-05	0.000556862
ENSOART00000023051	ENSOARG00000021154	SPTB	6988	2.41978	6.96652	-1.52557	5.00E-05	0.000556862
ENSOART00000022438	ENSOARG00000020597	MDGA2	2511	0.317153	0.918349	-1.53387	0.0023	0.0154578
ENSOART00000021278	ENSOARG00000019535	SLC11A1	2941	0.410117	1.18809	-1.53453	0.00065	0.00535993
ENSOART00000000967	ENSOARG00000000904	-	828	0.922948	2.68587	-1.54107	0.00385	0.0235582
ENSOART00000005537	ENSOARG00000005083	SGCA	1170	4.55222	13.2734	-1.5439	5.00E-05	0.000556862
ENSOART00000004003	ENSOARG00000003689	RPS28	207	3178.38	9369.05	-1.55961	5.00E-05	0.000556862
ENSOART00000006222	ENSOARG00000005717	RPS6	588	78.0251	230.254	-1.56122	5.00E-05	0.000556862
ENSOART00000012989	ENSOARG00000011940	RBM24	1311	0.535906	1.58271	-1.56234	0.00375	0.0230356
Novel_005068	XLOC_667050	-	12848	0.316197	0.934102	-1.56276	5.00E-05	0.000556862
ENSOART00000016245	ENSOARG00000014923	B3GALNT1	996	5.58904	16.5284	-1.56427	5.00E-05	0.000556862
Novel_009201	XLOC_1173630	-	5549	0.341192	1.01161	-1.56799	0.00145	0.0105647
Novel_016874	XLOC_2184651	-	5500	0.256197	0.761131	-1.57089	0.0003	0.0027591
ENSOART00000015109	ENSOARG00000013881	oar-mir-136	4002	4.524	13.4475	-1.57167	5.00E-05	0.000556862
ENSOART00000000444	ENSOARG00000000417	S100A9	399	21.362	63.6881	-1.57598	5.00E-05	0.000556862
ENSOART00000006561	ENSOARG00000006037	BMPER	2112	8.3401	24.8994	-1.57797	5.00E-05	0.000556862
ENSOART00000015928	ENSOARG00000014636	CMPK2	3681	8.0929	24.2127	-1.58103	5.00E-05	0.000556862
Novel_007448	XLOC_961788	-	3022	9.74548	29.2633	-1.58628	5.00E-05	0.000556862
ENSOART00000006178	ENSOARG00000005674	ALAS2	1779	1.65803	4.98352	-1.58769	5.00E-05	0.000556862
ENSOART00000020987	ENSOARG00000019272	-	1073	10.5418	31.6873	-1.58779	5.00E-05	0.000556862
ENSOART00000008400	ENSOARG00000007717	GINS1	591	3.64439	10.9781	-1.59087	5.00E-05	0.000556862
ENSOART00000014473	ENSOARG00000013306	ALPK3	5209	2.51992	7.68864	-1.60935	5.00E-05	0.000556862
ENSOART00000008402	ENSOARG00000007719	-	648	1.17069	3.57853	-1.61201	0.0065	0.036074
ENSOART00000006701	ENSOARG00000006156	ADAMTS14	3645	0.834928	2.5572	-1.61484	5.00E-05	0.000556862
ENSOART00000020152	ENSOARG00000018513	-	420	256.157	785.262	-1.61614	5.00E-05	0.000556862
ENSOART00000022104	ENSOARG00000020299	KCNQ4	1767	0.441665	1.35529	-1.61758	0.00135	0.00995746
ENSOART00000010084	ENSOARG00000009266	-	333	1072.2	3302.1	-1.6228	5.00E-05	0.000556862
ENSOART00000014057	ENSOARG00000012935	AK5	2601	1.19657	3.70178	-1.62932	5.00E-05	0.000556862
ENSOART00000012368	ENSOARG00000011375	POPDC3	2119	0.840023	2.60137	-1.63077	5.00E-05	0.000556862
ENSOART00000010128	ENSOARG00000009308	-	735	26.4564	82.0919	-1.63362	5.00E-05	0.000556862
ENSOART00000012606	ENSOARG00000011573	COL9A1	2769	1.28311	3.99418	-1.63825	5.00E-05	0.000556862
ENSOART00000006870	ENSOARG00000006318	XKR5	1581	0.443179	1.37969	-1.63839	0.00265	0.0173755
ENSOART00000022068	ENSOARG00000020269	-	312	248.515	776.014	-1.64275	5.00E-05	0.000556862
Novel_020186	XLOC_2725965	-	3100	0.258372	0.808963	-1.64663	0.0012	0.00902528
ENSOART00000011765	ENSOARG00000010818	-	1356	0.398723	1.25135	-1.65003	0.0037	0.0227801
ENSOART00000019962	ENSOARG00000018337	CPAMD8	4894	0.243413	0.767341	-1.65646	5.00E-05	0.000556862
ENSOART00000012305	ENSOARG00000011321	AK1	630	10.1456	31.9912	-1.65682	5.00E-05	0.000556862
TCONS_01959958	XLOC_1457146	-	622	490.744	1556.27	-1.66505	5.00E-05	0.000556862
ENSOART00000008630	ENSOARG00000007924	PDLIM3	1095	10.8893	34.8706	-1.6791	5.00E-05	0.000556862
ENSOART00000012552	ENSOARG00000011542	KLB	3471	0.649627	2.08152	-1.67995	5.00E-05	0.000556862
ENSOART00000000168	ENSOARG00000000162	-	893	0.978824	3.15189	-1.6871	0.0022	0.014897
ENSOART00000016516	ENSOARG00000015177	IFIT1	1736	61.3275	197.532	-1.68748	5.00E-05	0.000556862
ENSOART00000022821	ENSOARG00000020946	TMOD4	1035	4.08197	13.2119	-1.6945	5.00E-05	0.000556862
ENSOART00000000950	ENSOARG00000000888	XAF1	1895	0.869979	2.82137	-1.69734	0.0021	0.0143388
ENSOART00000004036	ENSOARG00000003713	ACTN2	3696	12.9641	42.0694	-1.69825	5.00E-05	0.000556862
TCONS_03614526	XLOC_2710910	-	4598	0.251784	0.81913	-1.7019	0.00035	0.00315635
ENSOART00000009083	ENSOARG00000008347	GABRA3	2196	0.74642	2.44078	-1.70928	5.00E-05	0.000556862
Novel_018455	XLOC_2455651	-	6112	0.276645	0.917257	-1.72929	5.00E-05	0.000556862
ENSOART00000013240	ENSOARG00000012168	COL9A3	2065	0.480291	1.59746	-1.7338	0.00025	0.00235414
ENSOART00000008585	ENSOARG00000007887	SYNPO2L	1753	0.300217	0.999388	-1.73504	0.005	0.0291793
Novel_000667	XLOC_104053	-	1634	0.438261	1.45979	-1.7359	0.00095	0.00740277
ENSOART00000009802	ENSOARG00000008997	PYGM	2529	7.19534	24.175	-1.74838	5.00E-05	0.000556862
ENSOART00000021897	ENSOARG00000020111	PTPRR	1980	0.638452	2.16765	-1.76348	5.00E-05	0.000556862
ENSOART00000020209	ENSOARG00000018568	GRIP2	3061	0.525324	1.79425	-1.7721	0.0001	0.00104666
ENSOART00000008443	ENSOARG00000007755	ACVR1C	1479	1.93343	6.60945	-1.77337	0.00025	0.00235414
ENSOART00000022339	ENSOARG00000020509	ADIPOQ	2078	33.1232	113.276	-1.77393	0.0005	0.00428702
ENSOART00000001209	ENSOARG00000001130	CHRNA3	2409	0.192178	0.657324	-1.77416	0.0038	0.023303
Novel_000483	XLOC_054166	-	15860	0.246605	0.855196	-1.79405	0.00695	0.0380812
ENSOART00000010369	ENSOARG00000009508	KIF5C	3383	1.23145	4.29408	-1.80199	5.00E-05	0.000556862
ENSOART00000010223	ENSOARG00000009392	SLITRK2	2535	1.69787	5.92108	-1.80213	5.00E-05	0.000556862
ENSOART00000019840	ENSOARG00000018233	HIST1H2BG	423	68.6081	241.14	-1.81342	5.00E-05	0.000556862
ENSOART00000011909	ENSOARG00000010949	C1orf110	903	0.671839	2.37756	-1.8233	0.00245	0.0162939
ENSOART00000021954	ENSOARG00000020163	CASQ2	1861	5.54245	19.6419	-1.82534	5.00E-05	0.000556862
ENSOART00000005783	ENSOARG00000005306	IL17B	543	2.30443	8.20882	-1.83277	0.00035	0.00315635
ENSOART00000001307	ENSOARG00000001219	TXLNB	3791	1.13425	4.08669	-1.84919	5.00E-05	0.000556862
ENSOART00000016107	ENSOARG00000014800	IFIT3	1449	16.3596	58.9899	-1.85033	5.00E-05	0.000556862
ENSOART00000002814	ENSOARG00000002599	-	3116	0.749699	2.71514	-1.85664	5.00E-05	0.000556862
ENSOART00000000312	ENSOARG00000000291	FGB	5672	0.250027	0.907402	-1.85966	5.00E-05	0.000556862
ENSOART00000001318	ENSOARG00000001232	-	3147	0.224386	0.8146	-1.86011	0.00065	0.00535993
ENSOART00000004209	ENSOARG00000003872	DHRS9	1143	0.636847	2.31664	-1.86302	0.0009	0.00707511
ENSOART00000008470	ENSOARG00000007778	ANO5	2842	0.389379	1.42536	-1.87208	0.00025	0.00235414
ENSOART00000003733	ENSOARG00000003437	PITX2	3739	0.597313	2.18773	-1.87287	0.0052	0.0301328
ENSOART00000010968	ENSOARG00000010057	LRP1B	13863	0.649086	2.38008	-1.87453	5.00E-05	0.000556862
ENSOART00000021837	ENSOARG00000020057	-	333	1306.94	4816.52	-1.8818	5.00E-05	0.000556862
ENSOART00000005693	ENSOARG00000005221	CSRNP3	2613	0.192699	0.71234	-1.88622	0.00305	0.0194946
ENSOART00000000767	ENSOARG00000000708	CALCR	1527	0.236546	0.881794	-1.89832	0.0069	0.0378587
ENSOART00000005426	ENSOARG00000004980	MATN4	1793	37.8434	142.114	-1.90893	5.00E-05	0.000556862
ENSOART00000020372	ENSOARG00000018713	HEPACAM2	1561	0.33445	1.25967	-1.91319	0.00345	0.0215452
ENSOART00000008789	ENSOARG00000008072	TRDN	4079	2.55365	9.67348	-1.92147	5.00E-05	0.000556862
ENSOART00000016708	ENSOARG00000015355	TRIM71	1873	0.202963	0.777262	-1.93718	0.00415	0.0250637
ENSOART00000012585	ENSOARG00000011575	TCAP	504	30.5665	117.824	-1.94662	5.00E-05	0.000556862
ENSOART00000014153	ENSOARG00000013022	TMEM182	690	4.76851	18.4032	-1.94834	5.00E-05	0.000556862
ENSOART00000001229	ENSOARG00000001138	-	2991	2.64092	10.3937	-1.9766	5.00E-05	0.000556862
ENSOART00000008723	ENSOARG00000008011	GALNT13	6733	0.590921	2.3265	-1.97713	5.00E-05	0.000556862
Novel_020866	XLOC_2837996	-	25022	0.169177	0.670231	-1.98613	5.00E-05	0.000556862
ENSOART00000010859	ENSOARG00000009984	PLAC9	240	317.049	1256.55	-1.98669	5.00E-05	0.000556862
ENSOART00000012055	ENSOARG00000011082	GABBR2	2506	0.479654	1.90324	-1.98839	0.00845	0.0445197
ENSOART00000001204	ENSOARG00000001129	-	1853	0.25825	1.02632	-1.99064	0.00245	0.0162939
ENSOART00000008189	ENSOARG00000007520	-	231	53.0464	210.947	-1.99155	0.00035	0.00315635
ENSOART00000007257	ENSOARG00000006670	ACTN3	2695	3.50367	13.9417	-1.99247	5.00E-05	0.000556862
ENSOART00000019744	ENSOARG00000018133	CFTR	4446	0.58989	2.3523	-1.99556	5.00E-05	0.000556862
ENSOART00000010931	ENSOARG00000010041	POSTN	3015	204.636	825.357	-2.01196	0.00275	0.0179172
[truncated: 165 more rows]
