# Supplementary material for: Effect of Nutritional Restriction on the Hair Follicles Development and Skin Transcriptome of Chinese Merino Sheep
Source: Animals (Basel). 2020 Jun 19;10(6):1058. doi: 10.3390/ani10061058 (PMC7341508; doi:10.3390/ani10061058)
Supplement: Supplementary file 1 [file animals-10-01058-s001.zip › Table S6 DR135_vs_D105.DE.xls]

transcript_id	gene_id	gene_name	length	DR135_FPKM	D105_FPKM	log2(foldchange)	pvalue	qvalue
ENSOART00000005783	ENSOARG00000005306	IL17B	543	2.29527	8.20882	-1.83851	0.00035	0.00315635
ENSOART00000021729	ENSOARG00000019961	PRSS35	1239	2.36711	6.64365	-1.48885	5.00E-05	0.000556862
ENSOART00000017533	ENSOARG00000016099	MEF2C	2817	30.2939	58.2738	-0.943818	5.00E-05	0.000556862
Novel_019546	XLOC_2645499	-	2929	4.33686	2.09744	1.04802	0.00015	0.00150086
ENSOART00000001821	ENSOARG00000001659	WDFY4	9620	1.24345	0.753687	0.722316	0.00465	0.0274895
ENSOART00000021938	ENSOARG00000020150	PARP9	2527	12.7285	27.3152	-1.10164	5.00E-05	0.000556862
Novel_020047	XLOC_2720592	-	4487	5.27647	1.50412	1.81065	5.00E-05	0.000556862
ENSOART00000007327	ENSOARG00000006729	TACC2	8235	5.78357	3.17861	0.863564	0.0019	0.0132056
ENSOART00000007320	ENSOARG00000006729	TACC2	7483	6.8163	2.73425	1.31784	5.00E-05	0.000556862
ENSOART00000006234	ENSOARG00000005722	EPAS1	4125	17.5646	10.7582	0.707236	0.00025	0.00235414
ENSOART00000006236	ENSOARG00000005711	COL13A1	1992	2.03172	4.6976	-1.20922	0.0001	0.00104666
ENSOART00000016282	ENSOARG00000014960	CH25H	816	7.06747	3.23185	1.12884	0.00195	0.0134876
Novel_012326	XLOC_1617400	-	9470	1.25305	2.99922	-1.25915	0.001	0.00773157
ENSOART00000016754	ENSOARG00000015400	WNT5A	3119	25.2038	36.0627	-0.516868	0.00875	0.0458007
Novel_020053	XLOC_2720881	-	5497	1.64521	0.969229	0.76336	0.00605	0.0340263
Novel_004436	XLOC_596190	-	6446	1.80961	0.880215	1.03975	0.0076	0.0409219
ENSOART00000022755	ENSOARG00000020885	RFX7	4369	3.80181	6.04544	-0.66916	0.0033	0.0207861
ENSOART00000022133	ENSOARG00000020326	CTPS1	1840	43.8134	18.9585	1.20853	5.00E-05	0.000556862
Novel_015643	XLOC_2038723	-	1576	8.28282	0.503154	4.04105	5.00E-05	0.000556862
ENSOART00000019720	ENSOARG00000018118	OCIAD2	462	85.2062	53.8642	0.661631	0.00445	0.0265228
ENSOART00000005251	ENSOARG00000004814	LPCAT3	1630	31.9624	17.0107	0.909934	5.00E-05	0.000556862
ENSOART00000001952	ENSOARG00000001815	-	3231	0.531826	1.21184	-1.18817	0.0064	0.03561
Novel_019722	XLOC_2681926	-	16033	0.73524	1.37746	-0.905724	0.00015	0.00150086
ENSOART00000001229	ENSOARG00000001138	-	2991	2.47363	10.3937	-2.07102	5.00E-05	0.000556862
ENSOART00000016911	ENSOARG00000015543	ARHGAP44	2498	2.56266	1.33336	0.94258	0.00295	0.0189735
ENSOART00000022695	ENSOARG00000020831	GPRC5D	1038	353.551	53.2403	2.73133	5.00E-05	0.000556862
ENSOART00000013144	ENSOARG00000012070	C7orf63	2829	10.1402	6.79109	0.578364	0.00845	0.0445197
ENSOART00000016132	ENSOARG00000014819	-	2737	27.1042	9.89776	1.45334	0.00065	0.00535993
ENSOART00000021077	ENSOARG00000019354	SLC7A8	1856	16.7381	5.70782	1.55212	5.00E-05	0.000556862
ENSOART00000010530	ENSOARG00000009670	CPXM2	2208	19.6346	8.49939	1.20797	5.00E-05	0.000556862
ENSOART00000020289	ENSOARG00000018638	FOXN1	2046	17.3587	4.80315	1.8536	5.00E-05	0.000556862
Novel_015267	XLOC_1975335	-	2332	2.64452	0.207738	3.67017	5.00E-05	0.000556862
ENSOART00000000791	ENSOARG00000000741	ADIRF	168	102795	62207.2	0.724616	0.0011	0.00838547
Novel_014688	XLOC_1903855	-	5981	0.628407	1.50289	-1.25797	5.00E-05	0.000556862
ENSOART00000001318	ENSOARG00000001232	-	3147	0.230238	0.8146	-1.82297	0.0005	0.00428702
ENSOART00000021848	ENSOARG00000020068	IQCB1	1797	7.03389	12.0046	-0.771193	0.00085	0.00673672
ENSOART00000000796	ENSOARG00000000746	-	288	2457.15	662.227	1.89159	5.00E-05	0.000556862
ENSOART00000018712	ENSOARG00000017197	KRT80	1275	50.9162	29.3654	0.794006	5.00E-05	0.000556862
ENSOART00000021844	ENSOARG00000020064	-	321	849.645	1388.64	-0.708745	0.00055	0.00464828
ENSOART00000001315	ENSOARG00000001230	-	390	54.9679	108.784	-0.984798	0.0012	0.00902528
ENSOART00000001314	ENSOARG00000001226	GDF10	1437	1.03205	3.44342	-1.73833	0.00015	0.00150086
ENSOART00000017395	ENSOARG00000015976	SUN2	2415	56.0414	33.4816	0.743127	0.00015	0.00150086
ENSOART00000000155	ENSOARG00000000153	TREX1	739	4.11001	8.16631	-0.990542	0.00735	0.0398294
ENSOART00000021597	ENSOARG00000019836	CNPPD1	1173	28.9731	18.4789	0.648831	0.00315	0.0200234
Novel_000442	XLOC_053062	-	3133	6.02087	2.12441	1.50291	5.00E-05	0.000556862
ENSOART00000010498	ENSOARG00000009643	NKPD1	2428	4.95311	1.56021	1.66659	5.00E-05	0.000556862
ENSOART00000016855	ENSOARG00000015493	KRT20	1290	0.168738	1.95228	-3.5323	0.0015	0.0108705
ENSOART00000010147	ENSOARG00000009321	MTMR7	1983	0.765892	2.00312	-1.38703	0.00045	0.00391714
Novel_010897	XLOC_1417175	-	7337	0.683775	0.238053	1.52224	0.00395	0.0240475
ENSOART00000015674	ENSOARG00000014396	KLK10	854	237.622	104.918	1.17941	5.00E-05	0.000556862
ENSOART00000013700	ENSOARG00000012601	C9orf40	510	12.3297	6.28647	0.971811	0.00835	0.0441106
Novel_010027	XLOC_1315495	-	1032	7.98217	2.65737	1.58678	0.00015	0.00150086
ENSOART00000016620	ENSOARG00000015271	THRSP	453	39.2802	19.7505	0.991918	0.0016	0.0114606
ENSOART00000017710	ENSOARG00000016257	DQA	4719	2.28831	1.07389	1.09144	0.00015	0.00150086
ENSOART00000007197	ENSOARG00000006621	RNF180	1527	21.2639	8.2376	1.36811	0.00095	0.00740277
ENSOART00000022000	ENSOARG00000020206	TMCO2	546	0	0.940563	#NAME?	5.00E-05	0.000556862
ENSOART00000022003	ENSOARG00000020209	CHPF	2332	16.9193	28.4834	-0.751454	0.00025	0.00235414
ENSOART00000014841	ENSOARG00000013631	FAM65C	2778	4.26231	6.98747	-0.713135	0.00185	0.0129176
ENSOART00000014840	ENSOARG00000013632	RB1CC1	4935	51.1802	35.0436	0.546432	0.0057	0.0324586
ENSOART00000010544	ENSOARG00000009686	ADAMTS4	6282	1.70669	3.98005	-1.22159	5.00E-05	0.000556862
Novel_014350	XLOC_1863453	-	25548	0.751482	0.461659	0.70291	0.0022	0.014897
ENSOART00000022342	ENSOARG00000020510	ZNF106	6563	10.6824	24.8121	-1.21582	0.00425	0.0255532
ENSOART00000022346	ENSOARG00000020515	S-LZ	447	15.3866	5.55486	1.46985	0.00085	0.00673672
ENSOART00000009265	ENSOARG00000008507	ALPL	1636	0.795607	2.81319	-1.82208	0.00215	0.0146185
ENSOART00000003625	ENSOARG00000003341	IFI6	417	294.095	1087.83	-1.8871	5.00E-05	0.000556862
ENSOART00000000579	ENSOARG00000000544	ELF3	1521	3.40315	1.6473	1.04677	0.002	0.0137721
TCONS_02243116	XLOC_1670524	-	7472	0.176011	0.753479	-2.0979	0.00245	0.0162939
ENSOART00000014284	ENSOARG00000013137	APAF-1	3989	18.1807	25.8208	-0.50613	0.00905	0.0470388
ENSOART00000014282	ENSOARG00000013110	PKHD1L1	12810	3.11055	1.77942	0.805759	0.00015	0.00150086
ENSOART00000007891	ENSOARG00000007254	MCU	2863	14.7663	21.6615	-0.552824	0.00565	0.0322255
ENSOART00000014288	ENSOARG00000013144	IL1R1	1981	13.4363	9.01264	0.576119	0.0083	0.0438919
ENSOART00000000970	ENSOARG00000000907	MUM1L1	1791	6.35418	20.0216	-1.65578	5.00E-05	0.000556862
ENSOART00000017665	ENSOARG00000016218	-	1227	961.206	118.863	3.01555	0.0023	0.0154578
ENSOART00000017667	ENSOARG00000016224	PPP1R3C	1747	30.1011	19.9834	0.591017	0.00525	0.0303667
ENSOART00000015259	ENSOARG00000014013	LSM7	312	285.128	534.567	-0.906759	0.0001	0.00104666
ENSOART00000000979	ENSOARG00000000912	-	1011	151.504	46.8809	1.69229	5.00E-05	0.000556862
Novel_005978	XLOC_726185	-	2537	0.488969	1.66266	-1.76568	0.00015	0.00150086
ENSOART00000017886	ENSOARG00000016423	PNLIPRP3	1434	4.36122	10.8888	-1.32004	5.00E-05	0.000556862
ENSOART00000011706	ENSOARG00000010766	-	1705	2.98931	0.496407	2.59022	5.00E-05	0.000556862
ENSOART00000001555	ENSOARG00000001454	-	820	26.7904	14.501	0.885564	0.0002	0.00193731
Novel_000869	XLOC_148056	-	4303	0.811196	0.41752	0.958203	0.0075	0.0404867
ENSOART00000004073	ENSOARG00000003744	-	1248	1.88048	0.695134	1.43573	0.00285	0.018447
Novel_015466	XLOC_2008470	-	19716	0.664563	1.08775	-0.710867	0.0018	0.0126278
ENSOART00000020644	ENSOARG00000018961	PLLP	749	4.30367	1.45998	1.55962	0.00135	0.00995746
ENSOART00000009190	ENSOARG00000008444	TMPRSS11E	1432	37.2781	14.6947	1.34303	5.00E-05	0.000556862
ENSOART00000006928	ENSOARG00000006366	FCGBP	7639	7.64131	1.01041	2.91888	5.00E-05	0.000556862
ENSOART00000019281	ENSOARG00000017709	CAST	2701	102.138	60.9428	0.744992	0.0001	0.00104666
ENSOART00000004314	ENSOARG00000003968	FBXO5	1242	7.85077	15.4863	-0.980082	0.00025	0.00235414
ENSOART00000006781	ENSOARG00000006235	MAGOH	441	77.9755	123.982	-0.669039	0.0024	0.0160111
ENSOART00000010033	ENSOARG00000009214	-	321	2588.24	4208.91	-0.701476	0.00075	0.00605773
ENSOART00000009862	ENSOARG00000009054	FGL1	948	2.13156	6.62524	-1.63606	0.0001	0.00104666
ENSOART00000012614	ENSOARG00000011599	IGJ	539	22.334	39.0319	-0.805415	0.00285	0.018447
ENSOART00000014398	ENSOARG00000013245	DMRT2	2266	1.19059	3.20105	-1.42686	5.00E-05	0.000556862
ENSOART00000010720	ENSOARG00000009850	HOXA1	971	2.54146	4.86749	-0.937519	0.0082	0.0434697
ENSOART00000010722	ENSOARG00000009851	CDCA2	3027	5.3867	9.41404	-0.805414	0.0003	0.0027591
TCONS_01719058	XLOC_1269698	-	440	0.699668	0	inf	0.00285	0.018447
ENSOART00000010728	ENSOARG00000009860	ROR1	2841	6.82792	11.6856	-0.775219	0.00025	0.00235414
Novel_000427	XLOC_052718	-	5349	1.95204	0.434553	2.16737	0.00585	0.0331377
ENSOART00000020880	ENSOARG00000019174	-	1116	32.1887	425.93	-3.72599	5.00E-05	0.000556862
ENSOART00000009461	ENSOARG00000008659	NEB	21222	11.0398	28.5172	-1.36911	0.0002	0.00193731
ENSOART00000009462	ENSOARG00000008689	GAN	1641	24.7452	13.702	0.852756	0.0064	0.03561
ENSOART00000007414	ENSOARG00000006820	DYNC2LI1	1056	17.9933	30.2533	-0.74963	0.0004	0.0035406
ENSOART00000021057	ENSOARG00000019333	COL2A1	4473	0.201216	0.678778	-1.75419	0.00025	0.00235414
ENSOART00000021054	ENSOARG00000019331	SLC22A17	3999	5.06438	8.18886	-0.693276	0.00135	0.00995746
ENSOART00000021052	ENSOARG00000019329	FN1	7438	78.2921	127.025	-0.698175	0.0023	0.0154578
Novel_017650	XLOC_2345389	-	5085	1.55744	2.9393	-0.916299	0.0079	0.0421892
ENSOART00000017849	ENSOARG00000016391	GLP1R	1386	1.0093	0.246095	2.03606	0.00365	0.0225335
ENSOART00000019038	ENSOARG00000017492	-	735	6.93835	2.74152	1.33961	0.0018	0.0126278
ENSOART00000021601	ENSOARG00000019839	PDZRN4	2337	0.955962	1.81106	-0.921811	0.00675	0.0371977
ENSOART00000011456	ENSOARG00000010526	C2CD2	2290	30.467	18.022	0.757488	0.0002	0.00193731
ENSOART00000012577	ENSOARG00000011568	GCNT4	1365	11.8625	7.00854	0.759223	0.0025	0.0165684
ENSOART00000015717	ENSOARG00000014436	-	5644	1.99791	3.33753	-0.740289	0.00905	0.0470388
ENSOART00000009049	ENSOARG00000008318	PAGE4	324	4.4594	28.5908	-2.68063	0.00055	0.00464828
ENSOART00000009048	ENSOARG00000008316	TMPRSS11B	1603	0.296292	0.968459	-1.70867	0.00465	0.0274895
ENSOART00000015001	ENSOARG00000013782	ALB	6773	0.709927	0.163182	2.12119	5.00E-05	0.000556862
ENSOART00000009042	ENSOARG00000008310	TTC29	1484	0.48813	1.3265	-1.44229	0.0056	0.0319874
ENSOART00000009516	ENSOARG00000008735	CYP2J	1509	29.4233	16.3144	0.85081	5.00E-05	0.000556862
ENSOART00000008026	ENSOARG00000007374	SPHK1	1380	16.7984	8.02611	1.06555	5.00E-05	0.000556862
ENSOART00000015397	ENSOARG00000014138	-	780	5.43926	27.6369	-2.34511	5.00E-05	0.000556862
ENSOART00000007520	ENSOARG00000006912	CLSTN2	2883	0.48718	1.16987	-1.26382	0.0037	0.0227801
ENSOART00000004268	ENSOARG00000003927	DUSP14	597	94.0923	17.2962	2.44362	5.00E-05	0.000556862
ENSOART00000008023	ENSOARG00000007371	NIPSNAP3A	744	37.8341	57.5841	-0.605985	0.00415	0.0250637
ENSOART00000010928	ENSOARG00000010042	STC1	1107	11.5891	4.76245	1.283	5.00E-05	0.000556862
ENSOART00000008021	ENSOARG00000007364	ZMYND15	3047	0.952224	0.446907	1.09133	0.0055	0.0315256
ENSOART00000012846	ENSOARG00000011811	STEAP4	4580	8.16015	3.24575	1.33004	5.00E-05	0.000556862
ENSOART00000010924	ENSOARG00000010036	HHIP	2699	4.02745	6.82783	-0.76156	0.00495	0.028935
ENSOART00000004261	ENSOARG00000003915	SRGAP1	2760	4.06582	9.10029	-1.16237	5.00E-05	0.000556862
ENSOART00000010920	ENSOARG00000010035	SERPING1	1707	31.0623	15.6334	0.990536	5.00E-05	0.000556862
ENSOART00000020472	ENSOARG00000018796	THSD4	2556	7.38729	16.3288	-1.1443	5.00E-05	0.000556862
ENSOART00000003571	ENSOARG00000003288	MAOB	1356	2.21215	0.897887	1.30084	0.0021	0.0143388
ENSOART00000007066	ENSOARG00000006501	-	3320	4.40874	2.62168	0.749875	0.0024	0.0160111
ENSOART00000015624	ENSOARG00000014346	PTPLAD2	696	9.595	5.05358	0.924976	0.0072	0.0391789
ENSOART00000003574	ENSOARG00000003297	GABRP	1421	102.844	32.9851	1.64058	5.00E-05	0.000556862
Novel_001282	XLOC_204245	-	1746	2.63926	4.57053	-0.79223	0.0075	0.0404867
ENSOART00000007060	ENSOARG00000006495	ATP1B3	2901	62.0241	42.3289	0.551185	0.00745	0.0402566
Novel_017018	XLOC_2206439	-	20741	0.699851	0.207786	1.75195	5.00E-05	0.000556862
ENSOART00000003778	ENSOARG00000003480	RPL23A	471	4243.96	6857.63	-0.6923	0.00355	0.0220424
ENSOART00000021132	ENSOARG00000019404	FBLN1	2742	87.3843	41.9165	1.05986	5.00E-05	0.000556862
ENSOART00000008933	ENSOARG00000008211	-	279	18.6566	82.0052	-2.13603	0.00015	0.00150086
ENSOART00000012442	ENSOARG00000011444	ADM	3298	5.45249	2.68424	1.0224	5.00E-05	0.000556862
ENSOART00000014006	ENSOARG00000012881	-	1380	15.1394	23.7439	-0.649246	0.0029	0.018718
ENSOART00000012446	ENSOARG00000011441	ATP13A2	3275	9.82503	6.105	0.68647	0.00185	0.0129176
ENSOART00000008332	ENSOARG00000007656	BGN	1570	79.0545	43.1602	0.873145	5.00E-05	0.000556862
ENSOART00000019062	ENSOARG00000017512	CHP2	615	27.8683	15.2856	0.866457	0.0013	0.00965123
TCONS_01793668	XLOC_1331343	-	26993	1.50938	0.253669	2.57294	0.0062	0.0347111
ENSOART00000019069	ENSOARG00000017522	BFSP1	1992	0.300891	1.03906	-1.78797	0.0018	0.0126278
ENSOART00000007667	ENSOARG00000007048	ANKRD10	858	36.3789	53.7801	-0.563968	0.0065	0.036074
ENSOART00000007666	ENSOARG00000007042	ESRP1	2978	60.4163	36.9553	0.709157	0.0003	0.0027591
ENSOART00000003318	ENSOARG00000003066	CALU	948	98.9198	168.009	-0.764208	5.00E-05	0.000556862
ENSOART00000006425	ENSOARG00000005905	CCER2	783	10.1306	65.8527	-2.70053	5.00E-05	0.000556862
ENSOART00000006426	ENSOARG00000005908	ERCC6L	3672	5.23456	9.0747	-0.793781	0.0002	0.00193731
ENSOART00000012719	ENSOARG00000011692	LOXL4	2432	7.10155	0.638095	3.47629	5.00E-05	0.000556862
ENSOART00000022590	ENSOARG00000020736	ECT2	3112	10.1905	17.6506	-0.7925	0.0002	0.00193731
ENSOART00000002552	ENSOARG00000002355	-	2438	6.54417	2.58199	1.34172	5.00E-05	0.000556862
ENSOART00000002221	ENSOARG00000002066	PRDM11	3910	2.4384	4.04075	-0.728688	0.00365	0.0225335
ENSOART00000002317	ENSOARG00000002151	-	1850	0.685052	1.77669	-1.37491	0.00115	0.00870592
ENSOART00000007798	ENSOARG00000007169	KLF4	1457	39.9747	25.4082	0.653792	0.00175	0.0123458
ENSOART00000008158	ENSOARG00000007493	DHCR24	1765	203.605	117.603	0.791844	0.0001	0.00104666
ENSOART00000007795	ENSOARG00000007166	-	2849	1.86693	0.977578	0.933383	0.0039	0.0238046
ENSOART00000008150	ENSOARG00000007485	DCDC2	1437	1.82679	0.180963	3.33555	0.00105	0.00806012
TCONS_02005963	XLOC_1494166	-	276	3.59874	0	inf	0.00625	0.0349291
ENSOART00000004681	ENSOARG00000004298	FOLR2	792	7.76848	14.2214	-0.872355	0.00245	0.0162939
ENSOART00000001389	ENSOARG00000001297	NOXA1	1678	8.35308	3.87397	1.10849	0.00015	0.00150086
ENSOART00000002428	ENSOARG00000002245	C3orf70	537	8.86429	22.6131	-1.35108	5.00E-05	0.000556862
Novel_003734	XLOC_547871	-	14093	0.235472	0.694636	-1.5607	5.00E-05	0.000556862
ENSOART00000003409	ENSOARG00000003145	RANBP10	2106	15.7695	9.94355	0.665301	0.002	0.0137721
ENSOART00000002135	ENSOARG00000001980	NLRC3	3228	0.688454	0.25223	1.44862	0.003	0.0192337
ENSOART00000002423	ENSOARG00000002241	CSRNP1	1776	6.43048	3.62623	0.826455	0.00265	0.0173755
ENSOART00000022838	ENSOARG00000020963	LYSMD2	648	5.09038	12.7799	-1.32803	0.00025	0.00235414
ENSOART00000015401	ENSOARG00000014141	ANKRD13A	2109	29.3426	18.982	0.628366	0.0024	0.0160111
ENSOART00000014309	ENSOARG00000013160	FAM105A	1062	13.0683	7.38927	0.822567	0.00475	0.0279818
ENSOART00000022834	ENSOARG00000020959	TMOD3	2016	112.35	65.3814	0.781051	0.0003	0.0027591
ENSOART00000022837	ENSOARG00000020962	TMOD2	1221	9.9583	25.8183	-1.37442	5.00E-05	0.000556862
ENSOART00000020258	ENSOARG00000018615	SAMD9	4746	14.2157	41.873	-1.55853	5.00E-05	0.000556862
ENSOART00000007085	ENSOARG00000006520	UBE2C	546	25.6659	48.1136	-0.906589	0.0005	0.00428702
ENSOART00000007086	ENSOARG00000006517	PDE3B	3351	1.55933	2.84881	-0.869431	0.00285	0.018447
Novel_013537	XLOC_1753042	-	13555	0.944393	0.233606	2.01531	5.00E-05	0.000556862
ENSOART00000022909	ENSOARG00000021027	MYEF2	5713	23.651	34.4262	-0.541606	0.0073	0.0396132
ENSOART00000007245	ENSOARG00000006669	-	1176	0.225187	1.2494	-2.47204	0.0067	0.0369715
ENSOART00000003798	ENSOARG00000003495	SLCO5A1	2524	10.893	1.68329	2.69405	5.00E-05	0.000556862
ENSOART00000006330	ENSOARG00000005812	H2AFY2	1119	6.69526	16.8369	-1.33042	0.001	0.00773157
ENSOART00000020094	ENSOARG00000018462	-	1224	11.8344	30.615	-1.37125	5.00E-05	0.000556862
ENSOART00000018299	ENSOARG00000016806	ASPA	1017	12.4029	7.19555	0.785499	0.0046	0.0272555
Novel_008670	XLOC_1091806	-	6772	0.881686	1.73352	-0.975367	0.00585	0.0331377
ENSOART00000017527	ENSOARG00000016092	COLGALT1	1887	19.2468	29.1646	-0.599601	0.003	0.0192337
ENSOART00000005023	ENSOARG00000004617	-	1092	7.01546	3.92757	0.836901	0.0065	0.036074
ENSOART00000019840	ENSOARG00000018233	HIST1H2BG	423	68.0726	241.14	-1.82473	5.00E-05	0.000556862
ENSOART00000022399	ENSOARG00000020561	-	573	205.818	99.308	1.05139	5.00E-05	0.000556862
ENSOART00000012354	ENSOARG00000011359	MAP7D3	2748	10.0348	15.3493	-0.61315	0.0035	0.0217983
ENSOART00000019848	ENSOARG00000018241	GRID2	2780	0.352058	0.817679	-1.21572	0.00605	0.0340263
Novel_009384	XLOC_1226943	-	2499	30.6352	11.0068	1.4768	0.00475	0.0279818
Novel_012450	XLOC_1631560	-	4199	4.38258	2.6564	0.722307	0.00215	0.0146185
TCONS_02314005	XLOC_1726258	-	6462	1.81051	3.5155	-0.957331	5.00E-05	0.000556862
ENSOART00000006206	ENSOARG00000005685	PLOD2	2526	10.294	22.6161	-1.13554	5.00E-05	0.000556862
TCONS_01991457	XLOC_1482754	-	2353	1.26871	0.185393	2.7747	0.0002	0.00193731
TCONS_02269525	XLOC_1690950	-	1967	4.20731	1.28474	1.71142	0.00115	0.00870592
Novel_019887	XLOC_2707455	-	1046	2.24268	5.26447	-1.23106	0.001	0.00773157
Novel_009615	XLOC_1250043	-	10600	1.32295	2.44324	-0.885032	0.0002	0.00193731
TCONS_03626570	XLOC_2722352	-	357	0	0.659646	#NAME?	0.0016	0.0114606
ENSOART00000001962	ENSOARG00000001820	-	2337	40.457	67.2327	-0.732774	0.00015	0.00150086
ENSOART00000001785	ENSOARG00000001657	-	2240	2.87253	0.179491	4.00034	5.00E-05	0.000556862
ENSOART00000001787	ENSOARG00000001660	PRELP	1146	8.06957	4.14395	0.961486	0.0018	0.0126278
ENSOART00000008415	ENSOARG00000007725	HIP1R	3102	29.5204	18.6798	0.660232	0.0008	0.00640195
ENSOART00000016382	ENSOARG00000015051	BCAS1	2410	6.83021	2.77048	1.3018	5.00E-05	0.000556862
ENSOART00000008791	ENSOARG00000008078	TAGLN2	714	281.496	178.57	0.656624	0.0008	0.00640195
TCONS_03148599	XLOC_2352875	-	312	1.80831	0	inf	0.00735	0.0398294
ENSOART00000000786	ENSOARG00000000738	ADH4	714	0.759759	4.14352	-2.44724	0.00115	0.00870592
ENSOART00000000783	ENSOARG00000000734	-	1186	2.63511	0.862533	1.61121	0.00325	0.0205354
ENSOART00000002946	ENSOARG00000002722	-	1188	7.39862	2.97434	1.31469	0.0002	0.00193731
ENSOART00000018722	ENSOARG00000017199	ADCY7	3782	10.1701	5.99451	0.762618	0.00015	0.00150086
ENSOART00000018723	ENSOARG00000017189	FBN2	14047	24.1661	52.8221	-1.12816	5.00E-05	0.000556862
ENSOART00000001362	ENSOARG00000001275	-	315	465.663	312.569	0.575111	0.0082	0.0434697
Novel_018447	XLOC_2454340	-	4627	9.62725	5.54426	0.79613	0.00025	0.00235414
ENSOART00000021870	ENSOARG00000020082	SYCP1	6341	3.438	1.98781	0.790393	0.0007	0.00571161
ENSOART00000013356	ENSOARG00000012284	NIPAL4	1390	12.6705	6.24624	1.02041	5.00E-05	0.000556862
Novel_018688	XLOC_2513935	-	30193	1.34875	0.581084	1.21481	0.00035	0.00315635
ENSOART00000021877	ENSOARG00000020094	-	5196	7.96287	1.31425	2.59905	5.00E-05	0.000556862
ENSOART00000004209	ENSOARG00000003872	DHRS9	1143	0.885651	2.31664	-1.38723	0.00375	0.0230356
Novel_018680	XLOC_2513926	-	13892	0.806387	0.490229	0.718015	0.0058	0.0329044
Novel_018681	XLOC_2513928	-	31370	0.893159	0.51947	0.781875	0.0003	0.0027591
ENSOART00000017096	ENSOARG00000015708	CHODL	822	9.17009	41.8643	-2.19071	5.00E-05	0.000556862
ENSOART00000017099	ENSOARG00000015711	KRTAP1-4	489	522.476	40.3935	3.69317	5.00E-05	0.000556862
ENSOART00000017254	ENSOARG00000015844	-	1059	83.9125	51.6138	0.701129	0.0046	0.0272555
ENSOART00000017257	ENSOARG00000015847	MYL9	939	44.7795	17.0578	1.3924	5.00E-05	0.000556862
ENSOART00000013282	ENSOARG00000012216	-	633	3.50646	0.616001	2.50901	0.00215	0.0146185
ENSOART00000017702	ENSOARG00000016231	-	4008	22.0254	6.04035	1.86646	5.00E-05	0.000556862
ENSOART00000013280	ENSOARG00000012207	EPHA7	2997	3.90372	6.14908	-0.65552	0.00465	0.0274895
ENSOART00000014874	ENSOARG00000013671	GADD45B	2215	13.8126	6.93286	0.994467	5.00E-05	0.000556862
ENSOART00000022010	ENSOARG00000020216	KNSTRN	2063	7.61072	12.3533	-0.698794	0.00225	0.0151794
ENSOART00000015739	ENSOARG00000014456	KLK12	4786	15.7559	3.12532	2.33381	5.00E-05	0.000556862
Novel_011797	XLOC_1521832	-	7520	1.64914	0.341793	2.27052	5.00E-05	0.000556862
ENSOART00000009215	ENSOARG00000008468	EMB	1037	7.93949	1.7533	2.17898	5.00E-05	0.000556862
ENSOART00000022332	ENSOARG00000020503	COL4A4	5108	0.866226	0.36245	1.25696	0.00065	0.00535993
ENSOART00000013918	ENSOARG00000012807	ADIPOR2	1435	21.3107	14.2689	0.578699	0.0068	0.0374167
ENSOART00000004048	ENSOARG00000003714	ENPEP	3051	2.32686	6.1767	-1.40845	5.00E-05	0.000556862
ENSOART00000013914	ENSOARG00000012797	MCM4	2322	27.3874	41.8546	-0.611877	0.00195	0.0134876
ENSOART00000014964	ENSOARG00000013752	NOG	699	2.1271	5.87766	-1.46636	0.0011	0.00838547
ENSOART00000022339	ENSOARG00000020509	ADIPOQ	2078	23.3249	113.276	-2.2799	0.00605	0.0340263
ENSOART00000007889	ENSOARG00000007245	PIK3CB	3347	19.2355	13.4185	0.519545	0.00965	0.0495167
ENSOART00000023022	ENSOARG00000021129	SIX1	1068	1.48825	5.5646	-1.90267	0.0003	0.0027591
ENSOART00000014962	ENSOARG00000013750	CDC42EP1	1888	27.5271	18.388	0.582094	0.00365	0.0225335
ENSOART00000000965	ENSOARG00000000902	GPRIN2	2060	1.84847	0.755554	1.29072	0.0011	0.00838547
ENSOART00000008975	ENSOARG00000008249	ASPN	1113	357.426	1031.91	-1.52961	0.00045	0.00391714
ENSOART00000001254	ENSOARG00000001175	-	5529	5.33446	3.37571	0.66015	0.0027	0.0176448
ENSOART00000000961	ENSOARG00000000896	-	1682	2.32113	6.09344	-1.39243	5.00E-05	0.000556862
ENSOART00000013593	ENSOARG00000012502	-	1634	10.7159	17.8901	-0.739414	0.001	0.00773157
ENSOART00000013591	ENSOARG00000012500	ZNFX1	8920	9.51914	18.2115	-0.935944	0.00015	0.00150086
ENSOART00000017893	ENSOARG00000016420	-	4060	8.49263	1.06252	2.99873	5.00E-05	0.000556862
ENSOART00000013597	ENSOARG00000012505	N4BP2	6291	42.7805	61.5837	-0.525593	0.00785	0.0419983
ENSOART00000021477	ENSOARG00000019721	BRN	2771	23.3368	46.824	-1.00464	5.00E-05	0.000556862
ENSOART00000001766	ENSOARG00000001638	-	393	1184.35	1933.57	-0.707168	0.00025	0.00235414
ENSOART00000021471	ENSOARG00000019716	CYP27A1	2122	19.2513	8.70228	1.14549	5.00E-05	0.000556862
ENSOART00000021473	ENSOARG00000019717	ADAMTS20	5812	1.53447	3.66027	-1.25421	5.00E-05	0.000556862
ENSOART00000011732	ENSOARG00000010784	SLC1A5	1643	20.2689	9.8791	1.03682	5.00E-05	0.000556862
ENSOART00000018037	ENSOARG00000016559	ROBO2	4188	19.1425	34.9831	-0.869879	5.00E-05	0.000556862
ENSOART00000011735	ENSOARG00000010787	ACSS2	2106	37.1428	23.4784	0.661748	0.0024	0.0160111
ENSOART00000020657	ENSOARG00000018970	KIAA1524	2742	16.3138	25.3173	-0.63403	0.00135	0.00995746
ENSOART00000013823	ENSOARG00000012715	PTGIS	1431	3.58156	6.28623	-0.811607	0.00455	0.0270199
ENSOART00000017874	ENSOARG00000016415	CDO1	1076	29.7472	97.285	-1.70946	5.00E-05	0.000556862
ENSOART00000014384	ENSOARG00000013231	RNF149	744	82.7575	51.7674	0.676845	0.00105	0.00806012
ENSOART00000022483	ENSOARG00000020637	LIX1L	925	24.598	38.3541	-0.640838	0.0041	0.0248107
ENSOART00000010805	ENSOARG00000009918	DOCK5	5898	3.1366	2.05926	0.607074	0.0093	0.048094
ENSOART00000014383	ENSOARG00000013230	PNPLA1	2021	11.7198	5.0221	1.22258	5.00E-05	0.000556862
ENSOART00000006934	ENSOARG00000006378	BMP5	1365	0.378561	2.9275	-2.95107	5.00E-05	0.000556862
ENSOART00000014968	ENSOARG00000013757	TMEM244	2871	1.68067	0.904263	0.894221	0.00875	0.0458007
ENSOART00000014016	ENSOARG00000012896	KLF9	726	29.3291	11.6769	1.32868	5.00E-05	0.000556862
ENSOART00000014014	ENSOARG00000012893	-	541	16.1842	7.74578	1.06311	0.002	0.0137721
ENSOART00000021842	ENSOARG00000020063	HIST1H1D	663	239.042	403.262	-0.754456	0.0002	0.00193731
ENSOART00000009853	ENSOARG00000009045	FRMD3	1800	8.62273	4.81353	0.84105	0.001	0.00773157
ENSOART00000014478	ENSOARG00000013313	-	1393	34.8982	17.3322	1.0097	5.00E-05	0.000556862
ENSOART00000022964	ENSOARG00000021078	GCH1	765	7.58393	3.68831	1.03999	0.00325	0.0205354
ENSOART00000010731	ENSOARG00000009853	PPIF	639	17.6297	7.81205	1.17424	0.00015	0.00150086
ENSOART00000020869	ENSOARG00000019163	HBBB	976	85.5628	46.3504	0.884403	0.0001	0.00104666
ENSOART00000014473	ENSOARG00000013306	ALPK3	5209	2.86975	7.68864	-1.42181	5.00E-05	0.000556862
ENSOART00000011600	ENSOARG00000010662	ACADVL	2124	77.657	47.0054	0.72429	0.003	0.0192337
ENSOART00000020891	ENSOARG00000019184	SORT1	2898	17.7311	7.97113	1.15343	0.00615	0.0344949
ENSOART00000018102	ENSOARG00000016618	RAP1GAP2	2612	5.37043	1.97081	1.44625	5.00E-05	0.000556862
ENSOART00000020892	ENSOARG00000019184	SORT1	2799	42.599	26.544	0.682434	0.0045	0.0267744
ENSOART00000020897	ENSOARG00000019190	MYL1	594	150.059	285.558	-0.928254	0.0011	0.00838547
ENSOART00000018109	ENSOARG00000016617	TRANK1	8896	4.56446	10.2049	-1.16075	5.00E-05	0.000556862
ENSOART00000009453	ENSOARG00000008683	CTSL	1026	2.56102	6.20287	-1.27622	0.0003	0.0027591
ENSOART00000000361	ENSOARG00000000343	DOK4	1168	24.1826	15.3883	0.652134	0.0043	0.0258031
ENSOART00000009430	ENSOARG00000008660	ARSH	1767	8.52807	2.42175	1.81617	5.00E-05	0.000556862
ENSOART00000011195	ENSOARG00000010283	MX1	1971	12.0898	97.5327	-3.0121	5.00E-05	0.000556862
ENSOART00000014491	ENSOARG00000013320	REPS2	1737	2.50176	4.66617	-0.899297	0.00235	0.0157362
ENSOART00000011191	ENSOARG00000010286	DNAJC6	2837	5.98413	3.29215	0.862111	0.00035	0.00315635
ENSOART00000011198	ENSOARG00000010294	FAM98A	1911	11.5235	17.2086	-0.578557	0.007	0.0383099
ENSOART00000006681	ENSOARG00000006142	IFIH1	3072	9.2482	25.0268	-1.43623	5.00E-05	0.000556862
ENSOART00000015025	ENSOARG00000013801	MYH14	5859	16.1622	8.86371	0.86664	0.00345	0.0215452
ENSOART00000011465	ENSOARG00000010538	KCNG4	1736	1.05198	0.232723	2.17642	0.0023	0.0154578
ENSOART00000015026	ENSOARG00000013806	-	2460	12.7869	7.23764	0.821072	0.00015	0.00150086
Novel_007448	XLOC_961788	-	3022	6.86752	29.2633	-2.09123	5.00E-05	0.000556862
ENSOART00000015703	ENSOARG00000014420	LIPN	5889	2.64799	1.49287	0.826808	0.0009	0.00707511
Novel_018925	XLOC_2557211	-	15385	3.77761	2.5172	0.585657	0.0034	0.0212916
Novel_018924	XLOC_2557205	-	6852	1.67119	1.00273	0.736945	0.0046	0.0272555
TCONS_02455989	XLOC_1826427	-	273	3.67664	0	inf	0.00735	0.0398294
ENSOART00000009527	ENSOARG00000008743	CNTN4	3226	2.03068	4.35881	-1.10197	0.00165	0.0117574
ENSOART00000007530	ENSOARG00000006919	KIF2A	2405	21.5183	32.2873	-0.5854	0.00405	0.0245571
ENSOART00000015832	ENSOARG00000014542	TSPAN8	1277	2.42516	1.12448	1.10882	0.0059	0.0333617
Novel_005750	XLOC_702645	-	1709	0.760755	2.77625	-1.86763	5.00E-05	0.000556862
ENSOART00000007539	ENSOARG00000006930	PLEKHH2	7694	9.91724	14.0549	-0.503063	0.00965	0.0495167
ENSOART00000010934	ENSOARG00000010045	AKR1D1	4373	0.553484	5.26876	-3.25085	5.00E-05	0.000556862
Novel_000239	XLOC_017956	-	6682	0.315993	0.800962	-1.34184	5.00E-05	0.000556862
ENSOART00000010931	ENSOARG00000010041	POSTN	3015	178.38	825.357	-2.21006	0.0015	0.0108705
ENSOART00000022793	ENSOARG00000020922	BNIPL	1071	35.2342	19.8378	0.828724	0.0001	0.00104666
ENSOART00000015638	ENSOARG00000014364	PIM1	1110	28.4129	14.4531	0.975163	5.00E-05	0.000556862
ENSOART00000003098	ENSOARG00000002851	CYP4B1	4758	1.92174	0.217805	3.14131	5.00E-05	0.000556862
ENSOART00000003544	ENSOARG00000003270	KCNMB1	576	12.8991	3.85687	1.74177	5.00E-05	0.000556862
Novel_020186	XLOC_2725965	-	3100	0.341724	0.808963	-1.24324	0.00395	0.0240475
ENSOART00000015633	ENSOARG00000014358	PCDH18	3408	26.9005	44.5816	-0.728817	0.0001	0.00104666
ENSOART00000012129	ENSOARG00000011149	AIM1	9375	50.4138	30.6737	0.716815	0.0004	0.0035406
ENSOART00000008552	ENSOARG00000007853	BRMS1L	5739	4.70426	6.85276	-0.542718	0.0082	0.0434697
ENSOART00000012542	ENSOARG00000011530	HID1	2467	4.6664	2.58779	0.85059	0.00135	0.00995746
ENSOART00000012898	ENSOARG00000011858	METTL11B	3719	0.877383	1.75715	-1.00196	0.00305	0.0194946
ENSOART00000022460	ENSOARG00000020616	ANKRD35	2958	22.8145	10.9722	1.0561	5.00E-05	0.000556862
ENSOART00000012431	ENSOARG00000011433	CRLF1	1280	7.31928	4.31747	0.761516	0.0083	0.0438919
ENSOART00000003141	ENSOARG00000002901	-	1679	20.0798	7.93463	1.33951	5.00E-05	0.000556862
ENSOART00000005872	ENSOARG00000005390	TMEM184A	1355	17.3714	10.0039	0.796152	0.00095	0.00740277
ENSOART00000006756	ENSOARG00000006214	RASL10B	5430	0.805612	1.34056	-0.734674	0.0096	0.0493089
ENSOART00000019070	ENSOARG00000017521	HBEGF	6187	2.40145	1.45364	0.724237	0.00675	0.0371977
ENSOART00000007653	ENSOARG00000007035	KLHL31	1881	2.26865	9.08591	-2.0018	5.00E-05	0.000556862
ENSOART00000015523	ENSOARG00000014248	LAYN	1439	6.8414	11.1095	-0.699434	0.00535	0.0308327
ENSOART00000015524	ENSOARG00000014251	KLK5	5625	3.4162	1.57728	1.11495	0.0001	0.00104666
ENSOART00000011867	ENSOARG00000010907	-	972	75.5516	0.440267	7.42294	5.00E-05	0.000556862
ENSOART00000015529	ENSOARG00000014253	SLC7A11	1512	8.50058	4.69724	0.855747	0.00155	0.0111676
ENSOART00000003892	ENSOARG00000003571	LYST	14255	24.0141	16.3348	0.555932	0.0053	0.0306004
ENSOART00000018923	ENSOARG00000017375	HIPK3	8085	76.475	48.3097	0.662677	0.00135	0.00995746
ENSOART00000012095	ENSOARG00000011121	CTDNEP1	735	26.957	42.4331	-0.65453	0.0042	0.0253092
TCONS_02521568	XLOC_1864792	-	2523	1.45896	0.21965	2.73166	5.00E-05	0.000556862
ENSOART00000012763	ENSOARG00000011734	FBXO31	1503	13.4883	8.91357	0.597633	0.009	0.046837
ENSOART00000003898	ENSOARG00000003586	IGF2	1761	7.07639	22.7777	-1.68654	5.00E-05	0.000556862
ENSOART00000002540	ENSOARG00000002340	ZGRF1	3150	3.03649	4.72489	-0.637878	0.0085	0.0447354
ENSOART00000012388	ENSOARG00000011395	ARL2	555	37.3807	59.6504	-0.674237	0.00385	0.0235582
ENSOART00000008927	ENSOARG00000008195	CYP4V2	6177	16.4956	10.9926	0.585546	0.00275	0.0179172
ENSOART00000021268	ENSOARG00000019527	TMBIM1	1660	115.786	74.9793	0.6269	0.0018	0.0126278
ENSOART00000005904	ENSOARG00000005412	ITGA3	3150	14.0687	8.67963	0.696783	0.001	0.00773157
ENSOART00000008929	ENSOARG00000008205	IGSF8	1848	16.0709	8.18225	0.973879	5.00E-05	0.000556862
ENSOART00000012383	ENSOARG00000011393	AMBN	1269	8.23275	2.76662	1.57325	0.0091	0.0472578
ENSOART00000012384	ENSOARG00000011393	AMBN	1224	11.7207	2.21547	2.40337	0.0002	0.00193731
ENSOART00000004698	ENSOARG00000004313	SLC10A6	1140	3.51903	0.9278	1.92329	5.00E-05	0.000556862
ENSOART00000020319	ENSOARG00000018670	FGL2	1326	91.2092	29.301	1.63823	5.00E-05	0.000556862
ENSOART00000020313	ENSOARG00000018662	-	4516	2.13572	1.11505	0.937611	0.00135	0.00995746
ENSOART00000004692	ENSOARG00000004308	KLHL18	1765	10.1135	5.59318	0.854541	0.00035	0.00315635
ENSOART00000004695	ENSOARG00000004312	TNNC1	532	40.7321	188.317	-2.20893	5.00E-05	0.000556862
ENSOART00000004697	ENSOARG00000004314	G0S2	261	124.183	55.6667	1.15758	0.0039	0.0238046
Novel_013972	XLOC_1816226	-	18716	0.925766	1.42993	-0.627226	0.00575	0.0326765
ENSOART00000006327	ENSOARG00000005808	CAPN12	2106	11.4145	3.06107	1.89876	5.00E-05	0.000556862
ENSOART00000012368	ENSOARG00000011375	POPDC3	2119	1.25622	2.60137	-1.05017	0.00355	0.0220424
ENSOART00000006328	ENSOARG00000005813	-	4058	11.0552	4.33086	1.352	5.00E-05	0.000556862
ENSOART00000005309	ENSOARG00000004872	MPC1	282	789.9	488.92	0.692073	0.00135	0.00995746
ENSOART00000012163	ENSOARG00000011171	ITK	1863	1.21438	0.181646	2.74102	0.0005	0.00428702
ENSOART00000002437	ENSOARG00000002251	INDO	3620	4.03078	1.89697	1.08736	5.00E-05	0.000556862
ENSOART00000022809	ENSOARG00000020937	UXS1	2052	12.0044	19.6343	-0.709809	0.00085	0.00673672
ENSOART00000005300	ENSOARG00000004852	SCN1A	6006	0.381194	0.834854	-1.131	0.00115	0.00870592
ENSOART00000022871	ENSOARG00000020993	SELENBP1	1419	131.115	88.6731	0.56426	0.00355	0.0220424
ENSOART00000022807	ENSOARG00000020935	SEMA6C	2915	3.84948	8.51795	-1.14585	5.00E-05	0.000556862
ENSOART00000005657	ENSOARG00000005194	-	717	22.2925	5.02287	2.14997	5.00E-05	0.000556862
ENSOART00000005654	ENSOARG00000005188	MAP1B	7216	16.069	28.6274	-0.833117	5.00E-05	0.000556862
ENSOART00000005655	ENSOARG00000005151	HMCN1	17234	9.95707	5.65742	0.815578	5.00E-05	0.000556862
ENSOART00000021310	ENSOARG00000019567	-	390	1.9607	0	inf	5.00E-05	0.000556862
ENSOART00000020228	ENSOARG00000018580	AASS	3504	43.0801	22.4969	0.937295	5.00E-05	0.000556862
TCONS_01868335	XLOC_1389224	-	2005	1.63944	0.469577	1.80377	5.00E-05	0.000556862
Novel_007064	XLOC_926256	-	4010	0.739718	0.262056	1.4971	0.00535	0.0308327
ENSOART00000012493	ENSOARG00000011490	-	972	0.206421	3.25212	-3.97772	0.0068	0.0374167
Novel_019529	XLOC_2637221	-	16269	1.91992	1.25245	0.616288	0.00365	0.0225335
Novel_018943	XLOC_2561781	-	11309	1.40236	0.819596	0.77487	0.0012	0.00902528
ENSOART00000005018	ENSOARG00000004613	-	279	152.779	0	inf	5.00E-05	0.000556862
ENSOART00000018858	ENSOARG00000017321	PRKRA	942	5.73288	10.0688	-0.812556	0.0053	0.0306004
ENSOART00000022229	ENSOARG00000020413	SERPINE2	1559	5.26813	9.00685	-0.773733	0.00295	0.0189735
ENSOART00000018584	ENSOARG00000017073	GJB6	786	79.7862	38.8747	1.03731	5.00E-05	0.000556862
ENSOART00000018585	ENSOARG00000017070	-	579	19.067	32.2498	-0.758216	0.0052	0.0301328
ENSOART00000018854	ENSOARG00000017314	GALNT6	2190	2.8124	0.84247	1.73911	5.00E-05	0.000556862
ENSOART00000018855	ENSOARG00000017318	CTNS	1153	11.0062	6.05582	0.861918	0.0011	0.00838547
TCONS_00990820	XLOC_724509	-	204	49.1636	0	inf	0.0078	0.0417776
ENSOART00000001021	ENSOARG00000000956	-	740	36.8455	23.2503	0.664238	0.00465	0.0274895
ENSOART00000019850	ENSOARG00000018242	-	2223	2.80856	8.56975	-1.60942	5.00E-05	0.000556862
ENSOART00000019853	ENSOARG00000018232	-	1698	85.3882	29.7516	1.52107	5.00E-05	0.000556862
ENSOART00000021916	ENSOARG00000020126	BUB1B	3952	14.3723	23.9591	-0.737288	0.0015	0.0108705
ENSOART00000019858	ENSOARG00000018248	MFAP4	1002	108.095	64.0239	0.755623	0.00015	0.00150086
ENSOART00000003121	ENSOARG00000002881	OAS1	4633	4.42077	18.5596	-2.06979	5.00E-05	0.000556862
ENSOART00000020137	ENSOARG00000018500	-	423	319.337	562.347	-0.81638	5.00E-05	0.000556862
ENSOART00000007348	ENSOARG00000006760	LPAR1	1198	8.95087	21.7186	-1.27883	0.0091	0.0472578
ENSOART00000005493	ENSOARG00000005046	MSH6	4060	43.9554	65.6192	-0.578079	0.0032	0.0202806
ENSOART00000005494	ENSOARG00000005037	-	3093	18.1584	30.9966	-0.771472	0.00035	0.00315635
Novel_004968	XLOC_648578	-	34978	0.892544	1.33493	-0.580766	0.0043	0.0258031
Novel_003292	XLOC_496866	-	5935	1.29737	0.480086	1.43422	0.0093	0.048094
ENSOART00000016734	ENSOARG00000015382	-	618	219.618	353.754	-0.687753	0.00035	0.00315635
TCONS_01397520	XLOC_1045008	-	2164	4.02377	2.34928	0.776326	0.00645	0.0358394
Novel_014456	XLOC_1869328	-	15281	1.81877	3.3057	-0.861987	5.00E-05	0.000556862
ENSOART00000016738	ENSOARG00000015384	TMEM40	714	7.22627	3.16048	1.19311	0.00275	0.0179172
Novel_013116	XLOC_1686157	-	11211	0.749983	0.445116	0.752675	0.0072	0.0391789
ENSOART00000017465	ENSOARG00000016038	TRIM10	2150	3.519	0.978446	1.8466	5.00E-05	0.000556862
ENSOART00000017463	ENSOARG00000016036	KIFI	1215	1043.04	144.106	2.8556	0.00355	0.0220424
ENSOART00000001154	ENSOARG00000001080	-	2359	0.667834	0.0906705	2.88078	0.00235	0.0157362
ENSOART00000005272	ENSOARG00000004835	BRCA1	5811	8.32575	14.356	-0.786001	5.00E-05	0.000556862
ENSOART00000001978	ENSOARG00000001843	GAP43	576	1.19185	8.85285	-2.89294	0.00015	0.00150086
Novel_019631	XLOC_2659942	-	1235	2.3815	1.12583	1.08088	0.0095	0.048897
ENSOART00000017957	ENSOARG00000016491	-	690	38.4831	13.8572	1.47359	5.00E-05	0.000556862
ENSOART00000015855	ENSOARG00000014564	EYA4	2014	0.986497	4.14289	-2.07025	5.00E-05	0.000556862
Novel_011184	XLOC_1425115	-	20277	0.227703	0.739091	-1.6986	5.00E-05	0.000556862
ENSOART00000004876	ENSOARG00000004467	SCN7A	5103	1.1792	0.638781	0.884419	0.00355	0.0220424
ENSOART00000006103	ENSOARG00000005599	DENND1C	2682	4.00831	1.71616	1.22381	0.00015	0.00150086
ENSOART00000016934	ENSOARG00000015564	LRRC8B	2600	7.7396	14.4796	-0.903691	5.00E-05	0.000556862
ENSOART00000006107	ENSOARG00000005608	PMF1	603	24.6115	40.0585	-0.702779	0.00425	0.0255532
ENSOART00000001809	ENSOARG00000001680	SFRP2	1350	6.53126	45.269	-2.79309	5.00E-05	0.000556862
ENSOART00000013162	ENSOARG00000012105	RPS26	366	3744.87	6337.97	-0.759105	0.00085	0.00673672
ENSOART00000012369	ENSOARG00000011377	-	315	930.837	325.034	1.51794	5.00E-05	0.000556862
ENSOART00000013160	ENSOARG00000012100	SLC46A3	1411	12.0773	5.08628	1.24761	5.00E-05	0.000556862
Novel_015249	XLOC_1968694	-	7992	0.480572	0.845492	-0.81504	0.0063	0.0351578
ENSOART00000013168	ENSOARG00000012108	ACTB	1167	69.803	33.0018	1.08075	5.00E-05	0.000556862
ENSOART00000002934	ENSOARG00000002703	VEPH1	2763	21.9714	13.9775	0.652516	0.0027	0.0176448
ENSOART00000002933	ENSOARG00000002706	ENTPD3	1602	4.7847	1.00876	2.24584	5.00E-05	0.000556862
Novel_011412	XLOC_1456797	-	7530	6.94976	10.425	-0.585008	0.0042	0.0253092
ENSOART00000013847	ENSOARG00000012738	RRAGD	1056	3.51377	8.14624	-1.21311	0.0004	0.0035406
ENSOART00000018730	ENSOARG00000017214	NR4A1	1842	2.75388	1.21128	1.18493	0.00105	0.00806012
ENSOART00000013340	ENSOARG00000012267	PRC1	1863	17.4745	30.22	-0.790248	0.00075	0.00605773
ENSOART00000013346	ENSOARG00000012272	FKBP5	1374	30.7565	18.9435	0.699187	0.00105	0.00806012
ENSOART00000016183	ENSOARG00000014842	COL6A5	7917	1.24703	0.412989	1.59432	5.00E-05	0.000556862
ENSOART00000006953	ENSOARG00000006394	LDHD	1497	4.09538	1.84225	1.15253	0.0012	0.00902528
ENSOART00000016648	ENSOARG00000015297	GBP5	1769	4.42473	10.9497	-1.30723	5.00E-05	0.000556862
ENSOART00000018547	ENSOARG00000017037	SHISA2	561	51.7547	30.3678	0.769148	0.00355	0.0220424
ENSOART00000017067	ENSOARG00000015682	CYB5R2	897	4.68048	2.17989	1.1024	0.0056	0.0319874
ENSOART00000017064	ENSOARG00000015681	KRT40	6126	12.7179	5.64991	1.17057	5.00E-05	0.000556862
ENSOART00000013295	ENSOARG00000012228	DNAJB5	2720	1.77807	3.60084	-1.01802	0.0004	0.0035406
TCONS_03621455	XLOC_2717480	-	3869	2.58427	4.75264	-0.87897	0.0002	0.00193731
ENSOART00000022068	ENSOARG00000020269	-	312	355.624	776.014	-1.12573	5.00E-05	0.000556862
ENSOART00000022062	ENSOARG00000020262	H2AFJ	390	105.379	52.0418	1.01785	0.0001	0.00104666
ENSOART00000017265	ENSOARG00000015856	IGF1	518	21.7478	36.6627	-0.753444	0.0061	0.0342609
ENSOART00000017267	ENSOARG00000015857	METRNL	741	85.0087	53.3678	0.671642	0.0013	0.00965123
ENSOART00000019518	ENSOARG00000017935	-	2360	1.79365	3.59187	-1.00184	0.00095	0.00740277
ENSOART00000001576	ENSOARG00000001474	HIST3H2BB	381	237.624	511.589	-1.1063	5.00E-05	0.000556862
ENSOART00000018021	ENSOARG00000016548	KCNK5	2632	4.35034	2.11331	1.04162	0.00075	0.00605773
ENSOART00000022320	ENSOARG00000020493	ELMOD3	1146	8.79795	14.7227	-0.742799	0.0038	0.023303
ENSOART00000004051	ENSOARG00000003732	-	1059	11.512	5.64068	1.0292	0.0003	0.0027591
ENSOART00000022322	ENSOARG00000020495	RTP4	4960	2.51695	6.12403	-1.28281	5.00E-05	0.000556862
TCONS_03626535	XLOC_2722321	-	1035	279.22	15.5549	4.16596	5.00E-05	0.000556862
ENSOART00000000510	ENSOARG00000000477	-	240	33.1067	440.016	-3.73236	5.00E-05	0.000556862
ENSOART00000014269	ENSOARG00000013125	IL1RL2	1860	7.58656	3.84709	0.979679	5.00E-05	0.000556862
ENSOART00000017280	ENSOARG00000015866	-	938	10.2979	1.78498	2.52837	0.0034	0.0212916
ENSOART00000017286	ENSOARG00000015876	IL17RB	1494	4.69376	2.40864	0.962522	0.0028	0.0181792
ENSOART00000017451	ENSOARG00000016023	-	7154	37.9926	15.3484	1.30763	5.00E-05	0.000556862
ENSOART00000017285	ENSOARG00000015873	KIF20A	2688	13.3253	23.5597	-0.822156	5.00E-05	0.000556862
ENSOART00000010588	ENSOARG00000009728	PTN	504	78.5456	234.652	-1.57892	5.00E-05	0.000556862
ENSOART00000010234	ENSOARG00000009400	PLIN4	3306	12.5074	4.00552	1.64273	5.00E-05	0.000556862
ENSOART00000010235	ENSOARG00000009401	PGE2R-EP4	1491	9.26285	4.67312	0.98707	0.00035	0.00315635
ENSOART00000010120	ENSOARG00000009294	MAGED1	2412	27.4147	44.3103	-0.692691	0.0006	0.0050078
ENSOART00000019797	ENSOARG00000018192	-	414	38.143	89.8363	-1.23588	5.00E-05	0.000556862
ENSOART00000000992	ENSOARG00000000915	BAI2	4678	1.14346	2.21902	-0.956519	0.00075	0.00605773
ENSOART00000000993	ENSOARG00000000929	PPP2R3B	771	8.36648	16.3277	-0.964632	0.00115	0.00870592
ENSOART00000017605	ENSOARG00000016165	CYP27C1	6411	18.1929	10.6339	0.774713	5.00E-05	0.000556862
TCONS_02956967	XLOC_2193300	-	253	4.57087	0	inf	0.0016	0.0114606
ENSOART00000019795	ENSOARG00000018190	CDC14A	1832	16.2567	10.6325	0.612556	0.00475	0.0279818
ENSOART00000001774	ENSOARG00000001646	CPA6	5474	1.07686	0.60454	0.832924	0.00705	0.0385319
ENSOART00000011726	ENSOARG00000010780	SRMS	1413	4.23618	1.97436	1.10138	0.00155	0.0111676
ENSOART00000000685	ENSOARG00000000641	S100A4	378	198.734	41.8931	2.24605	5.00E-05	0.000556862
ENSOART00000021467	ENSOARG00000019711	SLC39A2	930	8.02974	1.70256	2.23764	5.00E-05	0.000556862
ENSOART00000021466	ENSOARG00000019710	-	900	2.97797	1.13419	1.39266	0.00405	0.0245571
ENSOART00000021464	ENSOARG00000019709	TIA1	1341	48.9927	76.2549	-0.638262	0.0018	0.0126278
ENSOART00000007430	ENSOARG00000006826	LTBP4	4601	49.6878	34.6535	0.519889	0.00785	0.0419983
ENSOART00000000423	ENSOARG00000000402	GJB5	801	15.4561	7.45061	1.05275	0.0022	0.014897
ENSOART00000007432	ENSOARG00000006831	DSC3	2625	202.184	114.631	0.818671	0.00015	0.00150086
ENSOART00000000355	ENSOARG00000000333	ADAMTS7	4793	2.55842	6.79505	-1.40923	5.00E-05	0.000556862
ENSOART00000017842	ENSOARG00000016384	CDK14	6075	6.93465	10.6084	-0.613309	0.0019	0.0132056
ENSOART00000000357	ENSOARG00000000342	SPRR3	412	314.638	144.866	1.11898	5.00E-05	0.000556862
ENSOART00000000359	ENSOARG00000000337	MAP3K5	5514	18.949	11.7592	0.688333	0.00045	0.00391714
ENSOART00000017848	ENSOARG00000016390	SLC40A1	2340	124.53	50.8789	1.29135	5.00E-05	0.000556862
ENSOART00000014390	ENSOARG00000013238	SLC39A8	1641	81.9726	32.5509	1.33244	5.00E-05	0.000556862
ENSOART00000011297	ENSOARG00000010384	PHYHIP	1198	6.97117	1.76368	1.98281	5.00E-05	0.000556862
ENSOART00000004831	ENSOARG00000004438	-	1656	112.571	74.0583	0.604097	0.0019	0.0132056
ENSOART00000011295	ENSOARG00000010382	THSD7B	4788	0.187036	0.714441	-1.9335	0.00015	0.00150086
ENSOART00000011292	ENSOARG00000010374	PER3	4298	1.57347	0.819553	0.941038	0.0026	0.0171152
ENSOART00000010059	ENSOARG00000009241	CCL8	333	3.72954	20.9571	-2.49037	0.0008	0.00640195
ENSOART00000010055	ENSOARG00000009236	-	393	352.234	722.956	-1.03737	5.00E-05	0.000556862
ENSOART00000011299	ENSOARG00000010381	PPIP5K1	4567	5.72168	3.23146	0.824253	0.0001	0.00104666
ENSOART00000014002	ENSOARG00000012887	-	2405	5.05148	3.0773	0.71504	0.00535	0.0308327
ENSOART00000017112	ENSOARG00000015723	PLCL1	3054	3.653	6.43571	-0.817019	0.00085	0.00673672
ENSOART00000021958	ENSOARG00000020167	DIRC2	1422	27.3967	17.7187	0.628729	0.00265	0.0173755
ENSOART00000017114	ENSOARG00000015718	PTPRC	3484	8.11829	4.07879	0.993037	5.00E-05	0.000556862
Novel_006044	XLOC_735672	-	8693	0.261437	0.792265	-1.59952	5.00E-05	0.000556862
ENSOART00000011617	ENSOARG00000010676	-	1197	15.8186	25.1269	-0.667611	0.00245	0.0162939
ENSOART00000009448	ENSOARG00000008681	SPSB1	1366	13.6128	7.01975	0.955472	0.0001	0.00104666
ENSOART00000022251	ENSOARG00000020432	-	2355	18.9091	6.75496	1.48506	5.00E-05	0.000556862
ENSOART00000019465	ENSOARG00000017890	BTBD11	1926	4.03702	2.38068	0.761917	0.00895	0.0466363
ENSOART00000022253	ENSOARG00000020433	ATP13A4	3594	10.8447	2.76756	1.9703	5.00E-05	0.000556862
ENSOART00000009335	ENSOARG00000008574	RASGRP2	5869	1.08737	1.93249	-0.829617	0.0025	0.0165684
ENSOART00000022257	ENSOARG00000020438	ATP13A5	3675	2.70059	0.384463	2.81236	0.0026	0.0171152
ENSOART00000022782	ENSOARG00000020911	SYNC	1563	3.5822	6.00159	-0.744501	0.00775	0.041565
ENSOART00000011189	ENSOARG00000010284	SLC38A3	2137	7.64808	3.47024	1.14006	5.00E-05	0.000556862
ENSOART00000014485	ENSOARG00000013317	TBX18	5957	6.26564	9.16568	-0.548779	0.0065	0.036074
ENSOART00000010906	ENSOARG00000010020	ERI1	1059	46.5219	23.111	1.00933	5.00E-05	0.000556862
Novel_017672	XLOC_2358765	-	525	0.702704	0	inf	0.00045	0.00391714
ENSOART00000011182	ENSOARG00000010277	CDC42BPG	4753	17.7046	10.1703	0.799754	5.00E-05	0.000556862
ENSOART00000004208	ENSOARG00000003866	SIDT2	2496	16.271	10.703	0.604283	0.0049	0.0286964
ENSOART00000008797	ENSOARG00000008081	NDUFS4	528	180.986	274.847	-0.602749	0.00245	0.0162939
ENSOART00000014642	ENSOARG00000013455	TSKS	1699	3.76313	1.76222	1.09454	0.0012	0.00902528
ENSOART00000014136	ENSOARG00000013007	-	408	515.641	1241.53	-1.26768	5.00E-05	0.000556862
ENSOART00000015735	ENSOARG00000014454	-	2571	79.3585	44.9302	0.820699	0.0001	0.00104666
ENSOART00000011475	ENSOARG00000010536	DMTN	1451	1.80144	0.511637	1.81596	0.00095	0.00740277
ENSOART00000018208	ENSOARG00000016719	-	1680	10.7267	6.9598	0.624087	0.00815	0.0432503
ENSOART00000011050	ENSOARG00000010155	RNF144B	3275	17.456	10.3554	0.753334	0.0004	0.0035406
ENSOART00000003335	ENSOARG00000003074	SRL	2496	5.47849	18.5531	-1.75981	5.00E-05	0.000556862
ENSOART00000011509	ENSOARG00000010574	WFDC1	648	63.3073	30.8312	1.03798	5.00E-05	0.000556862
Novel_017258	XLOC_2264608	-	3604	3.61733	0.139809	4.69339	0.0043	0.0258031
ENSOART00000009532	ENSOARG00000008751	GEMIN6	501	18.3556	32.1392	-0.808111	0.00425	0.0255532
ENSOART00000007501	ENSOARG00000006897	CRISPLD1	1565	13.4082	25.8363	-0.94628	5.00E-05	0.000556862
ENSOART00000008000	ENSOARG00000007353	ZFHX4	10738	0.88333	2.46541	-1.4808	5.00E-05	0.000556862
ENSOART00000007556	ENSOARG00000006952	KBTBD7	2043	5.00728	8.32184	-0.732875	0.0027	0.0176448
Novel_005920	XLOC_721001	-	1737	6.12299	1.499	2.03023	0.00085	0.00673672
ENSOART00000002632	ENSOARG00000002424	MAN2C1	3057	15.6892	10.6233	0.562546	0.006	0.0338035
Novel_005925	XLOC_721019	-	6220	1.588	0.398063	1.99615	0.0004	0.0035406
Novel_005927	XLOC_721045	-	13916	0.891192	0.24569	1.8589	5.00E-05	0.000556862
Novel_005926	XLOC_721045	-	11645	1.74271	0.295191	2.56161	5.00E-05	0.000556862
ENSOART00000015600	ENSOARG00000014327	OTUB2	786	21.8508	4.67779	2.22379	5.00E-05	0.000556862
ENSOART00000011982	ENSOARG00000011014	RGS4	5762	3.97633	15.257	-1.93996	5.00E-05	0.000556862
ENSOART00000003551	ENSOARG00000003274	NIPAL2	2781	31.7649	21.2092	0.582738	0.00295	0.0189735
ENSOART00000000274	ENSOARG00000000259	C1orf68	2196	2.0226	0.202181	3.32249	5.00E-05	0.000556862
ENSOART00000011986	ENSOARG00000011018	PADI4	2544	9.55674	1.88383	2.34285	5.00E-05	0.000556862
ENSOART00000015607	ENSOARG00000014321	TOP2A	6053	60.1283	106.544	-0.825328	0.0001	0.00104666
ENSOART00000008501	ENSOARG00000007808	-	792	21.3778	0.238922	6.48343	0.0083	0.0438919
ENSOART00000012552	ENSOARG00000011542	KLB	3471	0.905292	2.08152	-1.20118	0.00055	0.00464828
ENSOART00000021950	ENSOARG00000020160	PARP14	7638	9.13642	28.6602	-1.64935	5.00E-05	0.000556862
ENSOART00000012557	ENSOARG00000011545	GPR110	7217	3.27135	1.59966	1.03212	5.00E-05	0.000556862
ENSOART00000002207	ENSOARG00000002050	TGFB3	1711	14.8629	25.0324	-0.752076	0.00065	0.00535993
ENSOART00000015289	ENSOARG00000014044	-	219	25.8935	0	inf	0.0029	0.018718
ENSOART00000009157	ENSOARG00000008413	SEC23A	2358	70.0814	100.269	-0.516767	0.0085	0.0447354
Novel_006691	XLOC_875968	-	6069	5.20369	10.3144	-0.987057	0.00765	0.0411325
ENSOART00000005867	ENSOARG00000005385	SMIM15	222	1309.02	493.077	1.4086	5.00E-05	0.000556862
Novel_010238	XLOC_1371697	-	3393	1.14603	0.173593	2.72287	0.0022	0.014897
ENSOART00000019248	ENSOARG00000017685	HPGDS	609	4.24307	9.71122	-1.19454	0.00305	0.0194946
ENSOART00000005862	ENSOARG00000005379	RAB25	642	64.0746	38.102	0.749887	0.0008	0.00640195
ENSOART00000006741	ENSOARG00000006201	PCDH20	2853	7.20141	11.4204	-0.665262	0.0021	0.0143388
ENSOART00000022673	ENSOARG00000020810	GSG1	2532	1.2142	2.42237	-0.996412	0.00195	0.0134876
ENSOART00000022671	ENSOARG00000020808	EMP1	5494	155.056	103.947	0.576939	0.00745	0.0402566
TCONS_03137565	XLOC_2342731	-	1982	1.76847	0.382365	2.20948	0.0024	0.0160111
ENSOART00000022679	ENSOARG00000020816	RORA	1701	41.3302	24.2979	0.766366	0.0002	0.00193731
Novel_006676	XLOC_861702	-	3707	2.89967	1.31958	1.13581	0.0022	0.014897
ENSOART00000019013	ENSOARG00000017449	CACNA1S	5409	1.81362	4.4936	-1.309	5.00E-05	0.000556862
TCONS_00689408	XLOC_509779	-	8672	2.92758	1.85492	0.658351	0.00275	0.0179172
ENSOART00000018935	ENSOARG00000017394	NRG2	1575	6.38486	1.39978	2.18946	5.00E-05	0.000556862
ENSOART00000003887	ENSOARG00000003579	-	1379	34.9628	15.0327	1.21771	5.00E-05	0.000556862
ENSOART00000003334	ENSOARG00000003078	-	480	22.1677	8.90028	1.31653	0.0004	0.0035406
Novel_005811	XLOC_704835	-	3118	6.01687	9.85431	-0.711741	0.0017	0.0120531
ENSOART00000003331	ENSOARG00000003072	-	939	1.21986	3.4503	-1.5	0.0008	0.00640195
ENSOART00000012776	ENSOARG00000011748	GPR111	2069	8.95504	1.93503	2.21034	5.00E-05	0.000556862
ENSOART00000002202	ENSOARG00000002044	FAM64A	772	6.34887	14.0739	-1.14845	0.0003	0.0027591
ENSOART00000021097	ENSOARG00000019372	VDR	1359	33.5732	17.3017	0.956397	5.00E-05	0.000556862
ENSOART00000008773	ENSOARG00000008058	SDR9C7	942	19.8425	6.08982	1.70412	5.00E-05	0.000556862
ENSOART00000008771	ENSOARG00000008055	-	6993	3.63506	5.92701	-0.705326	0.00185	0.0129176
ENSOART00000005915	ENSOARG00000005419	TTC7A	2593	12.5097	7.37857	0.761638	0.0005	0.00428702
ENSOART00000012399	ENSOARG00000011405	-	297	702.547	382.882	0.875693	5.00E-05	0.000556862
ENSOART00000005917	ENSOARG00000005434	ZIC1	1164	1.33611	3.46838	-1.37623	0.0012	0.00902528
TCONS_00071546	XLOC_047827	-	9642	1.01235	1.84049	-0.862387	0.00025	0.00235414
ENSOART00000012396	ENSOARG00000011401	RXRG	1392	5.39837	15.3291	-1.50568	5.00E-05	0.000556862
ENSOART00000008778	ENSOARG00000008060	ZNF185	2609	6.16306	3.98868	0.627738	0.00885	0.046208
ENSOART00000008779	ENSOARG00000008066	FIGNL1	2049	8.42526	12.7776	-0.600825	0.0068	0.0374167
ENSOART00000004423	ENSOARG00000004071	DEFB1	150	592396	339022	0.805183	0.00245	0.0162939
ENSOART00000012391	ENSOARG00000011394	PPP1R1B	623	2.80857	6.41717	-1.1921	0.00605	0.0340263
ENSOART00000021251	ENSOARG00000019512	DENND2D	2413	8.84244	4.84654	0.867491	0.00085	0.00673672
ENSOART00000008172	ENSOARG00000007488	SPTA1	8376	1.82554	0.826211	1.14374	5.00E-05	0.000556862
ENSOART00000008178	ENSOARG00000007515	CAV3	534	6.81382	38.0797	-2.48249	5.00E-05	0.000556862
ENSOART00000010030	ENSOARG00000009210	FABP9	405	1036.24	345.588	1.58424	5.00E-05	0.000556862
ENSOART00000020302	ENSOARG00000018653	SDCBP2	876	5.14916	2.50095	1.04186	0.0063	0.0351578
Novel_007670	XLOC_981849	-	11727	0.661953	0.360948	0.874939	0.0023	0.0154578
ENSOART00000006350	ENSOARG00000005834	-	740	311.105	642.353	-1.04596	5.00E-05	0.000556862
ENSOART00000006351	ENSOARG00000005833	ASTN2	3578	4.29409	6.98659	-0.702235	0.0054	0.0310641
ENSOART00000023037	ENSOARG00000021142	RHOJ	711	13.2289	25.5943	-0.952128	0.00025	0.00235414
ENSOART00000015161	ENSOARG00000013899	MYH3	5803	4.5439	91.5039	-4.33183	5.00E-05	0.000556862
ENSOART00000012170	ENSOARG00000011189	NUF2	1417	16.3627	26.5874	-0.700334	0.00145	0.0105647
ENSOART00000005317	ENSOARG00000004881	TM4SF1	691	329.701	195.514	0.753882	5.00E-05	0.000556862
ENSOART00000002119	ENSOARG00000001965	CARS	1746	43.4412	25.9696	0.742242	0.00025	0.00235414
ENSOART00000005315	ENSOARG00000004874	FAM160A1	3532	10.3464	6.88705	0.587172	0.00465	0.0274895
ENSOART00000012179	ENSOARG00000011200	CAPSL	627	4.59822	0.620322	2.88998	0.00145	0.0105647
ENSOART00000004733	ENSOARG00000004347	MSX2	1049	27.2504	17.305	0.655094	0.004	0.0243002
ENSOART00000012081	ENSOARG00000011110	RGS5	546	38.2067	20.2973	0.912534	0.0005	0.00428702
Novel_001463	XLOC_232033	-	6850	0.798459	0.332051	1.26581	0.00065	0.00535993
Novel_012579	XLOC_1636589	-	14294	0.713927	0.3205	1.15545	0.0042	0.0253092
ENSOART00000020230	ENSOARG00000018585	NOX5	2235	3.01492	1.36808	1.13996	0.00055	0.00464828
ENSOART00000006788	ENSOARG00000006241	CD300LG	5548	2.48794	1.1229	1.14772	5.00E-05	0.000556862
ENSOART00000016986	ENSOARG00000015604	SATB1	2785	9.39115	13.7538	-0.550459	0.00945	0.0486986
ENSOART00000006595	ENSOARG00000006055	SORBS1	4803	5.04993	3.06519	0.720289	0.0025	0.0165684
ENSOART00000006599	ENSOARG00000006068	ZFP36	2580	6.97314	3.08625	1.17595	5.00E-05	0.000556862
ENSOART00000018849	ENSOARG00000017316	TRIM55	1706	0.843778	4.00085	-2.24537	5.00E-05	0.000556862
ENSOART00000004888	ENSOARG00000004496	-	297	271.442	25.1429	3.43243	5.00E-05	0.000556862
ENSOART00000001018	ENSOARG00000000949	-	483	305.594	185.392	0.721039	0.0004	0.0035406
ENSOART00000021258	ENSOARG00000019515	PLB1	4523	6.7624	1.57536	2.10186	5.00E-05	0.000556862
ENSOART00000014836	ENSOARG00000013636	CDKN1A	497	81.4229	38.0249	1.09849	5.00E-05	0.000556862
ENSOART00000019861	ENSOARG00000018252	SLC18A2	1612	2.08712	0.915613	1.18871	0.00375	0.0230356
ENSOART00000018599	ENSOARG00000017087	TBCA	279	1246.03	1926.26	-0.628456	0.00165	0.0117574
ENSOART00000001013	ENSOARG00000000947	KRTAP27-1	630	145.703	8.63155	4.07726	5.00E-05	0.000556862
ENSOART00000001014	ENSOARG00000000944	TRIM21	1434	8.95696	17.017	-0.925896	0.00025	0.00235414
ENSOART00000019867	ENSOARG00000018259	HIST1H2BN	417	39.0953	76.0822	-0.960563	0.0002	0.00193731
ENSOART00000020121	ENSOARG00000018487	CTSW	1134	1.50341	0.554521	1.43892	0.00955	0.0491007
ENSOART00000013480	ENSOARG00000012404	-	1547	1.07076	0.302179	1.82516	0.00325	0.0205354
ENSOART00000005487	ENSOARG00000005040	DSEL	6046	13.0996	24.2986	-0.89135	5.00E-05	0.000556862
ENSOART00000007354	ENSOARG00000006762	ZNF318	6621	6.89437	10.9777	-0.671084	0.00045	0.00391714
ENSOART00000007356	ENSOARG00000006766	ASB5	1254	1.83879	9.30667	-2.33951	5.00E-05	0.000556862
ENSOART00000005483	ENSOARG00000005032	PTPN6	1813	15.2981	9.45468	0.694248	0.0018	0.0126278
ENSOART00000002596	ENSOARG00000002380	GRIP1	3222	2.96955	5.82811	-0.972783	0.0002	0.00193731
ENSOART00000002597	ENSOARG00000002377	UGGT2	4386	9.57159	15.9407	-0.735887	0.0003	0.0027591
ENSOART00000016702	ENSOARG00000015347	KPNA2	1777	73.5732	116.439	-0.662326	0.001	0.00773157
ENSOART00000002598	ENSOARG00000002395	SLC14A1	1320	0.449403	2.41979	-2.4288	0.0001	0.00104666
ENSOART00000003830	ENSOARG00000003522	FGFR4	2433	0.627574	1.70168	-1.4391	0.00095	0.00740277
ENSOART00000001168	ENSOARG00000001081	MCOLN1	1743	15.5625	8.34227	0.899566	0.0009	0.00707511
Novel_008238	XLOC_1051873	-	6532	1.67416	0.597785	1.48574	0.0048	0.0282171
ENSOART00000017472	ENSOARG00000016040	HECTD2	2230	5.85756	3.68445	0.66885	0.0065	0.036074
ENSOART00000004996	ENSOARG00000004592	-	282	4239.02	160.937	4.71917	5.00E-05	0.000556862
ENSOART00000001162	ENSOARG00000001069	GOLIM4	2166	53.3828	75.5911	-0.501841	0.00945	0.0486986
ENSOART00000010084	ENSOARG00000009266	-	333	1616.59	3302.1	-1.03043	5.00E-05	0.000556862
ENSOART00000005265	ENSOARG00000004831	CCL14	285	260.385	84.5181	1.62331	5.00E-05	0.000556862
ENSOART00000005264	ENSOARG00000004832	PI3	483	20.5953	5.01317	2.03852	5.00E-05	0.000556862
Novel_007892	XLOC_1009154	-	4232	1.01315	0.244909	2.04854	5.00E-05	0.000556862
ENSOART00000005261	ENSOARG00000004823	DMKN	1575	129.662	60.3843	1.10251	5.00E-05	0.000556862
ENSOART00000016598	ENSOARG00000015244	BCORL1	5169	1.35863	2.19781	-0.693909	0.0072	0.0391789
ENSOART00000005269	ENSOARG00000004837	SBSN	1787	175.85	72.3775	1.28073	5.00E-05	0.000556862
ENSOART00000006178	ENSOARG00000005674	ALAS2	1779	0.720781	4.98352	-2.78953	5.00E-05	0.000556862
ENSOART00000021489	ENSOARG00000019733	MOV10	3078	4.96302	8.50212	-0.776605	0.0008	0.00640195
ENSOART00000006172	ENSOARG00000005668	SEC11C	579	88.654	51.0241	0.797007	0.00025	0.00235414
ENSOART00000018440	ENSOARG00000016930	KRT72	1549	258.832	44.3506	2.54499	5.00E-05	0.000556862
ENSOART00000013111	ENSOARG00000012053	ACOX2	2167	0.662485	1.83024	-1.46608	0.0005	0.00428702
ENSOART00000018449	ENSOARG00000016937	F2R	5744	10.6046	7.13923	0.57085	0.0044	0.0262821
ENSOART00000000768	ENSOARG00000000717	-	351	175.358	271.455	-0.630408	0.0043	0.0258031
ENSOART00000019642	ENSOARG00000018046	CAPRIN1	2130	87.0156	132.98	-0.611865	0.00165	0.0117574
ENSOART00000011895	ENSOARG00000010934	HOGA1	984	7.51793	4.1595	0.853926	0.0073	0.0396132
ENSOART00000014810	ENSOARG00000013606	ATP10B	4466	2.28683	0.560877	2.02759	5.00E-05	0.000556862
ENSOART00000000761	ENSOARG00000000710	-	360	434.95	952.058	-1.1302	5.00E-05	0.000556862
ENSOART00000000767	ENSOARG00000000708	CALCR	1527	0.195323	0.881794	-2.17458	0.00575	0.0326765
ENSOART00000001343	ENSOARG00000001262	BCL2L1	1198	26.3968	16.262	0.698859	0.00225	0.0151794
Novel_003408	XLOC_505513	-	6768	0.831179	0.43327	0.939894	0.0084	0.0443242
ENSOART00000004193	ENSOARG00000003857	AADACL2	2920	23.2973	15.0643	0.629027	0.00225	0.0151794
ENSOART00000004190	ENSOARG00000003852	TNNI2	612	286.08	576.939	-1.012	0.0004	0.0035406
ENSOART00000013339	ENSOARG00000012261	GARNL3	3145	3.52336	7.86721	-1.1589	5.00E-05	0.000556862
TCONS_00413512	XLOC_307280	-	378	1.29628	11.8966	-3.19811	0.0045	0.0267744
ENSOART00000013332	ENSOARG00000012263	BCL7A	681	12.288	20.4876	-0.737499	0.007	0.0383099
ENSOART00000013621	ENSOARG00000012527	SFT2D2	480	77.8573	42.6786	0.867319	0.0004	0.0035406
ENSOART00000000161	ENSOARG00000000158	ETBR	2203	38.6297	26.4102	0.548617	0.0065	0.036074
ENSOART00000000160	ENSOARG00000000159	PRSS22	1382	13.752	4.25658	1.69187	5.00E-05	0.000556862
ENSOART00000006000	ENSOARG00000005504	COCH	1659	101.344	45.7038	1.14887	0.00505	0.029424
ENSOART00000013020	ENSOARG00000011971	UBL3	932	65.2668	41.4886	0.653635	0.0013	0.00965123
Novel_018341	XLOC_2446383	-	16914	1.4641	2.21344	-0.596275	0.00445	0.0265228
ENSOART00000017278	ENSOARG00000015869	-	3051	0.73323	0.108154	2.76118	0.0006	0.0050078
ENSOART00000017274	ENSOARG00000015865	-	3917	9.72227	1.0982	3.14615	0.00015	0.00150086
TCONS_03077010	XLOC_2290462	-	1452	1.4696	0.487932	1.59067	0.00225	0.0151794
Novel_011314	XLOC_1446786	-	14709	2.24612	0.441702	2.34629	5.00E-05	0.000556862
ENSOART00000018056	ENSOARG00000016578	VSNL1	587	18.9376	10.5856	0.839154	0.006	0.0338035
ENSOART00000018053	ENSOARG00000016573	TARSL2	2158	5.81561	2.55823	1.18478	5.00E-05	0.000556862
ENSOART00000002441	ENSOARG00000002255	-	663	1.7679	0	inf	5.00E-05	0.000556862
ENSOART00000009236	ENSOARG00000008487	SETDB2	2441	7.60303	11.8912	-0.645249	0.0032	0.0202806
ENSOART00000000502	ENSOARG00000000474	GJA4	885	14.7157	23.3121	-0.663722	0.00675	0.0371977
ENSOART00000020784	ENSOARG00000019087	EMILIN1	3026	23.8581	37.9973	-0.671419	0.0006	0.0050078
ENSOART00000013240	ENSOARG00000012168	COL9A3	2065	0.382996	1.59746	-2.06038	0.0002	0.00193731
ENSOART00000010598	ENSOARG00000009735	SLC43A1	3502	5.55863	3.17165	0.809496	0.00095	0.00740277
ENSOART00000020781	ENSOARG00000019084	NFATC4	2573	9.50116	14.8014	-0.639557	0.0024	0.0160111
ENSOART00000013247	ENSOARG00000012184	GPC3	1671	365.394	579.405	-0.665121	0.00175	0.0123458
ENSOART00000017297	ENSOARG00000015887	TGIF2	1026	13.6336	24.9587	-0.872378	0.0002	0.00193731
ENSOART00000010221	ENSOARG00000009388	THSD1	2562	6.27689	3.97477	0.659177	0.0053	0.0306004
ENSOART00000010223	ENSOARG00000009392	SLITRK2	2535	1.32797	5.92108	-2.15664	5.00E-05	0.000556862
ENSOART00000020789	ENSOARG00000019093	SPNS2	1926	11.9348	6.9696	0.776026	0.0009	0.00707511
ENSOART00000014251	ENSOARG00000013109	ANKH	1933	19.3639	12.9446	0.581019	0.00535	0.0308327
ENSOART00000010226	ENSOARG00000009393	PLA2G2F	1941	141.68	38.8181	1.86784	5.00E-05	0.000556862
ENSOART00000006369	ENSOARG00000005853	-	324	159.876	258.018	-0.690519	0.0037	0.0227801
Novel_010918	XLOC_1418177	-	5012	1.19979	0.253581	2.24226	0.00325	0.0205354
ENSOART00000000981	ENSOARG00000000916	TNFAIP8L3	597	46.2056	26.1966	0.818692	0.001	0.00773157
ENSOART00000017617	ENSOARG00000016179	GFRA1	1008	26.3801	46.2234	-0.809174	0.0001	0.00104666
ENSOART00000019498	ENSOARG00000017913	IGDCC4	3743	6.36995	15.5634	-1.2888	5.00E-05	0.000556862
ENSOART00000001745	ENSOARG00000001623	-	3060	5.65677	1.75323	1.68996	5.00E-05	0.000556862
ENSOART00000005311	ENSOARG00000004877	-	294	4251.59	7619.23	-0.841644	0.0071	0.0387518
ENSOART00000020510	ENSOARG00000018830	CPO	4684	0.692854	0.238381	1.53928	0.00055	0.00464828
ENSOART00000014923	ENSOARG00000013714	CD34	1155	50.8825	96.5213	-0.923678	5.00E-05	0.000556862
ENSOART00000000697	ENSOARG00000000647	KIF11	3168	24.6052	40.5467	-0.720621	0.0003	0.0027591
ENSOART00000022955	ENSOARG00000021069	BMP4	3863	18.954	10.5925	0.839465	5.00E-05	0.000556862
ENSOART00000002854	ENSOARG00000002636	CES3	1686	2.52496	0.681543	1.88938	5.00E-05	0.000556862
ENSOART00000000430	ENSOARG00000000399	TBC1D2B	2772	13.5656	22.2098	-0.711249	0.0004	0.0035406
ENSOART00000007429	ENSOARG00000006835	FAM107B	721	59.7961	19.447	1.62051	5.00E-05	0.000556862
Novel_017486	XLOC_2311811	-	3658	1.18857	0.598491	0.98983	0.00465	0.0274895
ENSOART00000010048	ENSOARG00000009230	DPT	606	271.058	631.932	-1.22117	5.00E-05	0.000556862
ENSOART00000010046	ENSOARG00000009229	-	423	47.6475	89.4153	-0.90812	0.00055	0.00464828
ENSOART00000010042	ENSOARG00000009222	CA6	951	4.07139	0.839954	2.27714	0.0021	0.0143388
ENSOART00000011666	ENSOARG00000010719	LPL	1437	15.1461	72.1382	-2.25181	5.00E-05	0.000556862
ENSOART00000022268	ENSOARG00000020447	YBX1	1023	362.055	542.037	-0.582182	0.00535	0.0308327
ENSOART00000000189	ENSOARG00000000177	SNCAIP	3481	2.46396	4.11988	-0.741624	0.0027	0.0176448
ENSOART00000000188	ENSOARG00000000184	CAMK4	1004	0.610682	2.05227	-1.74873	0.00335	0.021037
ENSOART00000009307	ENSOARG00000008550	-	7249	12.2931	7.64049	0.686113	0.00015	0.00150086
ENSOART00000010917	ENSOARG00000010033	LMOD3	2288	4.86953	18.0869	-1.89309	5.00E-05	0.000556862
ENSOART00000020929	ENSOARG00000019221	ABHD10	993	20.1036	31.5544	-0.650388	0.00345	0.0215452
ENSOART00000004211	ENSOARG00000003875	FAM46B	1293	28.0163	6.68641	2.06696	5.00E-05	0.000556862
ENSOART00000021069	ENSOARG00000019346	MREG	645	36.5743	12.3019	1.57195	5.00E-05	0.000556862
ENSOART00000021067	ENSOARG00000019344	NEU2	1140	1.71112	0.258391	2.72731	0.00205	0.0140544
ENSOART00000008786	ENSOARG00000008076	ARL15	648	116.25	74.0609	0.650447	0.00145	0.0105647
ENSOART00000004218	ENSOARG00000003882	YPEL3	480	89.4913	50.8894	0.814384	0.00055	0.00464828
ENSOART00000021060	ENSOARG00000019337	KIAA0930	1302	15.8065	6.84693	1.20699	5.00E-05	0.000556862
ENSOART00000009495	ENSOARG00000008716	CPEB2	2940	24.0056	9.66932	1.31188	5.00E-05	0.000556862
ENSOART00000014106	ENSOARG00000012979	LRRC32	2407	4.8041	2.08983	1.20088	5.00E-05	0.000556862
ENSOART00000019668	ENSOARG00000018072	PKP1	1062	101.806	55.2171	0.882641	5.00E-05	0.000556862
ENSOART00000009493	ENSOARG00000008705	MICAL2	5993	13.012	5.75278	1.17751	5.00E-05	0.000556862
ENSOART00000011406	ENSOARG00000010474	HR	3927	58.0037	21.3412	1.44251	5.00E-05	0.000556862
Novel_015018	XLOC_1942883	-	5014	2.97555	0.351996	3.07953	5.00E-05	0.000556862
ENSOART00000009940	ENSOARG00000009128	C7	7006	1.29306	2.70097	-1.06268	5.00E-05	0.000556862
ENSOART00000020232	ENSOARG00000018588	CYSRT1	177	9870.65	4653.06	1.08497	0.00195	0.0134876
ENSOART00000011401	ENSOARG00000010473	EPB41L3	3324	9.39907	20.0208	-1.09091	5.00E-05	0.000556862
ENSOART00000006459	ENSOARG00000005938	-	708	2.81514	6.27623	-1.15669	0.0039	0.0238046
ENSOART00000009785	ENSOARG00000008975	MYH11	6209	61.8557	14.5978	2.08316	5.00E-05	0.000556862
ENSOART00000018278	ENSOARG00000016787	BST-2B	715	8.6483	56.0035	-2.69503	5.00E-05	0.000556862
ENSOART00000014037	ENSOARG00000012916	-	579	58.1444	90.6684	-0.640959	0.00295	0.0189735
ENSOART00000015033	ENSOARG00000013814	CDH15	2310	0.242974	3.12587	-3.68539	5.00E-05	0.000556862
ENSOART00000015031	ENSOARG00000013812	GLS	1970	35.6104	55.528	-0.640916	0.0029	0.018718
Novel_002860	XLOC_452450	-	4543	1.09844	0.364964	1.58962	5.00E-05	0.000556862
ENSOART00000009544	ENSOARG00000008762	-	5545	4.62056	9.45204	-1.03256	5.00E-05	0.000556862
ENSOART00000018071	ENSOARG00000016590	TRIM29	1725	101.884	55.1259	0.886122	5.00E-05	0.000556862
ENSOART00000000233	ENSOARG00000000223	DRAXIN	1074	0.921748	2.93518	-1.67101	0.001	0.00773157
ENSOART00000021663	ENSOARG00000019897	APLF	1518	12.1386	22.3202	-0.878741	0.00085	0.00673672
ENSOART00000007510	ENSOARG00000006910	CYGB	435	6.86654	23.6507	-1.78423	5.00E-05	0.000556862
ENSOART00000021821	ENSOARG00000020042	HIST1H2AJ	381	618.941	1190.8	-0.944053	5.00E-05	0.000556862
ENSOART00000011080	ENSOARG00000010184	AK4	1226	30.8898	15.0071	1.04148	5.00E-05	0.000556862
ENSOART00000020922	ENSOARG00000019212	PSME2	3420	14.7183	24.4238	-0.730679	0.0004	0.0035406
ENSOART00000007633	ENSOARG00000007009	EPB41L4B	1434	38.1815	20.635	0.88778	5.00E-05	0.000556862
ENSOART00000020423	ENSOARG00000018755	TNNI1	567	6.5622	17.5964	-1.42303	0.00065	0.00535993
ENSOART00000020424	ENSOARG00000018757	GLUL	1423	137.684	93.8888	0.552337	0.00425	0.0255532
Novel_014548	XLOC_1875583	-	3854	2.80282	0.647737	2.1134	5.00E-05	0.000556862
ENSOART00000018222	ENSOARG00000016724	HMGCR	3624	123.22	77.8775	0.661962	0.00075	0.00605773
ENSOART00000015345	ENSOARG00000014093	LRRN1	2151	3.73492	15.0147	-2.00722	5.00E-05	0.000556862
ENSOART00000011315	ENSOARG00000010394	LEPR	2749	11.8303	7.78425	0.60386	0.0076	0.0409219
ENSOART00000012564	ENSOARG00000011554	SLC30A1	1455	87.6505	53.8409	0.70306	0.0004	0.0035406
ENSOART00000015348	ENSOARG00000014096	TM6SF1	1110	5.66882	11.882	-1.06766	0.00045	0.00391714
ENSOART00000018306	ENSOARG00000016809	NCAM1	2709	9.97534	20.037	-1.00623	5.00E-05	0.000556862
ENSOART00000021798	ENSOARG00000020021	CASC1	2169	12.5048	18.6267	-0.57489	0.0089	0.0464176
ENSOART00000015725	ENSOARG00000014444	PRSS23	1128	14.0996	7.41161	0.9278	0.0003	0.0027591
ENSOART00000021797	ENSOARG00000020020	TUBA4A	1347	135.976	82.3693	0.72317	0.00035	0.00315635
ENSOART00000018309	ENSOARG00000016807	SAMHD1	2732	15.9652	10.1973	0.646738	0.0018	0.0126278
ENSOART00000021790	ENSOARG00000020013	AMPD1	5361	2.14959	5.40063	-1.32907	5.00E-05	0.000556862
ENSOART00000012416	ENSOARG00000011424	FHL1	891	63.7816	110.599	-0.794131	0.0002	0.00193731
Novel_020010	XLOC_2716632	-	9116	9.04112	5.50886	0.714749	0.0046	0.0272555
ENSOART00000005852	ENSOARG00000005365	FHOD3	4597	17.1777	11.7521	0.547617	0.0058	0.0329044
ENSOART00000015290	ENSOARG00000014040	GPAT2	3068	0.962918	0.365164	1.39887	0.0017	0.0120531
ENSOART00000015296	ENSOARG00000014051	ALDH3B2	1666	29.5969	11.159	1.40724	5.00E-05	0.000556862
ENSOART00000018347	ENSOARG00000016842	MCTP1	2328	11.0744	7.25109	0.610965	0.0058	0.0329044
ENSOART00000004501	ENSOARG00000004139	-	282	0	2.98668	#NAME?	0.0057	0.0324586
ENSOART00000012962	ENSOARG00000011915	TBXAS1	1632	0.982438	0.258039	1.92878	0.00435	0.0260434
ENSOART00000012965	ENSOARG00000011920	-	1020	9.93926	5.32615	0.900044	0.0015	0.0108705
ENSOART00000019097	ENSOARG00000017549	DPYD	3825	22.8096	14.4719	0.656388	0.0006	0.0050078
ENSOART00000007189	ENSOARG00000006614	TBX5	1553	0.333652	1.34088	-2.00677	0.0017	0.0120531
ENSOART00000011883	ENSOARG00000010917	PDS5B	5265	18.8274	29.7703	-0.661039	0.0009	0.00707511
ENSOART00000007184	ENSOARG00000006609	INSIG1	1035	27.332	11.815	1.20997	5.00E-05	0.000556862
ENSOART00000005368	ENSOARG00000004930	MMP12	1807	1.11033	0.0831355	3.73938	0.00625	0.0349291
ENSOART00000003634	ENSOARG00000003349	-	1284	20.5489	31.3416	-0.609017	0.0041	0.0248107
ENSOART00000018908	ENSOARG00000017370	TCP11L2	1593	43.0796	16.1094	1.4191	0.00185	0.0129176
ENSOART00000013544	ENSOARG00000012452	ADARB1	2489	11.9634	7.92015	0.595027	0.00575	0.0326765
ENSOART00000012988	ENSOARG00000011939	PROCR	796	51.7455	24.1711	1.09815	5.00E-05	0.000556862
ENSOART00000012989	ENSOARG00000011940	RBM24	1311	0.590182	1.58271	-1.42316	0.0057	0.0324586
ENSOART00000015820	ENSOARG00000014532	ETS2	3430	33.3982	21.2223	0.654189	0.001	0.00773157
ENSOART00000008940	ENSOARG00000008208	CR2	4437	1.81971	0.772887	1.23538	5.00E-05	0.000556862
ENSOART00000005922	ENSOARG00000005431	MOCOS	2550	5.24377	2.27936	1.20198	5.00E-05	0.000556862
ENSOART00000005923	ENSOARG00000005433	AGAP2	2511	1.84582	0.871502	1.08268	0.00215	0.0146185
ENSOART00000002327	ENSOARG00000002159	LRRC15	1755	72.6159	21.0906	1.78368	5.00E-05	0.000556862
ENSOART00000010166	ENSOARG00000009341	DKK3	1182	26.3694	38.9808	-0.563899	0.00785	0.0419983
ENSOART00000004431	ENSOARG00000004077	BEND5	1119	10.3047	21.8367	-1.08345	5.00E-05	0.000556862
ENSOART00000004432	ENSOARG00000004076	EPN3	6538	0.928558	0.363815	1.35179	0.00725	0.039397
Novel_002238	XLOC_374614	-	322	1.53726	0	inf	0.00745	0.0402566
ENSOART00000008163	ENSOARG00000007496	ME1	1638	30.6865	9.73087	1.65696	5.00E-05	0.000556862
ENSOART00000021242	ENSOARG00000019506	-	3877	16.1	11.1886	0.525034	0.0079	0.0421892
ENSOART00000020337	ENSOARG00000018685	KCTD5	594	65.9947	37.3812	0.820037	0.0003	0.0027591
ENSOART00000008169	ENSOARG00000007505	-	5535	1.87079	1.12393	0.7351	0.00545	0.0313011
ENSOART00000007745	ENSOARG00000007110	PLA2R1	4395	15.0297	8.88056	0.759088	0.00015	0.00150086
ENSOART00000002697	ENSOARG00000002492	-	1758	47.3641	10.7508	2.13935	5.00E-05	0.000556862
ENSOART00000023028	ENSOARG00000021134	PRKCH	2052	36.4398	24.7727	0.556764	0.00555	0.0317593
ENSOART00000006347	ENSOARG00000005829	-	561	1199.65	697.461	0.782427	0.00015	0.00150086
ENSOART00000006341	ENSOARG00000005822	-	561	323.156	177.176	0.867053	5.00E-05	0.000556862
ENSOART00000008020	ENSOARG00000007362	CCDC129	3170	0.589967	1.13462	-0.943503	0.00935	0.0482931
Novel_002694	XLOC_444972	-	3686	1.20957	2.18774	-0.854947	0.00425	0.0255532
TCONS_03383871	XLOC_2518819	-	375	1.75322	0	inf	0.0003	0.0027591
ENSOART00000023023	ENSOARG00000021130	SIX4	2307	0.787737	2.94484	-1.90241	5.00E-05	0.000556862
ENSOART00000003455	ENSOARG00000003184	NUPR1	249	668.437	402.879	0.730445	0.00865	0.0453681
ENSOART00000006349	ENSOARG00000005832	PJA1	1887	21.7808	33.5242	-0.622146	0.00235	0.0157362
ENSOART00000002454	ENSOARG00000002263	SRPX2	1951	6.03332	10.8892	-0.851876	0.0002	0.00193731
ENSOART00000002105	ENSOARG00000001956	SNX33	1709	13.2494	8.28188	0.677894	0.0031	0.0197565
ENSOART00000002101	ENSOARG00000001949	ARHGAP26	6252	3.86741	5.82576	-0.59108	0.0051	0.0296594
ENSOART00000012186	ENSOARG00000011188	MYH7B	5868	2.40955	0.941796	1.35528	5.00E-05	0.000556862
ENSOART00000004723	ENSOARG00000004338	RHOBTB1	2306	14.082	21.0343	-0.578895	0.0042	0.0253092
ENSOART00000012748	ENSOARG00000011723	AADACL3	3093	12.2494	7.19027	0.768598	0.00045	0.00391714
ENSOART00000014330	ENSOARG00000013175	PLEKHS1	1689	4.33503	1.06402	2.02651	5.00E-05	0.000556862
ENSOART00000006584	ENSOARG00000006058	-	402	48.6647	97.8516	-1.00772	0.0001	0.00104666
ENSOART00000019219	ENSOARG00000017662	-	252	951.706	608.395	0.645507	0.00615	0.0344949
ENSOART00000006438	ENSOARG00000005921	KCTD4	780	20.4952	6.07637	1.754	0.00395	0.0240475
ENSOART00000020209	ENSOARG00000018568	GRIP2	3061	0.731343	1.79425	-1.29476	0.00025	0.00235414
ENSOART00000022617	ENSOARG00000020760	DAPK2	1012	8.70007	3.97972	1.12836	0.0006	0.0050078
Novel_016731	XLOC_2170706	-	3544	0.877173	0.410823	1.09434	0.00515	0.0298922
ENSOART00000016089	ENSOARG00000014780	KIAA1324L	3059	0.712074	1.47972	-1.05523	0.0032	0.0202806
TCONS_02997875	XLOC_2228314	-	2820	5.1342	13.3293	-1.37639	5.00E-05	0.000556862
ENSOART00000005070	ENSOARG00000004659	CNDP2	1405	61.1743	34.9025	0.809596	5.00E-05	0.000556862
ENSOART00000001008	ENSOARG00000000935	-	3978	12.4954	7.47202	0.741825	0.00025	0.00235414
ENSOART00000019877	ENSOARG00000018268	-	1701	18.7967	9.96163	0.916023	0.00095	0.00740277
ENSOART00000019874	ENSOARG00000018264	C2orf54	4225	20.1007	8.59444	1.22577	5.00E-05	0.000556862
ENSOART00000001002	ENSOARG00000000936	LMOD2	2464	0.827049	1.84349	-1.1564	0.00665	0.0367485
ENSOART00000020117	ENSOARG00000018480	FAM83G	2436	29.4541	12.6662	1.21748	5.00E-05	0.000556862
ENSOART00000007167	ENSOARG00000006593	NIPAL3	2568	25.0547	14.0674	0.832725	5.00E-05	0.000556862
ENSOART00000019630	ENSOARG00000018036	ECI1	3636	34.6268	12.4541	1.47526	5.00E-05	0.000556862
Novel_020725	XLOC_2804554	-	8115	0.492186	0.830243	-0.754331	0.00975	0.0499135
ENSOART00000014719	ENSOARG00000013534	MYOC	1505	15.7189	8.54216	0.879823	0.0005	0.00428702
ENSOART00000003856	ENSOARG00000003543	ADAM15	2589	21.7088	14.5924	0.573068	0.00515	0.0298922
ENSOART00000007365	ENSOARG00000006775	MEI4	1188	3.24021	7.29098	-1.17003	0.00055	0.00464828
ENSOART00000014718	ENSOARG00000013532	-	643	25.8713	44.3744	-0.778376	0.00065	0.00535993
ENSOART00000019635	ENSOARG00000018041	LRRC39	1099	3.1774	11.5264	-1.85903	5.00E-05	0.000556862
ENSOART00000003858	ENSOARG00000003553	-	882	414.599	674.662	-0.702447	0.0005	0.00428702
ENSOART00000016245	ENSOARG00000014923	B3GALNT1	996	6.12345	16.5284	-1.43253	5.00E-05	0.000556862
ENSOART00000016710	ENSOARG00000015357	GABRG1	1459	0.366408	1.41822	-1.95256	0.0012	0.00902528
ENSOART00000004989	ENSOARG00000004586	-	282	3739.54	23.5426	7.31144	5.00E-05	0.000556862
ENSOART00000005453	ENSOARG00000004997	AVIL	2460	0.827228	1.8283	-1.14415	0.00185	0.0129176
ENSOART00000019031	ENSOARG00000017480	ELL2	1776	37.7131	21.5516	0.807272	5.00E-05	0.000556862
ENSOART00000004987	ENSOARG00000004576	CASZ1	4931	16.913	11.36	0.574162	0.00575	0.0326765
ENSOART00000017445	ENSOARG00000016017	PDE5A	2645	9.57453	30.6278	-1.67757	5.00E-05	0.000556862
ENSOART00000004982	ENSOARG00000004579	-	249	292.996	0	inf	5.00E-05	0.000556862
ENSOART00000018486	ENSOARG00000016976	VGLL3	953	16.7303	26.0285	-0.637628	0.0059	0.0333617
ENSOART00000016885	ENSOARG00000015522	MPPED2	885	3.24343	7.67314	-1.2423	0.00085	0.00673672
ENSOART00000016880	ENSOARG00000015514	-	1711	8.95194	24.0338	-1.42479	5.00E-05	0.000556862
ENSOART00000005296	ENSOARG00000004859	HOPX	219	5787.91	3784.01	0.613124	0.0044	0.0262821
ENSOART00000001910	ENSOARG00000001771	CAMSAP3	3318	10.33	4.55584	1.18105	0.0039	0.0238046
Novel_011837	XLOC_1525648	-	7743	0.950317	2.34591	-1.30367	0.0008	0.00640195
ENSOART00000015359	ENSOARG00000014100	PROM2	2404	13.7606	2.55	2.43197	0.00225	0.0151794
Novel_012186	XLOC_1605698	-	790	0.352856	3.1717	-3.16811	0.0032	0.0202806
ENSOART00000005581	ENSOARG00000005106	COL28A1	3496	2.79863	6.2276	-1.15396	5.00E-05	0.000556862
TCONS_00984920	XLOC_721008	-	4408	2.72415	0.367454	2.89017	0.0001	0.00104666
ENSOART00000020326	ENSOARG00000018673	ACP5	1260	30.8944	18.9547	0.704792	0.0007	0.00571161
ENSOART00000016402	ENSOARG00000015066	RASGRF2	3840	2.59513	1.18083	1.136	5.00E-05	0.000556862
ENSOART00000016401	ENSOARG00000015071	-	1938	91.7889	44.9274	1.03072	5.00E-05	0.000556862
Novel_012962	XLOC_1669695	-	27208	0.995539	0.396831	1.32695	0.0005	0.00428702
ENSOART00000018471	ENSOARG00000016961	ANKRD50	4751	26.7144	41.4769	-0.634691	0.0017	0.0120531
ENSOART00000013103	ENSOARG00000012044	TSPEAR	1722	1.13404	3.14948	-1.47364	0.00015	0.00150086
Novel_012371	XLOC_1617831	-	3931	0.843903	1.52439	-0.853087	0.00575	0.0326765
Novel_011589	XLOC_1483201	-	2277	2.04327	0.794123	1.36345	0.0025	0.0165684
ENSOART00000000139	ENSOARG00000000131	TEX15	9634	3.80175	2.56629	0.566977	0.0078	0.0417776
TCONS_03614907	XLOC_2711278	-	4170	0.418375	1.27094	-1.60302	5.00E-05	0.000556862
Novel_018473	XLOC_2457778	-	1054	5.55225	1.47764	1.90978	5.00E-05	0.000556862
ENSOART00000019653	ENSOARG00000018055	3-Mar	927	45.86	20.999	1.12691	5.00E-05	0.000556862
ENSOART00000014800	ENSOARG00000013598	RGS12	3188	7.65558	11.1759	-0.545801	0.0092	0.04768
ENSOART00000014803	ENSOARG00000013608	GFOD1	1943	12.3362	7.50265	0.717424	0.00195	0.0134876
ENSOART00000002910	ENSOARG00000002679	PPP1R9A	8846	3.24948	6.53418	-1.00779	5.00E-05	0.000556862
ENSOART00000022049	ENSOARG00000020251	-	1472	55.0773	30.7519	0.840779	5.00E-05	0.000556862
ENSOART00000015540	ENSOARG00000014269	-	5854	4.53792	2.36602	0.939568	5.00E-05	0.000556862
ENSOART00000014809	ENSOARG00000013611	JAM3	3034	14.4665	21.7934	-0.591176	0.0031	0.0197565
ENSOART00000021889	ENSOARG00000020105	ILDR1	1516	3.10705	1.16287	1.41786	0.00035	0.00315635
ENSOART00000001356	ENSOARG00000001268	SSC5D	4530	1.15536	3.59118	-1.63612	5.00E-05	0.000556862
ENSOART00000004181	ENSOARG00000003846	SLC5A9	2097	5.72518	2.26471	1.33799	5.00E-05	0.000556862
ENSOART00000013328	ENSOARG00000012258	HSD17B14	681	22.931	6.45702	1.82836	5.00E-05	0.000556862
ENSOART00000022202	ENSOARG00000020391	AP1S3	4535	7.23008	4.9016	0.560758	0.00895	0.0466363
ENSOART00000021885	ENSOARG00000020103	BCAT1	1161	6.18961	12.3852	-1.0007	0.0005	0.00428702
ENSOART00000013320	ENSOARG00000012250	RBM3	495	172.751	260.773	-0.594096	0.00375	0.0230356
Novel_018679	XLOC_2513922	-	8500	1.08885	0.607465	0.841929	0.003	0.0192337
ENSOART00000016060	ENSOARG00000014745	PAPPA2	6322	1.44653	4.22535	-1.54647	5.00E-05	0.000556862
ENSOART00000016063	ENSOARG00000014759	-	672	72.886	24.3456	1.58198	5.00E-05	0.000556862
ENSOART00000013749	ENSOARG00000012634	TRPM6	6087	1.06276	0.306682	1.793	5.00E-05	0.000556862
ENSOART00000006019	ENSOARG00000005521	IL17RC	2124	18.2732	12.0397	0.601938	0.0046	0.0272555
ENSOART00000013030	ENSOARG00000011962	TRPM2	4892	0.513624	1.6404	-1.67526	5.00E-05	0.000556862
TCONS_00975980	XLOC_714378	-	344	0.903861	0	inf	0.0016	0.0114606
ENSOART00000019892	ENSOARG00000018285	-	942	10.8533	17.1903	-0.663455	0.00885	0.046208
TCONS_01394810	XLOC_1042827	-	341	1.65686	0	inf	0.00355	0.0220424
Novel_015356	XLOC_1981843	-	1626	1.58216	0.332312	2.25129	0.00075	0.00605773
ENSOART00000009228	ENSOARG00000008478	SQLE	1719	114.088	78.7571	0.53466	0.0054	0.0310641
Novel_002507	XLOC_442095	-	19951	1.58487	0.488458	1.69806	5.00E-05	0.000556862
ENSOART00000022563	ENSOARG00000020710	NID2	4458	22.8088	35.0192	-0.618554	0.0018	0.0126278
ENSOART00000009224	ENSOARG00000008475	GABRE	1491	7.70569	17.9069	-1.21652	5.00E-05	0.000556862
ENSOART00000020936	ENSOARG00000019227	PNPLA5	1302	6.87603	1.03637	2.73003	5.00E-05	0.000556862
ENSOART00000009222	ENSOARG00000008471	RAP1GAP	2188	2.14236	0.830412	1.3673	0.00075	0.00605773
ENSOART00000013251	ENSOARG00000012187	FGF21	489	7.64847	0.914576	3.064	0.0012	0.00902528
ENSOART00000013924	ENSOARG00000012815	MS4A7	1900	3.92468	2.11834	0.889642	0.00355	0.0220424
ENSOART00000000536	ENSOARG00000000500	RNF24	468	3.87052	9.07054	-1.22866	0.00685	0.0376309
ENSOART00000013256	ENSOARG00000012189	DGAT2	1170	45.0836	21.914	1.04075	5.00E-05	0.000556862
ENSOART00000013861	ENSOARG00000012748	GPNMB	5311	24.6896	38.9376	-0.657259	0.00075	0.00605773
ENSOART00000017916	ENSOARG00000016452	PPARG2	1528	17.8021	26.8901	-0.595029	0.00705	0.0385319
ENSOART00000013633	ENSOARG00000012541	EXPH5	5925	23.5228	11.3736	1.04837	5.00E-05	0.000556862
ENSOART00000010459	ENSOARG00000009611	BIN1	2112	8.71915	16.1255	-0.88708	5.00E-05	0.000556862
ENSOART00000013634	ENSOARG00000012538	KDM7A	2637	26.081	18.0826	0.528399	0.00685	0.0376309
TCONS_00565493	XLOC_433837	-	6414	6.65833	0.491788	3.75905	5.00E-05	0.000556862
ENSOART00000017621	ENSOARG00000016176	CHD7	8686	6.041	2.61487	1.20805	5.00E-05	0.000556862
ENSOART00000017622	ENSOARG00000016184	SAMSN1	1116	5.62966	2.41067	1.22361	0.00045	0.00391714
ENSOART00000018681	ENSOARG00000017163	-	4541	0.821857	0.327282	1.32835	0.0018	0.0126278
ENSOART00000018680	ENSOARG00000017166	SDC1	693	140.198	73.6435	0.92884	5.00E-05	0.000556862
ENSOART00000010692	ENSOARG00000009828	AGTR2	1089	1.50358	8.92168	-2.56892	5.00E-05	0.000556862
ENSOART00000001750	ENSOARG00000001617	MYH10	8372	27.5666	42.4606	-0.623202	0.0023	0.0154578
ENSOART00000010694	ENSOARG00000009825	EBF2	1728	2.7574	6.78074	-1.29813	5.00E-05	0.000556862
ENSOART00000022902	ENSOARG00000021021	-	555	72.4226	110.998	-0.616017	0.00385	0.0235582
ENSOART00000006970	ENSOARG00000006407	EPHA5	2922	0.608502	1.20461	-0.985236	0.0085	0.0447354
ENSOART00000020684	ENSOARG00000018998	-	420	13.8042	26.7822	-0.956174	0.00435	0.0260434
ENSOART00000012836	ENSOARG00000011802	OTOP2	1539	2.23338	0.389896	2.51807	5.00E-05	0.000556862
TCONS_03774025	XLOC_2851849	-	205	0	24.0662	#NAME?	0.00135	0.00995746
ENSOART00000017823	ENSOARG00000016370	BCO2	1728	24.3144	12.0382	1.0142	5.00E-05	0.000556862
ENSOART00000013815	ENSOARG00000012705	ALDH1A1	2520	31.0136	15.9561	0.958795	5.00E-05	0.000556862
ENSOART00000015997	ENSOARG00000014693	INCENP	2602	4.09285	7.04266	-0.783015	0.001	0.00773157
ENSOART00000010852	ENSOARG00000009973	EMILIN2	3067	25.9407	41.2537	-0.669307	0.0006	0.0050078
ENSOART00000008723	ENSOARG00000008011	GALNT13	6733	0.410086	2.3265	-2.50416	5.00E-05	0.000556862
ENSOART00000010851	ENSOARG00000009971	TMEM98	731	17.4738	27.2299	-0.639997	0.0081	0.043029
ENSOART00000011275	ENSOARG00000010360	XYLT1	2499	9.03224	13.7712	-0.608503	0.0041	0.0248107
ENSOART00000010859	ENSOARG00000009984	PLAC9	240	662.373	1256.55	-0.92375	0.00045	0.00391714
ENSOART00000017137	ENSOARG00000015743	-	276	347.055	544.467	-0.64968	0.00685	0.0376309
ENSOART00000001081	ENSOARG00000001001	-	3585	5.94612	9.3637	-0.655131	0.00175	0.0123458
ENSOART00000022790	ENSOARG00000020918	UNC13C	10326	0.726468	1.4775	-1.02419	0.0001	0.00104666
ENSOART00000017139	ENSOARG00000015742	IL16	4198	1.79756	0.641981	1.48544	5.00E-05	0.000556862
ENSOART00000011676	ENSOARG00000010735	SFTA2	234	12.6928	0	inf	0.0028	0.0181792
Novel_017615	XLOC_2342731	-	2758	3.61079	0.760412	2.24746	5.00E-05	0.000556862
ENSOART00000018146	ENSOARG00000016657	PCSK6	2574	16.3019	9.55479	0.770744	0.00115	0.00870592
ENSOART00000015196	ENSOARG00000013956	GAL-1	324	1524.89	2620.41	-0.781082	0.0002	0.00193731
ENSOART00000018695	ENSOARG00000017175	-	1281	368.771	23.4652	3.97413	5.00E-05	0.000556862
ENSOART00000011417	ENSOARG00000010491	PSORS1C2	405	336.038	131.377	1.35492	5.00E-05	0.000556862
Novel_014952	XLOC_1940445	-	5984	0.954946	0.19028	2.3273	0.0017	0.0120531
ENSOART00000009486	ENSOARG00000008709	SORCS1	2934	1.11818	2.58471	-1.20885	0.0003	0.0027591
ENSOART00000009956	ENSOARG00000009146	CCL27	300	593.204	73.8131	3.00658	0.00225	0.0151794
ENSOART00000010070	ENSOARG00000009253	-	321	1280.73	2351.92	-0.876871	5.00E-05	0.000556862
ENSOART00000009796	ENSOARG00000008993	-	2277	3.42816	1.9723	0.797556	0.0084	0.0443242
ENSOART00000010072	ENSOARG00000009255	-	2336	4.89594	0.0763094	6.00358	0.00175	0.0123458
ENSOART00000001571	ENSOARG00000001470	LY6E	402	26.2582	55.593	-1.08213	0.0006	0.0050078
ENSOART00000009823	ENSOARG00000009020	FGF22	639	5.27224	0.65147	3.01664	0.00095	0.00740277
TCONS_02527971	XLOC_1869463	-	1077	1.09683	0	inf	5.00E-05	0.000556862
ENSOART00000018265	ENSOARG00000016773	-	1719	17.8127	4.56654	1.96373	5.00E-05	0.000556862
ENSOART00000011075	ENSOARG00000010176	MAT1A	1620	8.92595	2.469	1.85408	5.00E-05	0.000556862
ENSOART00000017645	ENSOARG00000016202	PDSS1	1709	26.335	15.5218	0.762684	0.00045	0.00391714
Novel_009201	XLOC_1173630	-	5549	0.217162	1.01161	-2.21981	0.0017	0.0120531
ENSOART00000018263	ENSOARG00000016768	SCNN1B	1901	2.8931	1.00386	1.52706	5.00E-05	0.000556862
Novel_009203	XLOC_1176218	-	32722	1.67307	0.786587	1.08882	5.00E-05	0.000556862
TCONS_02660053	XLOC_1968640	-	8013	1.3169	0.799274	0.720382	0.0073	0.0396132
ENSOART00000022804	ENSOARG00000020933	FAM214A	3362	45.0728	22.1635	1.02407	5.00E-05	0.000556862
ENSOART00000009558	ENSOARG00000008777	-	717	2.40923	6.39231	-1.40777	0.00155	0.0111676
ENSOART00000019314	ENSOARG00000017748	SLC3A2	1734	93.2947	60.6014	0.622445	0.0016	0.0114606
ENSOART00000020438	ENSOARG00000018767	FIP1L1	1599	33.7877	48.3849	-0.518059	0.0076	0.0409219
ENSOART00000008689	ENSOARG00000007979	-	3327	1.63782	0.205995	2.99109	5.00E-05	0.000556862
ENSOART00000015374	ENSOARG00000014123	PI16	1395	169.217	17.9955	3.23317	5.00E-05	0.000556862
ENSOART00000016483	ENSOARG00000015145	MYF6	729	2.12431	5.67625	-1.41795	0.00415	0.0250637
ENSOART00000003532	ENSOARG00000003257	LGALS3BP	2341	12.5673	19.0685	-0.601518	0.0095	0.048897
ENSOART00000010367	ENSOARG00000009519	DAXX	2289	16.5425	24.4102	-0.561308	0.00665	0.0367485
ENSOART00000015379	ENSOARG00000014124	PTPRE	2125	9.25858	5.38477	0.781907	0.00125	0.00934531
Novel_002913	XLOC_464690	-	15933	2.15872	1.47814	0.546397	0.00925	0.0478913
ENSOART00000018312	ENSOARG00000016814	TXNRD1	1625	76.865	48.4209	0.666696	0.00085	0.00673672
ENSOART00000015976	ENSOARG00000014680	-	1820	5.18089	2.80238	0.88655	0.00235	0.0157362
Novel_000667	XLOC_104053	-	1634	0.215393	1.45979	-2.76071	0.0003	0.0027591
ENSOART00000009173	ENSOARG00000008430	AMICA1	1425	6.2759	3.27897	0.936578	0.00095	0.00740277
ENSOART00000012402	ENSOARG00000011407	USP38	3704	40.8092	18.7594	1.12128	5.00E-05	0.000556862
ENSOART00000022699	ENSOARG00000020835	IL1F10	3291	26.906	8.90784	1.59478	5.00E-05	0.000556862
Novel_020515	XLOC_2761736	-	26475	3.48967	2.31459	0.592331	0.00285	0.018447
ENSOART00000006763	ENSOARG00000006220	FA2H	984	42.0604	14.955	1.49184	5.00E-05	0.000556862
ENSOART00000012976	ENSOARG00000011930	NRM	786	13.1078	22.199	-0.760072	0.0032	0.0202806
ENSOART00000012974	ENSOARG00000011925	FAM129B	2200	77.3913	53.3773	0.535945	0.00545	0.0313011
ENSOART00000012973	ENSOARG00000011926	KATNAL1	1690	10.5814	15.8405	-0.582088	0.00765	0.0411325
ENSOART00000012971	ENSOARG00000011924	-	1290	1.49101	9.43154	-2.6612	5.00E-05	0.000556862
Novel_006876	XLOC_894925	-	15160	1.74678	1.06969	0.707502	0.00185	0.0129176
Novel_002354	XLOC_392640	-	7781	0.38291	0.906709	-1.24364	0.0001	0.00104666
ENSOART00000004154	ENSOARG00000003826	NUAK2	1933	3.00769	1.23938	1.27904	0.00035	0.00315635
ENSOART00000004962	ENSOARG00000004558	-	333	192.04	4.70764	5.35026	0.0065	0.036074
ENSOART00000003193	ENSOARG00000002947	MSRB3	692	63.1246	36.3932	0.794534	0.00055	0.00464828
ENSOART00000007195	ENSOARG00000006621	RNF180	5340	8.26765	2.69086	1.61941	5.00E-05	0.000556862
ENSOART00000003197	ENSOARG00000002952	ADAR	3546	11.6535	20.9538	-0.846455	0.0001	0.00104666
ENSOART00000015573	ENSOARG00000014300	SH3GL3	1002	27.9167	15.8404	0.817518	0.00055	0.00464828
ENSOART00000012990	ENSOARG00000011945	ELN	1482	495.815	101.159	2.29317	5.00E-05	0.000556862
ENSOART00000003704	ENSOARG00000003412	-	1761	0.180914	1.33011	-2.87817	0.0007	0.00571161
ENSOART00000004012	ENSOARG00000003697	SLC35G1	921	39.4235	21.4059	0.881051	0.0001	0.00104666
ENSOART00000019133	ENSOARG00000017584	GSTA1	669	86.7249	24.7157	1.81102	5.00E-05	0.000556862
ENSOART00000008750	ENSOARG00000008037	ESM1	556	7.11886	2.94364	1.27404	0.0047	0.0277342
Novel_006780	XLOC_887151	-	7326	1.212	0.730529	0.730373	0.0079	0.0421892
ENSOART00000003498	ENSOARG00000003224	SMPDL3B	1252	8.35201	2.24179	1.89747	5.00E-05	0.000556862
ENSOART00000004403	ENSOARG00000004049	MFSD4	1668	3.59522	2.04858	0.811459	0.00955	0.0491007
ENSOART00000019105	ENSOARG00000017552	DSP	8244	233.642	132.781	0.815246	0.00155	0.0111676
Novel_006276	XLOC_794372	-	4813	1.09761	0.566389	0.954499	0.00315	0.0200234
ENSOART00000007283	ENSOARG00000006697	CEP170	4799	15.346	25.066	-0.707865	0.0004	0.0035406
ENSOART00000002669	ENSOARG00000002455	FAAH	1740	3.38306	1.59756	1.08246	0.00165	0.0117574
ENSOART00000015404	ENSOARG00000014148	-	3394	24.3477	0.19435	6.96899	5.00E-05	0.000556862
ENSOART00000015405	ENSOARG00000014133	ADAMTSL1	5289	3.03988	7.4492	-1.29307	5.00E-05	0.000556862
TCONS_02537351	XLOC_1875583	-	3081	1.76724	0.647882	1.4477	0.00395	0.0240475
ENSOART00000022801	ENSOARG00000020930	ZBTB8A	1428	12.9258	21.3403	-0.723328	0.00125	0.00934531
ENSOART00000006377	ENSOARG00000005854	LPHN3	3996	23.5671	15.8746	0.570052	0.0032	0.0202806
ENSOART00000012198	ENSOARG00000011217	SLC37A2	1506	11.8188	2.60023	2.18437	5.00E-05	0.000556862
Novel_020866	XLOC_2837996	-	25022	0.237673	0.670231	-1.49568	0.0001	0.00104666
Novel_020861	XLOC_2837979	-	1807	5.98691	13.6284	-1.18673	5.00E-05	0.000556862
Novel_020863	XLOC_2837984	-	10155	0.296758	0.993676	-1.74349	5.00E-05	0.000556862
Novel_020868	XLOC_2837996	-	30015	0.137936	0.687171	-2.31667	5.00E-05	0.000556862
ENSOART00000016555	ENSOARG00000015216	-	977	68.478	42.6982	0.681468	0.00085	0.00673672
ENSOART00000004716	ENSOARG00000004334	RNF222	216	264.367	91.4851	1.53094	0.00745	0.0402566
ENSOART00000004710	ENSOARG00000004327	GNMT	927	42.8589	23.9315	0.840683	5.00E-05	0.000556862
ENSOART00000004711	ENSOARG00000004328	ELOVL6	833	109.372	61.5904	0.828462	5.00E-05	0.000556862
ENSOART00000012751	ENSOARG00000011719	LRRC7	4728	0.334093	1.05881	-1.66413	5.00E-05	0.000556862
ENSOART00000021345	ENSOARG00000019602	HSBP1	204	3216.61	1648.08	0.964755	0.00095	0.00740277
Novel_007259	XLOC_956272	-	25603	0.504537	1.12082	-1.15152	0.0005	0.00428702
ENSOART00000021171	ENSOARG00000019440	DAD1	339	178.805	294.807	-0.721387	0.0013	0.00965123
ENSOART00000020792	ENSOARG00000019095	CSF2RB	2693	5.54672	2.95799	0.907015	0.0003	0.0027591
ENSOART00000002008	ENSOARG00000001865	RIN2	2498	24.1209	14.9961	0.685696	0.0005	0.00428702
ENSOART00000018865	ENSOARG00000017328	F3	879	57.0163	23.8566	1.25698	5.00E-05	0.000556862
ENSOART00000005063	ENSOARG00000004632	IGF2R	7389	27.3051	46.646	-0.772581	0.0001	0.00104666
ENSOART00000022874	ENSOARG00000020996	-	3741	8.58459	22.5494	-1.39327	5.00E-05	0.000556862
ENSOART00000005667	ENSOARG00000005198	APITD1	420	18.5598	35.288	-0.926995	0.0082	0.0434697
Novel_012423	XLOC_1626004	-	7153	1.40783	2.3139	-0.716855	0.0024	0.0160111
ENSOART00000005669	ENSOARG00000005197	CLIP3	1936	1.75091	3.10754	-0.82767	0.00945	0.0486986
ENSOART00000019366	ENSOARG00000017799	KANK2	3087	15.7141	10.4859	0.583611	0.0056	0.0319874
ENSOART00000003841	ENSOARG00000003517	STAB1	6276	16.8558	10.7825	0.644557	0.00095	0.00740277
Novel_013110	XLOC_1685857	-	3445	0.951502	0.0602151	3.98201	0.0008	0.00640195
TCONS_02972893	XLOC_2206440	-	7896	1.34266	0.438566	1.61423	5.00E-05	0.000556862
ENSOART00000017572	ENSOARG00000016134	KCNK7	924	31.1208	14.7803	1.0742	5.00E-05	0.000556862
ENSOART00000016277	ENSOARG00000014957	PCDH9	3198	8.48445	15.5934	-0.87804	5.00E-05	0.000556862
ENSOART00000007378	ENSOARG00000006790	-	2700	0.634155	1.72228	-1.44141	0.00155	0.0111676
ENSOART00000002712	ENSOARG00000002507	EMILIN3	2009	6.33665	15.183	-1.26066	5.00E-05	0.000556862
TCONS_02304620	XLOC_1719951	-	330	1.06484	0	inf	0.0016	0.0114606
ENSOART00000010014	ENSOARG00000009195	PLCB1	3419	8.47505	12.6079	-0.573031	0.00535	0.0308327
ENSOART00000014817	ENSOARG00000013619	DKK1	5271	1.17647	3.47971	-1.56451	5.00E-05	0.000556862
Novel_003227	XLOC_478633	-	22458	1.88599	1.23238	0.613874	0.0068	0.0374167
ENSOART00000005447	ENSOARG00000004999	CEP85	2573	8.48035	13.9335	-0.71636	0.0009	0.00707511
ENSOART00000016188	ENSOARG00000014874	SCARA5	2544	48.4328	72.5201	-0.582397	0.0036	0.0222855
ENSOART00000014694	ENSOARG00000013517	-	1999	35.8309	18.7703	0.932756	5.00E-05	0.000556862
ENSOART00000001105	ENSOARG00000001032	TMEM229B	507	39.2801	16.8277	1.22296	5.00E-05	0.000556862
ENSOART00000005283	ENSOARG00000004848	ITGBL1	1179	38.555	21.1121	0.868847	5.00E-05	0.000556862
ENSOART00000016876	ENSOARG00000015503	KIF20B	5563	15.9804	24.2485	-0.601591	0.0056	0.0319874
ENSOART00000016874	ENSOARG00000015513	KLF12	1696	9.35403	14.4848	-0.630879	0.0042	0.0253092
ENSOART00000022697	ENSOARG00000020833	MYO1E	3327	30.03	18.6863	0.684426	0.00035	0.00315635
ENSOART00000006391	ENSOARG00000005872	ASXL3	6678	0.477648	1.49934	-1.65031	5.00E-05	0.000556862
ENSOART00000006398	ENSOARG00000005880	LY6G6D	4739	34.5758	16.8792	1.03451	5.00E-05	0.000556862
ENSOART00000005598	ENSOARG00000005137	EIF3B	2115	70.9891	49.0287	0.533972	0.0062	0.0347111
ENSOART00000014691	ENSOARG00000013509	CD274	5414	1.34888	2.40854	-0.8364	0.004	0.0243002
ENSOART00000013139	ENSOARG00000012075	CDON	4057	25.9094	42.7442	-0.722251	5.00E-05	0.000556862
ENSOART00000002484	ENSOARG00000002296	-	599	1.20486	0.192189	2.64827	0.00285	0.018447
ENSOART00000002485	ENSOARG00000002297	CHST1	1238	5.79221	2.94672	0.975004	0.0017	0.0120531
ENSOART00000018463	ENSOARG00000016951	KRT13	1380	1.77904	172.19	-6.59676	0.0021	0.0143388
ENSOART00000018461	ENSOARG00000016952	ENDOD1	1236	54.916	29.5358	0.894764	5.00E-05	0.000556862
ENSOART00000013135	ENSOARG00000012078	REEP6	1353	3.85694	1.44313	1.41825	0.00015	0.00150086
ENSOART00000004886	ENSOARG00000004494	SPINK7	255	164.658	5.66546	4.86114	0.0097	0.0497116
ENSOART00000004881	ENSOARG00000004486	BIIIB4	297	156.898	15.5356	3.33618	5.00E-05	0.000556862
ENSOART00000022051	ENSOARG00000020254	RAD51	1036	17.6291	26.4769	-0.58678	0.0087	0.0455772
ENSOART00000022050	ENSOARG00000020252	PTGFRN	2649	38.7437	58.0124	-0.582402	0.00285	0.018447
ENSOART00000001612	ENSOARG00000001499	ADCK3	2629	9.14671	5.57088	0.715346	0.00195	0.0134876
ENSOART00000016985	ENSOARG00000015608	KRT39	1479	55.3231	6.35231	3.12253	5.00E-05	0.000556862
ENSOART00000002903	ENSOARG00000002683	SQSTM1	1338	105.809	72.0697	0.553994	0.00505	0.029424
ENSOART00000004889	ENSOARG00000004493	FNDC1	5515	4.14849	13.2191	-1.67196	5.00E-05	0.000556862
ENSOART00000001614	ENSOARG00000001504	SREBF1	3185	12.118	7.42239	0.707195	0.001	0.00773157
ENSOART00000022058	ENSOARG00000020258	CD101	3301	1.38605	4.12292	-1.57269	5.00E-05	0.000556862
ENSOART00000000743	ENSOARG00000000691	S100A16	312	307.349	195.297	0.654209	0.00435	0.0260434
ENSOART00000011166	ENSOARG00000010264	-	1044	24.1151	9.13315	1.40075	5.00E-05	0.000556862
ENSOART00000013486	ENSOARG00000012395	ATAT1	1552	3.98973	6.84257	-0.778247	0.00455	0.0270199
ENSOART00000000749	ENSOARG00000000697	TNNT3	4973	24.5051	68.2016	-1.47672	5.00E-05	0.000556862
ENSOART00000001920	ENSOARG00000001783	C-FOS	1134	32.1976	10.6595	1.59482	5.00E-05	0.000556862
ENSOART00000001295	ENSOARG00000001211	C16orf80	618	27.7589	48.0276	-0.790914	0.00115	0.00870592
ENSOART00000013008	ENSOARG00000011955	SLC5A1	1995	6.61055	3.37196	0.971183	0.00065	0.00535993
ENSOART00000001927	ENSOARG00000001788	-	1005	6.45773	2.1369	1.59551	5.00E-05	0.000556862
ENSOART00000001928	ENSOARG00000001792	CD82	879	90.0821	56.0866	0.683585	0.0008	0.00640195
ENSOART00000022976	ENSOARG00000021089	DLGAP5	2535	19.7269	32.8526	-0.735845	0.00035	0.00315635
ENSOART00000006028	ENSOARG00000005532	ACTBL2	1131	61.4413	21.8929	1.48874	5.00E-05	0.000556862
ENSOART00000016507	ENSOARG00000015169	IFIT2	1392	5.66436	46.0195	-3.02226	5.00E-05	0.000556862
ENSOART00000016693	ENSOARG00000015342	NDNF	2021	9.45077	20.9007	-1.14505	5.00E-05	0.000556862
ENSOART00000018078	ENSOARG00000016594	ASPH	2169	45.1693	69.7604	-0.627067	0.0012	0.00902528
ENSOART00000007995	ENSOARG00000007348	P4HA1	1637	68.4976	106.928	-0.642517	0.0017	0.0120531
ENSOART00000018099	ENSOARG00000016612	SCNN1G	2105	4.29494	2.39716	0.841311	0.0027	0.0176448
ENSOART00000004088	ENSOARG00000003767	EPHX3	1083	12.1764	6.46206	0.914025	0.0011	0.00838547
ENSOART00000004085	ENSOARG00000003765	GAS2L1	2015	14.7598	9.8228	0.58747	0.0068	0.0374167
ENSOART00000018072	ENSOARG00000016589	MTF2	1782	18.9411	27.5626	-0.541189	0.00845	0.0445197
ENSOART00000002878	ENSOARG00000002655	CES4A	5032	17.8792	3.29658	2.43924	5.00E-05	0.000556862
ENSOART00000018075	ENSOARG00000016593	ARRDC3	3599	132.867	74.0549	0.843316	5.00E-05	0.000556862
Novel_003736	XLOC_547876	-	24572	0.324487	0.741804	-1.19288	0.00015	0.00150086
ENSOART00000017904	ENSOARG00000016430	ACACB	7378	2.84138	0.446554	2.66968	5.00E-05	0.000556862
ENSOART00000013311	ENSOARG00000012235	SLC9A3R1	1107	13.6556	5.8906	1.21301	5.00E-05	0.000556862
ENSOART00000013313	ENSOARG00000012242	FAM83C	2259	21.3921	9.20057	1.21728	5.00E-05	0.000556862
ENSOART00000014084	ENSOARG00000012954	CA2	2268	47.0907	22.6987	1.05283	5.00E-05	0.000556862
ENSOART00000010445	ENSOARG00000009594	PLA2G3	3006	1.82935	0.873794	1.06597	0.00265	0.0173755
ENSOART00000011497	ENSOARG00000010543	PREX1	4792	3.60025	5.74716	-0.674751	0.0019	0.0132056
ENSOART00000010110	ENSOARG00000009289	CKAP2	2083	30.3269	56.6714	-0.902021	5.00E-05	0.000556862
ENSOART00000013330	ENSOARG00000012259	FMO3	3089	0.807545	1.55158	-0.942126	0.0097	0.0497116
ENSOART00000001729	ENSOARG00000001605	-	549	10.6105	3.26389	1.70083	0.00105	0.00806012
ENSOART00000010687	ENSOARG00000009812	FREM2	9450	7.17112	14.05	-0.970304	5.00E-05	0.000556862
Novel_009963	XLOC_1305177	-	6891	0.906865	0.485545	0.901282	0.00345	0.0215452
ENSOART00000021895	ENSOARG00000020108	EHBP1	3664	12.0431	18.21	-0.596525	0.0062	0.0347111
Novel_011421	XLOC_1456946	-	15147	5.83622	12.3099	-1.07671	0.00545	0.0313011
ENSOART00000009362	ENSOARG00000008599	SLC36A2	1449	6.38113	0.900693	2.82471	5.00E-05	0.000556862
ENSOART00000007472	ENSOARG00000006877	GABARAPL2	327	627.883	340.996	0.880742	0.00015	0.00150086
ENSOART00000015989	ENSOARG00000014690	-	2248	31.9825	46.3392	-0.534952	0.0068	0.0374167
ENSOART00000022201	ENSOARG00000020389	PPP1R2	624	175.237	100.811	0.797647	5.00E-05	0.000556862
ENSOART00000017834	ENSOARG00000016378	FEM1C	3187	36.7229	25.7374	0.512812	0.00885	0.046208
ENSOART00000015982	ENSOARG00000014684	RBMS3	1714	38.7074	61.7613	-0.674096	0.00075	0.00605773
ENSOART00000009369	ENSOARG00000008605	CD9	660	402.861	262.442	0.618285	0.0015	0.0108705
ENSOART00000020690	ENSOARG00000019004	DPYSL5	1836	0.219167	0.726932	-1.72979	0.00955	0.0491007
ENSOART00000020697	ENSOARG00000019012	SRXN1	975	6.54681	3.12159	1.06851	0.0018	0.0126278
ENSOART00000010843	ENSOARG00000009963	-	3060	3.12669	0.198524	3.97725	5.00E-05	0.000556862
Novel_018733	XLOC_2521805	-	3386	2.11475	1.14557	0.88443	0.0033	0.0207861
ENSOART00000011794	ENSOARG00000010845	CLDN3	660	5.19495	1.6746	1.63329	0.00125	0.00934531
ENSOART00000011795	ENSOARG00000010843	DTL	2193	4.67656	8.10593	-0.793528	0.0011	0.00838547
ENSOART00000011792	ENSOARG00000010837	TPMT	4541	3.48198	1.90325	0.871442	0.0005	0.00428702
Novel_017868	XLOC_2383265	-	5723	1.11853	0.47792	1.22676	0.00015	0.00150086
ENSOART00000018788	ENSOARG00000017256	PDK3	1263	27.4654	16.0066	0.778953	0.0004	0.0035406
ENSOART00000014231	ENSOARG00000013095	-	1486	27.6832	18.9524	0.54663	0.0095	0.048897
ENSOART00000010208	ENSOARG00000009349	KNTC1	6662	8.38922	14.7819	-0.817226	0.0001	0.00104666
ENSOART00000019304	ENSOARG00000017739	CAPN6	2169	12.341	95.0136	-2.94468	5.00E-05	0.000556862
ENSOART00000021506	ENSOARG00000019750	KLHL33	1647	2.00821	0.676325	1.57012	0.0007	0.00571161
ENSOART00000004151	ENSOARG00000003822	IRF4	2384	1.58085	3.20426	-1.01929	0.00095	0.00740277
ENSOART00000001434	ENSOARG00000001337	CAV1	537	187.306	290.925	-0.63525	0.00355	0.0220424
ENSOART00000001435	ENSOARG00000001338	CGGBP1	504	91.7309	132.929	-0.535173	0.00905	0.0470388
ENSOART00000006008	ENSOARG00000005511	WISP1	591	7.66158	20.2354	-1.40117	5.00E-05	0.000556862
ENSOART00000011647	ENSOARG00000010707	RAN	651	47.5029	69.9348	-0.557995	0.00935	0.0482931
Novel_005465	XLOC_678915	-	7474	5.82147	1.79742	1.69546	5.00E-05	0.000556862
ENSOART00000008565	ENSOARG00000007864	LCP1	1887	22.4977	11.9346	0.914622	5.00E-05	0.000556862
ENSOART00000018450	ENSOARG00000016938	CXorf58	4304	2.00555	0.974062	1.04191	0.0006	0.0050078
ENSOART00000004234	ENSOARG00000003894	THBS3	2859	18.2587	35.2524	-0.94914	5.00E-05	0.000556862
Novel_010649	XLOC_1396934	-	1438	0.848874	0.227876	1.8973	0.00705	0.0385319
ENSOART00000009964	ENSOARG00000009153	FSTL3	711	20.5479	31.7	-0.625494	0.00945	0.0486986
ENSOART00000009961	ENSOARG00000009150	-	501	2.99895	0	inf	5.00E-05	0.000556862
ENSOART00000014692	ENSOARG00000013513	SCML1	1017	0.428141	1.45867	-1.7685	0.00725	0.039397
ENSOART00000015188	ENSOARG00000013934	FREM1	6564	12.8127	20.6947	-0.69169	0.0003	0.0027591
Novel_005068	XLOC_667050	-	12848	0.28115	0.934102	-1.73224	5.00E-05	0.000556862
ENSOART00000009819	ENSOARG00000009014	KPNA5	1620	6.67101	11.0816	-0.732186	0.0023	0.0154578
ENSOART00000010065	ENSOARG00000009247	HIST1H2AD	393	821.054	1718.34	-1.06547	5.00E-05	0.000556862
ENSOART00000018091	ENSOARG00000016610	HLA-DRA	1058	55.5424	13.6668	2.02291	5.00E-05	0.000556862
ENSOART00000009760	ENSOARG00000008958	TRIM72	1411	0.601762	1.80834	-1.5874	0.00285	0.018447
ENSOART00000009761	ENSOARG00000008961	DKK2	780	19.3351	10.5448	0.874688	0.0014	0.0102711
ENSOART00000009764	ENSOARG00000008959	SLIT1	4604	0.321461	1.35376	-2.07425	5.00E-05	0.000556862
ENSOART00000022832	ENSOARG00000020957	-	1071	8.10067	4.41802	0.874642	0.0031	0.0197565
ENSOART00000022518	ENSOARG00000020669	HIST2H2BF	414	312.091	531.68	-0.768594	0.0001	0.00104666
ENSOART00000020742	ENSOARG00000019052	AURKB	2048	5.9744	9.85591	-0.722196	0.0027	0.0176448
ENSOART00000007578	ENSOARG00000006966	UNC45B	2835	2.16391	10.1286	-2.22672	5.00E-05	0.000556862
ENSOART00000020747	ENSOARG00000019055	-	963	2.13342	4.51601	-1.08188	0.00365	0.0225335
ENSOART00000009565	ENSOARG00000008752	VWF	8607	13.0889	8.79487	0.573608	0.0051	0.0296594
ENSOART00000014560	ENSOARG00000013389	HIST2H2AB	393	105.974	163.026	-0.621386	0.00635	0.0353917
TCONS_00642258	XLOC_474219	-	694	3.8273	0.775667	2.30282	0.0015	0.0108705
ENSOART00000003059	ENSOARG00000002821	ELMO3	2208	18.5591	10.7346	0.789856	0.0001	0.00104666
ENSOART00000011330	ENSOARG00000010405	BMP1	2970	36.3861	53.4082	-0.553674	0.0044	0.0262821
ENSOART00000003500	ENSOARG00000003221	TBC1D30	2478	6.16989	1.93339	1.67411	5.00E-05	0.000556862
Novel_002962	XLOC_468819	-	2148	0.663592	3.64628	-2.45806	0.0024	0.0160111
ENSOART00000011339	ENSOARG00000010419	-	1218	41.5822	19.429	1.09775	5.00E-05	0.000556862
ENSOART00000011423	ENSOARG00000010490	DCLK1	1404	22.6863	49.8876	-1.13686	5.00E-05	0.000556862
ENSOART00000015741	ENSOARG00000014458	FBLN7	1320	10.4202	4.74664	1.1344	0.00015	0.00150086
ENSOART00000018322	ENSOARG00000016824	KRT79	1564	200.637	135.423	0.567113	0.0052	0.0301328
ENSOART00000009109	ENSOARG00000008372	HTATIP2	819	52.2967	33.9413	0.623678	0.0037	0.0227801
ENSOART00000022427	ENSOARG00000020585	TMEM62	1932	30.7775	16.7593	0.876917	5.00E-05	0.000556862
ENSOART00000009105	ENSOARG00000008369	CD40	3261	1.25541	2.16974	-0.789366	0.00685	0.0376309
ENSOART00000018328	ENSOARG00000016825	ADAMTS19	3032	8.70509	18.8181	-1.11219	5.00E-05	0.000556862
Novel_006460	XLOC_816309	-	23555	2.74501	0.591708	2.21385	5.00E-05	0.000556862
TCONS_01269896	XLOC_950923	-	351	1.33799	0	inf	0.00365	0.0225335
Novel_000144	XLOC_008761	-	4278	15.5445	24.1638	-0.636445	0.0057	0.0324586
ENSOART00000006714	ENSOARG00000006168	PHLPP1	2811	21.2828	13.8891	0.615736	0.00325	0.0205354
Novel_020292	XLOC_2735698	-	1590	1.69093	3.31381	-0.970675	0.00745	0.0402566
ENSOART00000015568	ENSOARG00000014295	MUC15	2395	28.4972	17.934	0.668124	0.003	0.0192337
ENSOART00000003614	ENSOARG00000003333	ZBTB7B	2331	29.608	16.0988	0.879035	0.0001	0.00104666
ENSOART00000003616	ENSOARG00000003329	SULF1	2833	3.68497	7.53933	-1.03278	5.00E-05	0.000556862
ENSOART00000015566	ENSOARG00000014292	ALDH3B1	1110	8.58389	3.74281	1.19751	5.00E-05	0.000556862
ENSOART00000015561	ENSOARG00000014290	KLK6	2977	12.1231	5.9791	1.01976	5.00E-05	0.000556862
ENSOART00000015563	ENSOARG00000014289	MLLT3	5006	14.6328	23.5627	-0.687298	0.00065	0.00535993
ENSOART00000012215	ENSOARG00000011236	CD207	990	3.35906	0.782654	2.10161	0.00015	0.00150086
ENSOART00000003298	ENSOARG00000003042	PON3	5536	10.4719	5.48121	0.933962	5.00E-05	0.000556862
ENSOART00000022736	ENSOARG00000020869	CTSK	994	245.429	369.21	-0.589138	0.0029	0.018718
ENSOART00000008966	ENSOARG00000008241	XG	3367	107.591	54.7824	0.97377	5.00E-05	0.000556862
ENSOART00000008214	ENSOARG00000007547	TSC22D1	427	265.073	392.421	-0.566011	0.0035	0.0217983
ENSOART00000006622	ENSOARG00000006091	-	3716	19.0416	11.8876	0.679694	0.0006	0.0050078
ENSOART00000004415	ENSOARG00000004060	-	1053	10.9288	1.82753	2.58017	5.00E-05	0.000556862
ENSOART00000012692	ENSOARG00000011673	ZNF114	1843	7.39249	11.0889	-0.584987	0.0097	0.0497116
ENSOART00000012693	ENSOARG00000011669	OTOP3	1538	1.58198	0.275242	2.52296	0.0006	0.0050078
TCONS_03610535	XLOC_2707140	-	1823	3.70416	1.39989	1.40383	0.0001	0.00104666
ENSOART00000008182	ENSOARG00000007512	ETNPPL	1494	3.1205	0.802341	1.95949	0.0001	0.00104666
ENSOART00000002679	ENSOARG00000002475	PEG10	1218	7.85933	34.9021	-2.15083	5.00E-05	0.000556862
ENSOART00000015412	ENSOARG00000014151	-	2424	2.61892	1.46205	0.840974	0.0058	0.0329044
ENSOART00000003274	ENSOARG00000003022	ATPIF1	291	405.72	683.466	-0.752383	0.0005	0.00428702
ENSOART00000012327	ENSOARG00000011336	FAM135A	4452	24.0038	16.8754	0.508336	0.00785	0.0419983
ENSOART00000003278	ENSOARG00000003025	RHOU	516	43.6665	80.1028	-0.875325	0.0002	0.00193731
ENSOART00000003279	ENSOARG00000003030	-	291	0	2.6405	#NAME?	0.0061	0.0342609
ENSOART00000002675	ENSOARG00000002469	-	339	31.5455	8.21155	1.94171	0.00225	0.0151794
ENSOART00000012323	ENSOARG00000011335	ESRRG	1377	1.03061	2.27597	-1.14298	0.00625	0.0349291
ENSOART00000002677	ENSOARG00000002472	MSMB	345	15.037	3.94633	1.92993	0.00355	0.0220424
ENSOART00000003474	ENSOARG00000003203	GUCA1A	618	4.54175	0.864861	2.39271	0.00135	0.00995746
ENSOART00000003476	ENSOARG00000003199	SHC1	2015	26.1305	42.1797	-0.690814	0.00055	0.00464828
ENSOART00000006335	ENSOARG00000005819	SOX6	2564	2.38872	6.41717	-1.4257	5.00E-05	0.000556862
ENSOART00000015965	ENSOARG00000014664	CTSH	1008	224.992	115.25	0.965108	5.00E-05	0.000556862
ENSOART00000019500	ENSOARG00000017919	KIAA1598	3112	14.2619	9.19053	0.633946	0.0015	0.0108705
ENSOART00000004703	ENSOARG00000004318	CDC2	5933	7.46094	11.0253	-0.563387	0.00505	0.029424
ENSOART00000004702	ENSOARG00000004315	ACSF2	1857	42.8617	29.4655	0.540663	0.0066	0.036525
ENSOART00000021356	ENSOARG00000019611	CLIP4	2130	25.9591	16.9133	0.61808	0.0028	0.0181792
ENSOART00000004704	ENSOARG00000004322	-	1990	1.6238	2.9693	-0.870755	0.00765	0.0411325
ENSOART00000011381	ENSOARG00000010455	KLHL5	2268	17.9332	28.4666	-0.666635	0.001	0.00773157
ENSOART00000006561	ENSOARG00000006037	BMPER	2112	6.30512	24.8994	-1.98152	5.00E-05	0.000556862
ENSOART00000015920	ENSOARG00000014624	PPP2R1B	2376	73.6828	43.7474	0.75213	0.00015	0.00150086
TCONS_00526756	XLOC_400195	-	4212	2.33708	1.11714	1.06489	0.0005	0.00428702
ENSOART00000014259	ENSOARG00000013116	CA3	806	3.05781	48.3528	-3.98303	5.00E-05	0.000556862
ENSOART00000016265	ENSOARG00000014945	EPGN	459	17.8369	5.44706	1.71132	0.0001	0.00104666
Novel_006461	XLOC_816336	-	5937	1.52749	0.332658	2.19905	5.00E-05	0.000556862
ENSOART00000012039	ENSOARG00000011059	CENPE	6807	8.43284	13.4384	-0.672268	0.0008	0.00640195
ENSOART00000002011	ENSOARG00000001872	HSPB8	578	86.3986	45.7554	0.917066	0.00015	0.00150086
ENSOART00000002012	ENSOARG00000001870	VSTM4	1258	23.4024	48.8418	-1.06146	5.00E-05	0.000556862
ENSOART00000017299	ENSOARG00000015882	PPFIBP2	2847	16.3088	7.20769	1.17805	0.0013	0.00965123
ENSOART00000008590	ENSOARG00000007888	PKP3	1758	106.607	46.5964	1.19401	0.00685	0.0376309
ENSOART00000005727	ENSOARG00000005256	IER5	336	75.8409	40.502	0.904984	0.0037	0.0227801
Novel_020922	XLOC_2849142	-	1082	3.39068	13.0996	-1.94988	0.00405	0.0245571
Novel_014672	XLOC_1890885	-	9691	0.902629	0.517125	0.803621	0.00375	0.0230356
ENSOART00000005614	ENSOARG00000005145	CC2D1B	2584	21.332	14.3557	0.571393	0.005	0.0291793
Novel_016215	XLOC_2112741	-	8212	0.79363	1.37421	-0.792063	0.00255	0.0168462
ENSOART00000006494	ENSOARG00000005967	EBF4	1669	1.70825	3.19131	-0.901635	0.0073	0.0396132
ENSOART00000020174	ENSOARG00000018534	TBC1D24	1569	7.07128	13.9149	-0.976588	5.00E-05	0.000556862
TCONS_01364774	XLOC_1019087	-	320	0	1.73397	#NAME?	0.0044	0.0262821
ENSOART00000007149	ENSOARG00000006578	PRR9	348	3233.47	915.993	1.81967	5.00E-05	0.000556862
ENSOART00000022847	ENSOARG00000020971	DMXL2	9174	4.05541	7.09878	-0.807724	5.00E-05	0.000556862
ENSOART00000003876	ENSOARG00000003559	ABCC3	4585	5.03745	2.90265	0.795323	0.0005	0.00428702
ENSOART00000003878	ENSOARG00000003573	RNF2	1576	25.081	41.5775	-0.729208	0.00015	0.00150086
ENSOART00000016194	ENSOARG00000014880	MTHFD2L	901	7.21376	14.5624	-1.01342	0.00045	0.00391714
ENSOART00000016196	ENSOARG00000014882	SERPINA1	1292	102.204	40.6483	1.33018	5.00E-05	0.000556862
ENSOART00000005128	ENSOARG00000004704	LRIG3	3378	46.2893	79.2219	-0.775221	5.00E-05	0.000556862
ENSOART00000005438	ENSOARG00000004994	-	1446	2.84404	1.43865	0.983228	0.00895	0.0466363
Novel_003540	XLOC_519628	-	4407	65.0955	32.9331	0.98302	5.00E-05	0.000556862
ENSOART00000022740	ENSOARG00000020872	TCF12	3501	33.3045	55.612	-0.739678	0.0087	0.0455772
ENSOART00000005433	ENSOARG00000004988	MLLT4	5434	29.8693	19.3106	0.629275	0.0007	0.00571161
ENSOART00000001110	ENSOARG00000001036	MYOG	586	3.58027	22.2221	-2.63386	5.00E-05	0.000556862
ENSOART00000001113	ENSOARG00000001040	REXO2	642	116.491	71.6479	0.701224	0.0007	0.00571161
ENSOART00000016861	ENSOARG00000015499	GABRA2	1624	1.10272	2.80193	-1.34536	0.0004	0.0035406
ENSOART00000017750	ENSOARG00000016297	INTU	2811	2.7657	4.94485	-0.838284	0.00135	0.00995746
TCONS_00413215	XLOC_307016	-	7536	0.710296	0.180826	1.97381	5.00E-05	0.000556862
ENSOART00000022198	ENSOARG00000020386	APOD	800	157.128	84.8389	0.889142	5.00E-05	0.000556862
ENSOART00000020009	ENSOARG00000018383	DHX58	3813	3.24682	8.8729	-1.45038	5.00E-05	0.000556862
ENSOART00000005412	ENSOARG00000004970	-	4541	25.1238	0.722224	5.12047	5.00E-05	0.000556862
ENSOART00000005413	ENSOARG00000004972	TMEM171	5698	2.68784	1.42397	0.916534	0.0002	0.00193731
ENSOART00000002494	ENSOARG00000002307	DLK1	762	35.5835	182.674	-2.35999	5.00E-05	0.000556862
ENSOART00000013127	ENSOARG00000012066	SEMA4B	2391	8.908	5.73077	0.636371	0.00515	0.0298922
ENSOART00000001609	ENSOARG00000001505	HIVEP2	7927	4.30086	6.55676	-0.60836	0.0027	0.0176448
ENSOART00000004899	ENSOARG00000004501	PCSK7	4880	40.0519	17.0515	1.23197	5.00E-05	0.000556862
ENSOART00000004892	ENSOARG00000004495	HELLS	5344	8.85355	13.2904	-0.586056	0.00285	0.018447
ENSOART00000004894	ENSOARG00000004490	STRIP2	2496	3.90937	7.66199	-0.970785	5.00E-05	0.000556862
ENSOART00000000882	ENSOARG00000000823	ERI3	1014	37.4698	63.1252	-0.752487	0.0004	0.0035406
ENSOART00000000884	ENSOARG00000000828	-	366	0.724457	0	inf	0.0016	0.0114606
ENSOART00000013492	ENSOARG00000012408	PARP12	2109	6.11752	11.0455	-0.852439	0.00115	0.00870592
ENSOART00000000886	ENSOARG00000000811	PARP1	3051	20.9478	31.5486	-0.590779	0.00235	0.0157362
ENSOART00000000731	ENSOARG00000000670	-	1778	28.8306	9.91589	1.53979	5.00E-05	0.000556862
Novel_019840	XLOC_2699162	-	8254	0.748461	1.51094	-1.01345	0.0002	0.00193731
ENSOART00000001287	ENSOARG00000001202	PLK3	1947	19.9674	7.62603	1.38864	5.00E-05	0.000556862
ENSOART00000016511	ENSOARG00000015168	-	3282	5.06073	1.95822	1.3698	5.00E-05	0.000556862
ENSOART00000006037	ENSOARG00000005539	MEST	4999	31.4934	57.6471	-0.872197	0.0007	0.00571161
ENSOART00000016045	ENSOARG00000014736	SPIRE2	1923	4.77794	2.48923	0.94069	0.0015	0.0108705
ENSOART00000016516	ENSOARG00000015177	IFIT1	1736	32.3273	197.532	-2.61126	5.00E-05	0.000556862
ENSOART00000013010	ENSOARG00000011961	NME4	570	30.2462	57.783	-0.933891	5.00E-05	0.000556862
ENSOART00000017023	ENSOARG00000015647	-	1633	30.6706	4.76376	2.68668	5.00E-05	0.000556862
ENSOART00000013015	ENSOARG00000011966	ASB9	5972	0.812757	1.38704	-0.771109	0.00655	0.0363041
Novel_012656	XLOC_1643014	-	8968	1.41656	0.62085	1.19008	5.00E-05	0.000556862
ENSOART00000016682	ENSOARG00000015329	GALNT15	1364	1.6074	0.283201	2.50484	0.0007	0.00571161
ENSOART00000016685	ENSOARG00000015331	CSNK1E	1195	18.1352	2.84095	2.67435	0.0054	0.0310641
ENSOART00000017028	ENSOARG00000015650	DPYS	1607	2.66754	1.24192	1.10294	0.0034	0.0212916
ENSOART00000000698	ENSOARG00000000627	CIT	6169	2.94534	4.6136	-0.647457	0.0068	0.0374167
ENSOART00000013789	ENSOARG00000012682	HRC	2193	3.84078	9.86601	-1.36107	5.00E-05	0.000556862
ENSOART00000002805	ENSOARG00000002570	CDHR2	4050	2.39558	0.542888	2.14165	5.00E-05	0.000556862
ENSOART00000007963	ENSOARG00000007268	MYH8	5804	60.1765	357.383	-2.5702	0.00335	0.021037
ENSOART00000000641	ENSOARG00000000593	-	321	25.5389	212.684	-3.05794	5.00E-05	0.000556862
ENSOART00000002808	ENSOARG00000002590	OST	988	255.216	459.924	-0.849676	0.0002	0.00193731
ENSOART00000015590	ENSOARG00000014307	TENM2	8074	9.1757	6.29163	0.544384	0.00525	0.0303667
ENSOART00000000088	ENSOARG00000000087	WSB1	826	41.2911	63.1742	-0.613504	0.00345	0.0215452
ENSOART00000004097	ENSOARG00000003773	-	1518	2.73211	8.35181	-1.61207	5.00E-05	0.000556862
ENSOART00000017939	ENSOARG00000016471	FAM49A	1134	14.9553	6.93435	1.10883	5.00E-05	0.000556862
ENSOART00000018048	ENSOARG00000016570	IL13RA1	2599	35.6906	22.961	0.636361	0.001	0.00773157
ENSOART00000017937	ENSOARG00000016468	RASSF2	1010	10.4855	17.7731	-0.761299	0.0026	0.0171152
ENSOART00000013306	ENSOARG00000012236	RNF150	4567	5.35497	8.57425	-0.679133	0.00135	0.00995746
TCONS_03631346	XLOC_2726756	-	1296	65.3525	27.4627	1.25077	5.00E-05	0.000556862
ENSOART00000008918	ENSOARG00000008194	TMPRSS11F	1783	23.6531	11.6461	1.02218	5.00E-05	0.000556862
ENSOART00000021413	ENSOARG00000019663	PTHLH	528	8.49305	19.718	-1.21516	0.0006	0.0050078
ENSOART00000018669	ENSOARG00000017156	SHPK	1449	5.30141	2.83117	0.904979	0.0022	0.014897
ENSOART00000018668	ENSOARG00000017153	EPHA3	2955	4.83966	8.05948	-0.73578	0.00335	0.021037
ENSOART00000003756	ENSOARG00000003456	TH	1425	5.12485	2.97437	0.784923	0.0094	0.0485096
ENSOART00000018665	ENSOARG00000017151	SLITRK1	2091	0.503057	1.25679	-1.32095	0.00235	0.0157362
ENSOART00000018664	ENSOARG00000017150	LHFPL2	534	17.9349	36.9999	-1.04475	0.0003	0.0027591
ENSOART00000018666	ENSOARG00000017148	KRT2.10	1345	770.723	64.4363	3.58027	5.00E-05	0.000556862
ENSOART00000009370	ENSOARG00000008604	OSBP2	2070	1.01551	0.295395	1.78149	0.00225	0.0151794
ENSOART00000000468	ENSOARG00000000438	GRID1	3162	2.13288	5.19302	-1.28377	5.00E-05	0.000556862
ENSOART00000020731	ENSOARG00000019042	BMP3	4595	9.19601	19.9045	-1.11402	5.00E-05	0.000556862
ENSOART00000000394	ENSOARG00000000369	ECHS1	876	317.507	182.22	0.801112	5.00E-05	0.000556862
ENSOART00000000464	ENSOARG00000000437	GJB4	801	8.29767	1.80486	2.20082	0.00265	0.0173755
ENSOART00000000397	ENSOARG00000000376	-	153	0	4904.66	#NAME?	0.00085	0.00673672
ENSOART00000009379	ENSOARG00000008618	ADK	1089	126.574	84.3238	0.585973	0.00345	0.0215452
ENSOART00000017800	ENSOARG00000016350	RNF39	1233	18.3811	3.2441	2.50233	5.00E-05	0.000556862
ENSOART00000010652	ENSOARG00000009784	LIMK2	2371	60.1027	36.4214	0.722641	0.00015	0.00150086
ENSOART00000010653	ENSOARG00000009791	RGS1	801	3.34907	1.26975	1.39922	0.0064	0.03561
ENSOART00000017808	ENSOARG00000016355	CCDC112	1536	15.9078	24.5983	-0.62883	0.00335	0.021037
ENSOART00000014350	ENSOARG00000013193	CPZ	1935	87.3698	30.4312	1.52158	0.00095	0.00740277
ENSOART00000011787	ENSOARG00000010842	ZC3HAV1L	732	13.019	25.0939	-0.946718	0.0003	0.0027591
ENSOART00000014352	ENSOARG00000013198	UCHL1	759	4.46232	16.9713	-1.92723	5.00E-05	0.000556862
TCONS_00915929	XLOC_671761	-	2034	1.16187	0.411426	1.49774	0.0015	0.0108705
ENSOART00000010276	ENSOARG00000009438	APOE	954	316.113	107.568	1.55519	5.00E-05	0.000556862
Novel_000440	XLOC_053012	-	3729	9.24809	2.17171	2.09032	5.00E-05	0.000556862
ENSOART00000008911	ENSOARG00000008185	PRIM1	1257	22.5419	32.9918	-0.5495	0.0079	0.0421892
ENSOART00000018798	ENSOARG00000017272	KRT14	1366	1040.56	629.968	0.724008	0.00145	0.0105647
TCONS_02854852	XLOC_2122193	-	307	5.13889	0	inf	5.00E-05	0.000556862
ENSOART00000017155	ENSOARG00000015757	-	354	94.7733	50.1396	0.918529	0.0013	0.00965123
Novel_009190	XLOC_1172647	-	17838	0.864687	0.485816	0.831769	0.0007	0.00571161
ENSOART00000010279	ENSOARG00000009442	AQP3	888	54.0294	32.0318	0.754238	0.00055	0.00464828
ENSOART00000010782	ENSOARG00000009908	CCNB3	3942	5.24303	8.27375	-0.658141	0.0022	0.014897
ENSOART00000011655	ENSOARG00000010711	TSPAN9	3632	21.4974	35.4768	-0.722717	0.0001	0.00104666
ENSOART00000021517	ENSOARG00000019760	ZC3H12A	1337	8.0902	4.33653	0.899635	0.00145	0.0105647
ENSOART00000011652	ENSOARG00000010703	ATP2C2	2745	10.7733	4.55536	1.24182	5.00E-05	0.000556862
ENSOART00000011651	ENSOARG00000010708	IGSF21	1125	0.345787	1.80417	-2.38338	0.0019	0.0132056
ENSOART00000015886	ENSOARG00000014594	-	1220	8.26381	4.67174	0.822847	0.00405	0.0245571
ENSOART00000007545	ENSOARG00000006939	TENM3	7746	5.45035	8.35574	-0.61642	0.00155	0.0111676
ENSOART00000007814	ENSOARG00000007187	BCKDHB	1038	57.9539	39.6781	0.546561	0.0073	0.0396132
ENSOART00000000267	ENSOARG00000000254	-	3658	1.10457	0.579969	0.929432	0.0071	0.0387518
ENSOART00000006811	ENSOARG00000006264	ACER1	801	48.1722	21.9597	1.13334	5.00E-05	0.000556862
ENSOART00000006814	ENSOARG00000006261	LRP8	3073	0.926387	1.89261	-1.03069	0.002	0.0137721
ENSOART00000016446	ENSOARG00000015109	SEMA3D	2374	26.9718	51.903	-0.944365	5.00E-05	0.000556862
ENSOART00000015177	ENSOARG00000013937	CRYL1	1206	16.5745	10.5818	0.647384	0.00635	0.0353917
ENSOART00000010099	ENSOARG00000009277	-	4028	5.31833	1.11689	2.25148	5.00E-05	0.000556862
ENSOART00000011254	ENSOARG00000010347	ZBED8	1785	17.7179	30.9497	-0.804719	0.0003	0.0027591
ENSOART00000009775	ENSOARG00000008971	KIF27	4435	23.0274	34.4942	-0.583001	0.00265	0.0173755
ENSOART00000010097	ENSOARG00000009276	EYA2	2111	0.856027	0.291893	1.55221	0.00485	0.0284596
ENSOART00000020776	ENSOARG00000019081	DOLK	1617	14.1795	9.58759	0.564563	0.0097	0.0497116
ENSOART00000000061	ENSOARG00000000057	-	5576	4.8221	2.8612	0.753039	0.0006	0.0050078
ENSOART00000020771	ENSOARG00000019073	PRKG2	2302	1.08116	2.23436	-1.04728	0.00235	0.0157362
ENSOART00000009578	ENSOARG00000008786	-	2354	56.9753	15.7484	1.85513	5.00E-05	0.000556862
ENSOART00000009574	ENSOARG00000008790	GOLM1	4119	18.9138	26.9858	-0.512762	0.00915	0.0474739
ENSOART00000020779	ENSOARG00000019083	KIAA1324	4804	3.63087	1.30482	1.47646	5.00E-05	0.000556862
ENSOART00000018248	ENSOARG00000016747	ABCC11	4203	7.10577	0.360663	4.30027	5.00E-05	0.000556862
ENSOART00000004556	ENSOARG00000004185	-	1281	20.2921	35.8983	-0.822999	0.00015	0.00150086
ENSOART00000014570	ENSOARG00000013395	CEBPB	381	110.039	67.3919	0.707363	0.0043	0.0258031
ENSOART00000014573	ENSOARG00000013399	EAAT3	1575	11.8231	5.7148	1.04883	5.00E-05	0.000556862
ENSOART00000014575	ENSOARG00000013402	PTGFR	1159	17.6994	3.05501	2.53445	5.00E-05	0.000556862
ENSOART00000007609	ENSOARG00000006997	HMGN3	285	161.551	274.861	-0.766713	0.0033	0.0207861
ENSOART00000021180	ENSOARG00000019447	PKDREJ	6552	2.17176	1.2506	0.796249	0.00095	0.00740277
ENSOART00000021181	ENSOARG00000019448	TRDC	532	5.34346	0.526213	3.34405	0.0045	0.0267744
TCONS_01687243	XLOC_1245636	-	3332	0.281312	0.73506	-1.38569	0.00325	0.0205354
ENSOART00000009591	ENSOARG00000008807	E2F8	3306	1.67244	3.22178	-0.945905	0.00075	0.00605773
ENSOART00000009593	ENSOARG00000008811	-	1230	13.8669	7.4281	0.900582	0.00025	0.00235414
ENSOART00000014771	ENSOARG00000013577	CA13	897	18.8245	8.43348	1.15841	5.00E-05	0.000556862
ENSOART00000009596	ENSOARG00000008814	HP1BP3	1812	45.7595	66.6918	-0.543438	0.0062	0.0347111
ENSOART00000015316	ENSOARG00000014066	IL17F	2562	1.64016	0.800661	1.03457	0.00415	0.0250637
ENSOART00000009598	ENSOARG00000008817	HSP70	1932	3.56346	7.692	-1.11008	0.00045	0.00391714
ENSOART00000022634	ENSOARG00000020776	PLBD1	1638	66.2653	44.111	0.587114	0.00265	0.0173755
ENSOART00000014779	ENSOARG00000013581	BRAF	2358	42.2444	29.1353	0.535989	0.0053	0.0306004
ENSOART00000011437	ENSOARG00000010512	SGCD	893	23.8345	38.8966	-0.706591	0.00145	0.0105647
ENSOART00000011436	ENSOARG00000010508	DECR1	1604	10.1121	5.85335	0.788747	0.0021	0.0143388
ENSOART00000015956	ENSOARG00000014657	ANKRD22	863	44.9911	24.3736	0.884323	5.00E-05	0.000556862
ENSOART00000015951	ENSOARG00000014652	TNS4	2151	6.77694	3.0576	1.14823	0.0008	0.00640195
ENSOART00000021897	ENSOARG00000020111	PTPRR	1980	1.0363	2.16765	-1.06469	0.00705	0.0385319
ENSOART00000015953	ENSOARG00000014654	FRMD8	1617	15.1985	9.0255	0.751851	0.0014	0.0102711
ENSOART00000022435	ENSOARG00000020593	PID1	729	15.7876	28.601	-0.857271	0.0009	0.00707511
ENSOART00000009110	ENSOARG00000008368	CENPF	9824	20.6559	34.1565	-0.725607	0.0007	0.00571161
ENSOART00000008358	ENSOARG00000007679	-	1990	12.0461	5.87677	1.03547	0.0025	0.0165684
ENSOART00000004391	ENSOARG00000004042	-	2150	9.24656	5.35313	0.788533	0.00085	0.00673672
ENSOART00000010890	ENSOARG00000010010	MFHAS1	3351	22.0695	9.98655	1.14399	5.00E-05	0.000556862
Novel_004860	XLOC_641214	-	7134	1.41174	2.22211	-0.654457	0.0064	0.03561
ENSOART00000004395	ENSOARG00000004045	ZNF354C	1998	8.03105	12.8995	-0.683657	0.0028	0.0181792
ENSOART00000008350	ENSOARG00000007664	PIK3CD	3341	1.25695	0.585223	1.10287	0.00255	0.0168462
ENSOART00000020594	ENSOARG00000018911	MPER1	4005	6.35969	2.83772	1.16423	5.00E-05	0.000556862
ENSOART00000021740	ENSOARG00000019968	BHLHE41	927	5.35814	2.56327	1.06374	0.0029	0.018718
ENSOART00000006701	ENSOARG00000006156	ADAMTS14	3645	0.991868	2.5572	-1.36634	5.00E-05	0.000556862
ENSOART00000007770	ENSOARG00000007148	CDKN2AIP	1737	34.8849	22.1585	0.654744	0.0067	0.0369715
ENSOART00000015798	ENSOARG00000014513	PRR32	1372	0.249797	6.42286	-4.68438	5.00E-05	0.000556862
ENSOART00000015227	ENSOARG00000013983	PDCL	899	14.2502	22.0704	-0.631129	0.00945	0.0486986
TCONS_00317091	XLOC_231786	-	1774	0.29304	1.03209	-1.8164	0.00245	0.0162939
ENSOART00000012203	ENSOARG00000011222	CLEC4F	1671	2.57987	33.607	-3.70339	5.00E-05	0.000556862
ENSOART00000022506	ENSOARG00000020658	VDUP1	2599	622.581	366.749	0.76347	0.0014	0.0102711
ENSOART00000019693	ENSOARG00000018091	LPCAT2	2747	10.3078	6.47578	0.670604	0.00195	0.0134876
ENSOART00000012517	ENSOARG00000011500	DYSF	6183	2.94089	5.6641	-0.945594	0.00015	0.00150086
ENSOART00000022725	ENSOARG00000020859	IL37	707	6.46871	1.03173	2.64841	5.00E-05	0.000556862
ENSOART00000022724	ENSOARG00000020858	AQP9	900	31.9268	3.10524	3.36199	5.00E-05	0.000556862
ENSOART00000009607	ENSOARG00000008822	CRAT	2763	54.8387	20.8827	1.39289	5.00E-05	0.000556862
ENSOART00000014312	ENSOARG00000013159	IL1R2	1197	33.04	5.65573	2.54643	5.00E-05	0.000556862
ENSOART00000005950	ENSOARG00000005463	EFCAB4A	1145	8.98827	2.70562	1.73208	5.00E-05	0.000556862
ENSOART00000006630	ENSOARG00000006097	MAGED2	1771	87.8915	147.447	-0.746404	0.0002	0.00193731
ENSOART00000006636	ENSOARG00000006104	MB21D1	1006	9.35621	17.2209	-0.880166	0.0006	0.0050078
ENSOART00000012688	ENSOARG00000011660	RECK	2916	32.2517	52.1285	-0.692697	0.0006	0.0050078
TCONS_00099839	XLOC_064072	-	935	507.067	32.0533	3.98363	5.00E-05	0.000556862
ENSOART00000002648	ENSOARG00000002447	-	548	5.39946	1.79724	1.58703	0.0035	0.0217983
ENSOART00000012335	ENSOARG00000011346	-	1382	14.1996	8.68039	0.710021	0.002	0.0137721
TCONS_01973173	XLOC_1468696	-	2751	5.2556	2.92155	0.847122	0.0021	0.0143388
TCONS_01650399	XLOC_1220572	-	1089	1.84611	0.250045	2.88423	0.0022	0.014897
ENSOART00000023072	ENSOARG00000021173	RDH12	969	32.8778	21.6149	0.605087	0.00705	0.0385319
ENSOART00000003461	ENSOARG00000003193	C1QTNF1	870	38.9304	22.7234	0.77672	0.00055	0.00464828
ENSOART00000003460	ENSOARG00000003186	CENPT	1701	2.32942	5.39786	-1.21242	5.00E-05	0.000556862
ENSOART00000023078	ENSOARG00000021179	ACTN1	2663	34.0157	20.5062	0.73014	0.0003	0.0027591
ENSOART00000002249	ENSOARG00000002089	-	399	0.927753	0	inf	0.0029	0.018718
ENSOART00000008987	ENSOARG00000008262	SCN2B	5271	5.02909	9.82313	-0.965884	5.00E-05	0.000556862
ENSOART00000008645	ENSOARG00000007941	KRTAP7-1	258	4200.72	125.385	5.0662	5.00E-05	0.000556862
ENSOART00000004772	ENSOARG00000004381	TMEM26	1107	10.8213	33.2552	-1.6197	5.00E-05	0.000556862
TCONS_00306703	XLOC_221951	-	283	4.1511	0	inf	0.0013	0.00965123
ENSOART00000011926	ENSOARG00000010953	XDH	4678	7.64581	3.32373	1.20186	5.00E-05	0.000556862
ENSOART00000012021	ENSOARG00000011043	ZC3HAV1	4063	18.8913	29.7154	-0.653487	0.00245	0.0162939
ENSOART00000012024	ENSOARG00000011053	-	1878	19.1248	34.4116	-0.847449	5.00E-05	0.000556862
Novel_002791	XLOC_447979	-	8415	3.09547	1.96864	0.652963	0.0051	0.0296594
ENSOART00000012028	ENSOARG00000011055	PADI1	1920	20.2931	6.78302	1.58099	5.00E-05	0.000556862
ENSOART00000022981	ENSOARG00000021093	FLG2	8673	188.786	72.1999	1.38669	5.00E-05	0.000556862
ENSOART00000002020	ENSOARG00000001878	C4	4647	5.6477	3.08273	0.873456	0.0004	0.0035406
ENSOART00000022264	ENSOARG00000020444	PPIH	738	68.074	100.092	-0.556146	0.0056	0.0319874
ENSOART00000002023	ENSOARG00000001875	CARD14	3204	1.57964	0.661936	1.25483	0.0007	0.00571161
ENSOART00000005048	ENSOARG00000004643	-	336	0	6.49651	#NAME?	5.00E-05	0.000556862
ENSOART00000018885	ENSOARG00000017349	-	3622	2.83955	1.39301	1.02745	0.00025	0.00235414
ENSOART00000016381	ENSOARG00000015052	AREG	750	14.336	8.36983	0.776373	0.00655	0.0363041
ENSOART00000004602	ENSOARG00000004217	CKAP5	6228	29.0612	43.8824	-0.59455	0.0026	0.0171152
TCONS_03506893	XLOC_2622193	-	1717	3.36285	0.677172	2.31209	0.0058	0.0329044
ENSOART00000005601	ENSOARG00000005141	TET1	6417	18.5491	30.4227	-0.713802	0.0004	0.0035406
ENSOART00000005600	ENSOARG00000005138	GALNT3	2011	7.02098	3.47585	1.01431	0.00025	0.00235414
Novel_010287	XLOC_1375199	-	8687	1.08907	0.346893	1.65054	0.0036	0.0222855
ENSOART00000004608	ENSOARG00000004234	SLC45A3	2212	11.2269	4.98898	1.17015	5.00E-05	0.000556862
ENSOART00000012733	ENSOARG00000011702	CLIP2	2848	11.5904	7.87285	0.557979	0.00795	0.0424
ENSOART00000019577	ENSOARG00000017987	TBC1D23	6223	57.9689	39.1322	0.566923	0.0093	0.048094
ENSOART00000015627	ENSOARG00000014349	LIPK	1233	15.6215	4.82385	1.69528	5.00E-05	0.000556862
ENSOART00000003869	ENSOARG00000003565	EFNA4	510	7.57428	3.11389	1.28239	0.00595	0.033583
ENSOART00000007393	ENSOARG00000006798	DSC2	2991	20.5398	10.3537	0.988271	5.00E-05	0.000556862
ENSOART00000003860	ENSOARG00000003550	MAP3K6	3855	8.55801	4.62035	0.889274	0.00015	0.00150086
ENSOART00000007396	ENSOARG00000006798	DSC2	2958	8.89203	4.34653	1.03265	0.0053	0.0306004
ENSOART00000005426	ENSOARG00000004980	MATN4	1793	78.7149	142.114	-0.85234	5.00E-05	0.000556862
Novel_012394	XLOC_1623043	-	8966	1.34505	0.429321	1.64753	5.00E-05	0.000556862
ENSOART00000022187	ENSOARG00000020376	TBX15	1809	42.5916	60.3843	-0.503603	0.0097	0.0497116
ENSOART00000004959	ENSOARG00000004558	-	333	139.351	7.43909	4.22746	5.00E-05	0.000556862
ENSOART00000016859	ENSOARG00000015491	-	3774	9.0808	15.423	-0.764197	0.00085	0.00673672
ENSOART00000004953	ENSOARG00000004551	-	282	8189.14	43.6344	7.5521	5.00E-05	0.000556862
ENSOART00000016856	ENSOARG00000015495	ZFPM2	4072	1.19054	2.32133	-0.963334	0.00085	0.00673672
ENSOART00000016857	ENSOARG00000015494	CLCN3	5710	13.4625	8.72513	0.625699	0.0019	0.0132056
Novel_015545	XLOC_2018766	-	17133	1.28025	0.80644	0.666785	0.00915	0.0474739
ENSOART00000017009	ENSOARG00000015632	VCAN	10692	59.9915	98.9147	-0.721427	0.00095	0.00740277
Novel_005092	XLOC_669123	-	860	512.665	25.6679	4.31998	5.00E-05	0.000556862
ENSOART00000018405	ENSOARG00000016899	TMEM132C	3149	9.39914	23.6167	-1.32921	5.00E-05	0.000556862
ENSOART00000016451	ENSOARG00000015112	MYBPC1	3366	51.0728	204.839	-2.00386	5.00E-05	0.000556862
ENSOART00000016453	ENSOARG00000015117	-	1041	11.6527	3.32372	1.8098	5.00E-05	0.000556862
ENSOART00000016324	ENSOARG00000015000	-	4232	1.59332	0.790541	1.01112	0.0015	0.0108705
TCONS_02798326	XLOC_2081294	-	4535	0.829526	0.0661807	3.6478	5.00E-05	0.000556862
ENSOART00000001639	ENSOARG00000001523	PHC1	3207	0.726723	1.43808	-0.984669	0.004	0.0243002
ENSOART00000021987	ENSOARG00000020194	MAB21L3	6134	1.40499	0.828295	0.76234	0.00525	0.0303667
ENSOART00000019686	ENSOARG00000018087	-	552	8.582	1.88987	2.18302	0.0005	0.00428702
ENSOART00000019682	ENSOARG00000018081	BPIFC	1530	10.903	6.47313	0.752183	0.0024	0.0160111
ENSOART00000000351	ENSOARG00000000321	IDE	2973	102.64	66.5978	0.624047	0.0023	0.0154578
ENSOART00000000724	ENSOARG00000000674	S100A2	297	1104.59	350.622	1.65552	5.00E-05	0.000556862
ENSOART00000000894	ENSOARG00000000834	EDAR	2067	1.47318	3.05703	-1.0532	0.0012	0.00902528
ENSOART00000000720	ENSOARG00000000671	-	414	905.324	1931.39	-1.09313	5.00E-05	0.000556862
ENSOART00000013461	ENSOARG00000012379	FLT3	5580	3.65699	2.39768	0.609019	0.00765	0.0411325
ENSOART00000016038	ENSOARG00000014718	COL6A6	6932	3.99268	12.8065	-1.68145	5.00E-05	0.000556862
ENSOART00000016039	ENSOARG00000014735	GADL1	1515	1.13315	2.47384	-1.12642	0.0092	0.04768
TCONS_00485784	XLOC_365433	-	2325	3.09544	0.42697	2.85794	5.00E-05	0.000556862
ENSOART00000006044	ENSOARG00000005541	ARHGEF37	4156	27.9388	13.8414	1.01328	5.00E-05	0.000556862
ENSOART00000016520	ENSOARG00000015180	BAMBI	708	60.0005	20.4264	1.55454	5.00E-05	0.000556862
ENSOART00000021355	ENSOARG00000019612	SALL2	2990	1.87012	4.23938	-1.18073	5.00E-05	0.000556862
ENSOART00000017038	ENSOARG00000015655	OCA2	3426	3.38585	6.06129	-0.840108	0.0004	0.0035406
ENSOART00000002814	ENSOARG00000002599	-	3116	1.40033	2.71514	-0.955262	0.0014	0.0102711
ENSOART00000001702	ENSOARG00000001585	DEGS2	875	19.5461	11.9798	0.706279	0.0056	0.0319874
ENSOART00000001704	ENSOARG00000001587	-	807	27.6157	16.7326	0.72283	0.0023	0.0154578
ENSOART00000001257	ENSOARG00000001174	TUBB2A	1284	91.0334	56.8357	0.679598	0.00175	0.0123458
ENSOART00000001706	ENSOARG00000001588	GBP2	4934	3.5458	1.21987	1.53938	5.00E-05	0.000556862
TCONS_00099860	XLOC_064084	-	2826	125.104	4.22314	4.88866	5.00E-05	0.000556862
ENSOART00000002818	ENSOARG00000002605	CLEC6A	297	2.23608	0	inf	0.00745	0.0402566
ENSOART00000007977	ENSOARG00000007333	-	1087	5.36868	2.8488	0.914216	0.00765	0.0411325
ENSOART00000000099	ENSOARG00000000098	-	468	220.651	24.0374	3.19842	5.00E-05	0.000556862
Novel_004002	XLOC_566869	-	6495	1.19847	0.178049	2.75085	0.00085	0.00673672
ENSOART00000002947	ENSOARG00000002721	CBX2	6772	5.85235	9.23202	-0.65763	0.00135	0.00995746
ENSOART00000020909	ENSOARG00000019201	IRF9	1389	20.4686	33.8833	-0.72716	0.0025	0.0165684
TCONS_01005180	XLOC_734670	-	276	102.519	39.853	1.36313	0.00095	0.00740277
ENSOART00000000092	ENSOARG00000000091	KAP3.2	297	545.082	42.519	3.6803	5.00E-05	0.000556862
ENSOART00000013200	ENSOARG00000012129	SLC7A5	1752	13.3289	5.12616	1.37861	5.00E-05	0.000556862
ENSOART00000000090	ENSOARG00000000085	ARHGAP28	2806	20.4586	35.047	-0.776583	5.00E-05	0.000556862
Novel_019802	XLOC_2695540	-	2534	1.40527	6.38335	-2.18346	5.00E-05	0.000556862
ENSOART00000017499	ENSOARG00000016067	MKX	1052	10.8429	19.2974	-0.831662	0.00095	0.00740277
ENSOART00000017498	ENSOARG00000016068	SMPX	252	64.6255	183.548	-1.50598	0.0048	0.0282171
ENSOART00000017492	ENSOARG00000016052	AOX1	4020	16.4258	1.81432	3.17846	5.00E-05	0.000556862
ENSOART00000017322	ENSOARG00000015908	CARP	1400	1.38094	2.90194	-1.07137	0.00665	0.0367485
ENSOART00000013665	ENSOARG00000012567	HIST1H4K	312	501.346	973.03	-0.956678	5.00E-05	0.000556862
Novel_009986	XLOC_1312040	-	7113	0.155067	0.905247	-2.54542	5.00E-05	0.000556862
ENSOART00000010461	ENSOARG00000009610	BCL6B	1434	3.89537	6.59259	-0.759084	0.00975	0.0499135
Novel_014142	XLOC_1835335	-	10845	1.67479	2.53441	-0.597668	0.0074	0.0400444
ENSOART00000010464	ENSOARG00000009604	NDC80	5974	6.51063	11.2234	-0.785639	5.00E-05	0.000556862
Novel_011441	XLOC_1457495	-	392	13.2666	3.80524	1.80174	0.00115	0.00870592
ENSOART00000018653	ENSOARG00000017139	SCAMP1	1017	28.5635	43.7994	-0.616737	0.00295	0.0189735
ENSOART00000009349	ENSOARG00000008588	GAS6	1787	27.4208	14.9953	0.870759	5.00E-05	0.000556862
ENSOART00000013681	ENSOARG00000012581	TM7SF2	1263	46.0021	29.988	0.617314	0.00185	0.0129176
ENSOART00000019438	ENSOARG00000017856	MEGF10	3536	1.17188	3.71445	-1.66433	5.00E-05	0.000556862
ENSOART00000009341	ENSOARG00000008578	PTCH	4029	17.1585	36.7485	-1.09876	0.0013	0.00965123
ENSOART00000019432	ENSOARG00000017855	CHD3	5897	29.5219	42.7327	-0.533553	0.00625	0.0349291
ENSOART00000022226	ENSOARG00000020410	ZMYND12	5938	2.93132	1.83801	0.673405	0.00365	0.0225335
ENSOART00000010319	ENSOARG00000009471	PVRL4	1533	49.2402	32.5142	0.598769	0.00275	0.0179172
ENSOART00000017813	ENSOARG00000016363	HOXC13	891	41.1406	24.718	0.735004	0.0025	0.0165684
Novel_018755	XLOC_2522735	-	14071	0.445817	0.778384	-0.804029	0.00255	0.0168462
ENSOART00000000384	ENSOARG00000000368	LELP1	3298	3.62446	2.03741	0.831028	0.0015	0.0108705
ENSOART00000010642	ENSOARG00000009779	CFD	780	16.6876	9.08594	0.877071	0.0018	0.0126278
ENSOART00000010864	ENSOARG00000009987	-	363	1.22531	0	inf	0.00285	0.018447
ENSOART00000006954	ENSOARG00000006393	PPP1R13B	2966	14.6749	10.1013	0.538813	0.0092	0.04768
ENSOART00000010862	ENSOARG00000009981	TBC1D1	3977	10.3349	18.3431	-0.827714	5.00E-05	0.000556862
ENSOART00000010265	ENSOARG00000009427	GLRX	321	661.092	356.142	0.892401	5.00E-05	0.000556862
ENSOART00000010267	ENSOARG00000009432	COX6A2	294	103.7	207.145	-0.998229	0.0039	0.0238046
ENSOART00000017927	ENSOARG00000016458	APBA2	2286	0.377039	0.977565	-1.37448	0.00505	0.029424
ENSOART00000017924	ENSOARG00000016460	TOR3A	1209	12.2975	20.0078	-0.702198	0.00305	0.0194946
Novel_010823	XLOC_1409829	-	768	2.64742	0.553957	2.25674	0.002	0.0137721
ENSOART00000010795	ENSOARG00000009920	MACC1	6372	5.89304	3.08153	0.935365	5.00E-05	0.000556862
ENSOART00000010790	ENSOARG00000009911	PROM1	2844	4.73675	8.90768	-0.911152	0.00065	0.00535993
ENSOART00000004178	ENSOARG00000003844	NOX4	2942	2.0415	4.51071	-1.14372	5.00E-05	0.000556862
ENSOART00000000276	ENSOARG00000000262	TRAM1L1	1143	0.702604	1.77329	-1.33564	0.00745	0.0402566
ENSOART00000007803	ENSOARG00000007168	PYGB	2710	21.4983	12.1417	0.824254	5.00E-05	0.000556862
ENSOART00000007554	ENSOARG00000006950	YOD1	1515	124.038	47.9261	1.3719	5.00E-05	0.000556862
ENSOART00000007553	ENSOARG00000006947	ITPKC	2031	19.7249	12.1255	0.701968	0.00085	0.00673672
ENSOART00000019326	ENSOARG00000017759	PAK3	1871	9.07152	16.2806	-0.843733	0.00025	0.00235414
ENSOART00000027086	ENSOARG00000025184	CLDN4	506	78.5973	33.3741	1.23575	5.00E-05	0.000556862
Novel_000497	XLOC_054166	-	19590	0.320852	0.847791	-1.4018	0.00175	0.0123458
ENSOART00000000279	ENSOARG00000000265	TWIST2	486	33.8737	75.8499	-1.16298	5.00E-05	0.000556862
ENSOART00000011685	ENSOARG00000010740	ZRANB1	2208	64.6683	37.7731	0.7757	0.00015	0.00150086
ENSOART00000011683	ENSOARG00000010741	FOXO3	5448	18.1429	11.4479	0.664324	0.001	0.00773157
ENSOART00000011132	ENSOARG00000010231	MX2	2413	4.89975	57.542	-3.55383	5.00E-05	0.000556862
ENSOART00000011131	ENSOARG00000010213	MYOM1	5078	4.15107	13.1406	-1.66248	5.00E-05	0.000556862
Novel_000540	XLOC_057731	-	4528	0.483896	1.00748	-1.05798	0.00225	0.0151794
ENSOART00000010080	ENSOARG00000009260	QPCT	1092	53.0947	29.5125	0.847243	5.00E-05	0.000556862
ENSOART00000010082	ENSOARG00000009263	-	2543	50.2242	0.269886	7.53989	5.00E-05	0.000556862
TCONS_00547662	XLOC_419576	-	474	85.965	24.1386	1.8324	0.001	0.00773157
ENSOART00000007450	ENSOARG00000006852	NEIL3	1717	4.28728	7.97362	-0.895173	0.0037	0.0227801
ENSOART00000000070	ENSOARG00000000067	-	744	15.5623	27.6867	-0.831144	0.00125	0.00934531
ENSOART00000020769	ENSOARG00000019074	NYNRIN	5638	4.52968	6.94858	-0.617307	0.003	0.0192337
ENSOART00000015913	ENSOARG00000014622	SOX11	1260	1.90075	5.6912	-1.58216	5.00E-05	0.000556862
ENSOART00000022535	ENSOARG00000020683	-	411	0	0.98917	#NAME?	0.00075	0.00605773
ENSOART00000020761	ENSOARG00000019067	WNT2	1265	4.20941	8.009	-0.928004	0.00195	0.0134876
TCONS_03468582	XLOC_2591320	-	3473	1.80879	0.826347	1.1302	0.00045	0.00391714
ENSOART00000004541	ENSOARG00000004174	TAGLN	675	424.25	108.414	1.96837	5.00E-05	0.000556862
ENSOART00000006737	ENSOARG00000006184	COL21A1	2880	43.3994	126.567	-1.54415	5.00E-05	0.000556862
ENSOART00000006739	ENSOARG00000006200	NES	4938	6.90656	41.9872	-2.60391	5.00E-05	0.000556862
ENSOART00000014548	ENSOARG00000013375	C2CD2L	2124	9.85738	6.25758	0.6556	0.00385	0.0235582
ENSOART00000021661	ENSOARG00000019895	EMC4	564	31.309	18.6833	0.744826	0.00575	0.0326765
ENSOART00000011352	ENSOARG00000010429	BLMH	2955	54.8109	34.1171	0.683971	0.00075	0.00605773
ENSOART00000014141	ENSOARG00000013006	MAPK13	981	47.2881	22.5464	1.06858	5.00E-05	0.000556862
Novel_014857	XLOC_1923029	-	15007	0.46146	1.45635	-1.65808	5.00E-05	0.000556862
ENSOART00000015767	ENSOARG00000014484	MAP3K7CL	606	17.7574	31.2872	-0.817152	0.00215	0.0146185
ENSOART00000015942	ENSOARG00000014648	RSAD2	1092	6.41354	46.8278	-2.86817	5.00E-05	0.000556862
ENSOART00000015765	ENSOARG00000014483	MINOS1	237	579.209	327.138	0.824182	0.00565	0.0322255
ENSOART00000015762	ENSOARG00000014461	COL24A1	6520	2.10659	3.40604	-0.693188	0.0022	0.014897
ENSOART00000018341	ENSOARG00000016836	KRT4	1680	1.52533	66.0382	-5.43611	5.00E-05	0.000556862
ENSOART00000004386	ENSOARG00000004034	MC4R	999	0.339461	1.59749	-2.23449	0.0036	0.0222855
ENSOART00000010884	ENSOARG00000009996	CACHD1	3782	24.4227	38.9413	-0.673077	0.0006	0.0050078
ENSOART00000005894	ENSOARG00000005406	HKDC1	2754	2.18384	0.742173	1.55704	0.0001	0.00104666
ENSOART00000021755	ENSOARG00000019982	-	3060	4.75986	10.1109	-1.08692	5.00E-05	0.000556862
ENSOART00000008341	ENSOARG00000007668	GRM7	2307	0.680566	3.69555	-2.44098	5.00E-05	0.000556862
ENSOART00000007704	ENSOARG00000007082	STAC3	1089	3.19321	7.26605	-1.18617	0.00215	0.0146185
ENSOART00000021284	ENSOARG00000019542	CLSPN	8012	4.04673	6.5334	-0.691077	0.00065	0.00535993
ENSOART00000020372	ENSOARG00000018713	HEPACAM2	1561	0.229757	1.25967	-2.45487	0.0009	0.00707511
TCONS_03483432	XLOC_2603428	-	7405	3.0483	1.67025	0.867937	0.00025	0.00235414
ENSOART00000015235	ENSOARG00000013990	SPATA19	4590	24.7982	15.7395	0.655848	0.0007	0.00571161
ENSOART00000003671	ENSOARG00000003372	FLNC	7777	13.2135	28.9467	-1.13138	5.00E-05	0.000556862
ENSOART00000011087	ENSOARG00000010180	ITPR3	7879	14.093	8.54041	0.722596	0.00025	0.00235414
ENSOART00000022715	ENSOARG00000020852	-	5332	2.39738	1.09085	1.13601	5.00E-05	0.000556862
ENSOART00000012524	ENSOARG00000011520	-	777	22.8502	13.9729	0.709571	0.00535	0.0308327
ENSOART00000012526	ENSOARG00000011519	RHCG	1326	11.5366	2.65939	2.11705	5.00E-05	0.000556862
ENSOART00000005055	ENSOARG00000004647	ZNF385D	4164	2.86272	4.91645	-0.780231	0.00065	0.00535993
ENSOART00000008233	ENSOARG00000007561	SNAP91	2600	0.106117	1.15213	-3.44057	0.00025	0.00235414
ENSOART00000005962	ENSOARG00000005471	MEX3A	1196	2.69947	8.54597	-1.66257	5.00E-05	0.000556862
ENSOART00000006602	ENSOARG00000006071	MYLPF	513	466.002	1010.3	-1.11638	5.00E-05	0.000556862
ENSOART00000006608	ENSOARG00000006079	P2RY10	1002	1.51415	0.483098	1.64812	0.0077	0.0413476
ENSOART00000020577	ENSOARG00000018896	FZD5	1410	1.34487	0.522554	1.36382	0.00765	0.0411325
Novel_007110	XLOC_928643	-	5294	8.54906	5.52129	0.630762	0.00275	0.0179172
ENSOART00000015438	ENSOARG00000014169	DISP1	4749	5.12142	9.90189	-0.951159	5.00E-05	0.000556862
ENSOART00000003251	ENSOARG00000003004	MND1	5063	1.45213	3.07396	-1.08193	5.00E-05	0.000556862
ENSOART00000002383	ENSOARG00000002204	LPIN3	2596	12.3072	5.02816	1.2914	5.00E-05	0.000556862
ENSOART00000002651	ENSOARG00000002449	SP5	1050	2.28415	6.20485	-1.44174	0.0032	0.0202806
ENSOART00000012306	ENSOARG00000011322	SFRP5	603	15.4593	5.01046	1.62546	5.00E-05	0.000556862
ENSOART00000012655	ENSOARG00000011638	TNFRSF21	2973	25.3739	16.3421	0.634753	0.00165	0.0117574
ENSOART00000012308	ENSOARG00000011317	CCDC180	7372	2.52718	1.35973	0.894203	0.0001	0.00104666
ENSOART00000012309	ENSOARG00000011319	ATP6V1B1	3805	38.0947	10.589	1.84702	5.00E-05	0.000556862
ENSOART00000008651	ENSOARG00000007940	SEL1L3	3318	8.73142	15.0153	-0.782141	0.00025	0.00235414
ENSOART00000008652	ENSOARG00000007942	KIAA0226L	2778	5.05296	7.698	-0.607356	0.00675	0.0371977
ENSOART00000008655	ENSOARG00000007945	GALNT5	2826	4.51798	7.16604	-0.665499	0.0044	0.0262821
ENSOART00000004765	ENSOARG00000004375	AHCYL2	1716	30.0163	16.1079	0.897979	0.00015	0.00150086
ENSOART00000020276	ENSOARG00000018629	SMPD1	1813	21.591	10.6144	1.02441	0.0007	0.00571161
ENSOART00000012780	ENSOARG00000011750	MYL4	632	10.0726	112.806	-3.48534	5.00E-05	0.000556862
ENSOART00000012783	ENSOARG00000011753	GPR115	5435	11.8971	4.25813	1.48232	5.00E-05	0.000556862
TCONS_02490597	XLOC_1845979	-	1397	2.41442	1.09762	1.1373	0.00525	0.0303667
Novel_006339	XLOC_800157	-	3120	1.05885	0.383033	1.46695	0.00725	0.039397
ENSOART00000011911	ENSOARG00000010950	PTK6	1353	7.26287	2.97279	1.28872	5.00E-05	0.000556862
ENSOART00000021371	ENSOARG00000019622	NELL2	2608	1.04836	2.82503	-1.43013	5.00E-05	0.000556862
ENSOART00000022841	ENSOARG00000020966	SCG3	1540	1.71631	5.05724	-1.55904	5.00E-05	0.000556862
ENSOART00000022968	ENSOARG00000021081	WDHD1	3400	12.1248	19.0007	-0.648097	0.00155	0.0111676
Novel_007574	XLOC_973820	-	6195	0.282371	0.668157	-1.24259	0.00705	0.0385319
ENSOART00000015346	ENSOARG00000014084	CNTLN	4299	6.63151	13.3941	-1.01419	5.00E-05	0.000556862
ENSOART00000020809	ENSOARG00000019111	KHK	1032	6.98394	2.82925	1.30362	0.0004	0.0035406
ENSOART00000002032	ENSOARG00000001892	PPP1R3A	3351	14.0197	31.1871	-1.1535	0.0001	0.00104666
ENSOART00000022667	ENSOARG00000020803	TLN2	7674	12.0824	17.6718	-0.548537	0.0059	0.0333617
ENSOART00000005705	ENSOARG00000005232	KDELC1	1509	18.2421	27.6733	-0.601224	0.0082	0.0434697
ENSOART00000004611	ENSOARG00000004235	MXD3	621	7.43512	16.0389	-1.10914	0.0092	0.04768
ENSOART00000005639	ENSOARG00000005181	CATSPER4	1871	2.34354	0.914072	1.35831	0.0056	0.0319874
ENSOART00000004613	ENSOARG00000004233	PML	2716	3.98841	8.97318	-1.16981	5.00E-05	0.000556862
TCONS_00278725	XLOC_203312	-	7661	0.805296	0.389548	1.04772	0.00085	0.00673672
ENSOART00000007129	ENSOARG00000006557	AKAP6	7246	1.66281	3.54946	-1.09398	5.00E-05	0.000556862
ENSOART00000004618	ENSOARG00000004239	CPEB4	7073	16.8117	9.17952	0.872977	0.00055	0.00464828
TCONS_01611297	XLOC_1189689	-	283	0	4.43813	#NAME?	0.00215	0.0146185
ENSOART00000020150	ENSOARG00000018511	NTN3	1127	6.36419	13.6524	-1.10111	5.00E-05	0.000556862
ENSOART00000020152	ENSOARG00000018513	-	420	360.515	785.262	-1.12312	5.00E-05	0.000556862
ENSOART00000003819	ENSOARG00000003513	MDK	432	39.1	118.449	-1.59903	5.00E-05	0.000556862
ENSOART00000003817	ENSOARG00000003514	GNG4	225	271.102	78.4426	1.78912	0.00155	0.0111676
ENSOART00000018435	ENSOARG00000016925	ALKBH2	939	4.12005	7.50154	-0.864526	0.00755	0.0407006
Novel_019122	XLOC_2586489	-	2502	3.63803	1.57909	1.20406	0.00025	0.00235414
ENSOART00000019922	ENSOARG00000018308	-	393	52.9356	96.7385	-0.869853	0.0011	0.00838547
ENSOART00000005144	ENSOARG00000004720	AIM1L	3325	14.9324	7.34832	1.02296	5.00E-05	0.000556862
ENSOART00000005145	ENSOARG00000004731	-	1683	2.65224	4.86121	-0.874105	0.005	0.0291793
ENSOART00000019396	ENSOARG00000017825	-	2420	41.285	22.13	0.899615	5.00E-05	0.000556862
ENSOART00000007235	ENSOARG00000006655	-	1368	7.41758	11.7429	-0.662766	0.00655	0.0363041
Novel_009408	XLOC_1228926	-	1047	3.57067	0.762629	2.22714	0.00845	0.0445197
ENSOART00000016339	ENSOARG00000014996	NAV3	7074	3.03426	5.75237	-0.922814	0.0005	0.00428702
ENSOART00000015680	ENSOARG00000014402	SMCT1	1842	5.93081	0.664328	3.15826	5.00E-05	0.000556862
ENSOART00000003920	ENSOARG00000003603	DPYSL3	3051	47.5073	72.3529	-0.6069	0.0018	0.0126278
ENSOART00000016449	ENSOARG00000015114	CYP24A1	5772	1.35394	0.730083	0.891034	0.00275	0.0179172
ENSOART00000010328	ENSOARG00000009482	-	1479	13.4225	23.0616	-0.780841	0.00025	0.00235414
ENSOART00000003928	ENSOARG00000003592	LRP2	18729	2.42914	0.510614	2.25014	5.00E-05	0.000556862
TCONS_01915132	XLOC_1425114	-	5422	0.297683	0.845401	-1.50586	0.00035	0.00315635
ENSOART00000005564	ENSOARG00000005107	-	963	60.2582	139.962	-1.21581	5.00E-05	0.000556862
ENSOART00000019250	ENSOARG00000017689	UBXN2A	777	56.7683	34.879	0.702726	0.0013	0.00965123
ENSOART00000005561	ENSOARG00000005103	CDH7	7290	1.05781	1.89778	-0.843234	0.00095	0.00740277
ENSOART00000015136	ENSOARG00000013903	STAT1	6764	30.0995	73.4062	-1.28616	5.00E-05	0.000556862
ENSOART00000017790	ENSOARG00000016338	HS3ST2	666	6.26015	2.865	1.12766	0.0067	0.0369715
ENSOART00000001623	ENSOARG00000001516	SERINC2	1392	29.1768	18.346	0.669361	0.00215	0.0146185
ENSOART00000000719	ENSOARG00000000664	ACSBG1	3161	36.1036	8.99727	2.00458	5.00E-05	0.000556862
Novel_001637	XLOC_265737	-	2828	0.805834	0.103141	2.96587	0.0013	0.00965123
ENSOART00000019695	ENSOARG00000018093	PPP1R27	465	2.5156	9.63108	-1.9368	0.0071	0.0387518
ENSOART00000010637	ENSOARG00000009764	ITGB4	5508	12.015	6.85597	0.809399	5.00E-05	0.000556862
ENSOART00000000714	ENSOARG00000000669	SLC25A35	903	2.05187	0.427661	2.2624	0.0051	0.0296594
ENSOART00000019829	ENSOARG00000018220	CPED1	3292	21.0765	30.8679	-0.550472	0.00395	0.0240475
ENSOART00000006058	ENSOARG00000005557	-	879	9.66589	33.3732	-1.78771	5.00E-05	0.000556862
ENSOART00000006055	ENSOARG00000005556	-	309	86.0176	227.399	-1.40252	5.00E-05	0.000556862
ENSOART00000016020	ENSOARG00000014704	ABCA9	4890	12.6973	4.33149	1.55158	5.00E-05	0.000556862
ENSOART00000005095	ENSOARG00000004683	PRND	537	1.09606	7.94227	-2.85722	0.00035	0.00315635
ENSOART00000005096	ENSOARG00000004680	SH3PXD2A	3649	21.0752	31.6308	-0.585782	0.0024	0.0160111
ENSOART00000005097	ENSOARG00000004675	SCN9A	5970	0.251907	0.979236	-1.95877	5.00E-05	0.000556862
ENSOART00000016536	ENSOARG00000015193	AWAT1	1023	17.5528	3.90006	2.17014	5.00E-05	0.000556862
ENSOART00000013073	ENSOARG00000012018	SYBU	1755	5.69053	2.34062	1.28167	5.00E-05	0.000556862
ENSOART00000016534	ENSOARG00000015194	CRYAB	528	100.622	46.1652	1.12407	5.00E-05	0.000556862
TCONS_02853402	XLOC_2120983	-	853	6.62525	2.99694	1.14448	0.00135	0.00995746
ENSOART00000017004	ENSOARG00000015628	DUSP6	1395	29.1367	18.8494	0.628321	0.0032	0.0202806
ENSOART00000002828	ENSOARG00000002612	MAP2K3	1596	23.0794	14.164	0.704381	0.0008	0.00640195
ENSOART00000001240	ENSOARG00000001159	MMP15	2045	10.496	21.2602	-1.01832	5.00E-05	0.000556862
ENSOART00000018641	ENSOARG00000017114	ABCA4	6846	1.30713	0.642741	1.0241	0.00085	0.00673672
ENSOART00000018647	ENSOARG00000017133	PCNA	810	115.769	180.438	-0.640256	0.0009	0.00707511
ENSOART00000014973	ENSOARG00000013755	PTPRD	5781	9.6488	15.753	-0.707203	0.0003	0.0027591
ENSOART00000001246	ENSOARG00000001165	-	1072	12.4707	3.88419	1.68285	5.00E-05	0.000556862
ENSOART00000018648	ENSOARG00000017130	KRT2.11	1442	1520.07	117.252	3.69645	5.00E-05	0.000556862
Novel_008655	XLOC_1091425	-	6144	3.31065	1.56498	1.08097	0.0017	0.0120531
ENSOART00000022682	ENSOARG00000020818	PSD4	3231	4.89559	3.05	0.682672	0.00395	0.0240475
Novel_008591	XLOC_1087060	-	35521	1.31618	0.421547	1.64259	0.00575	0.0326765
ENSOART00000017899	ENSOARG00000016436	FAM83H	4285	16.8336	8.01858	1.06993	5.00E-05	0.000556862
ENSOART00000016157	ENSOARG00000014836	HECW2	4806	6.68253	10.6689	-0.674948	0.00145	0.0105647
ENSOART00000001394	ENSOARG00000001300	XYLB	1611	8.93968	3.15873	1.50088	5.00E-05	0.000556862
ENSOART00000013677	ENSOARG00000012577	DOHH	853	9.16996	4.65712	0.977478	0.00205	0.0140544
ENSOART00000016158	ENSOARG00000014845	ESCO2	5044	3.95089	6.71016	-0.764171	0.00015	0.00150086
ENSOART00000017311	ENSOARG00000015897	SYNE3	2945	18.3543	8.65925	1.08381	5.00E-05	0.000556862
ENSOART00000010414	ENSOARG00000009563	STS	1686	1.27603	0.520145	1.29468	0.00515	0.0298922
ENSOART00000019744	ENSOARG00000018133	CFTR	4446	0.636536	2.3523	-1.88576	5.00E-05	0.000556862
ENSOART00000019747	ENSOARG00000018142	LMNB1	3436	39.0844	66.0286	-0.756499	5.00E-05	0.000556862
ENSOART00000019749	ENSOARG00000018144	SNED1	4012	2.16236	0.615508	1.81276	5.00E-05	0.000556862
ENSOART00000022159	ENSOARG00000020348	NUSAP1	5348	15.5333	25.2926	-0.703352	0.00055	0.00464828
ENSOART00000013692	ENSOARG00000012593	KCNB1	2613	0.316161	0.897394	-1.50508	0.0013	0.00965123
ENSOART00000009358	ENSOARG00000008594	CEP85L	2540	9.13206	14.5111	-0.668144	0.00645	0.0358394
TCONS_01052626	XLOC_772928	-	1850	1.17881	0.394213	1.58028	0.0027	0.0176448
ENSOART00000020800	ENSOARG00000019104	TTLL1	1350	3.74847	7.1577	-0.933192	0.00185	0.0129176
ENSOART00000007497	ENSOARG00000006895	PODXL2	1368	2.20184	4.65941	-1.08144	0.0013	0.00965123
ENSOART00000013855	ENSOARG00000012744	NRAP	5193	3.87733	8.86656	-1.19331	5.00E-05	0.000556862
ENSOART00000013854	ENSOARG00000012746	IGSF1	6221	0.311857	1.72065	-2.46399	5.00E-05	0.000556862
ENSOART00000000444	ENSOARG00000000417	S100A9	399	14.96	63.6881	-2.08991	5.00E-05	0.000556862
ENSOART00000013852	ENSOARG00000012742	MS4A2	732	10.0012	4.58659	1.12468	0.00475	0.0279818
ENSOART00000006949	ENSOARG00000006391	SERPINB5	1164	243.862	155.272	0.651265	0.0007	0.00571161
ENSOART00000000449	ENSOARG00000000412	PAPLN	3813	25.5821	16.0347	0.673937	0.00085	0.00673672
ENSOART00000010634	ENSOARG00000009775	SH3BGR	1565	15.8699	28.2435	-0.831624	0.001	0.00773157
ENSOART00000006944	ENSOARG00000006382	UNC5B	2838	15.1617	7.62899	0.990864	5.00E-05	0.000556862
ENSOART00000007498	ENSOARG00000006900	C1orf116	1795	16.6541	10.4669	0.670045	0.0026	0.0171152
ENSOART00000017773	ENSOARG00000016321	KAZALD1	633	12.7766	22.2839	-0.8025	0.0034	0.0212916
ENSOART00000017774	ENSOARG00000016322	ANGPTL1	1509	89.0267	194.43	-1.12694	5.00E-05	0.000556862
ENSOART00000010250	ENSOARG00000009420	LYPD6B	564	19.0896	10.7743	0.825187	0.0072	0.0391789
ENSOART00000017959	ENSOARG00000016480	-	3972	16.9581	37.164	-1.13193	5.00E-05	0.000556862
ENSOART00000017170	ENSOARG00000015773	TRIM15	4369	15.0061	10.0368	0.580244	0.0056	0.0319874
TCONS_00739373	XLOC_547880	-	5059	0.478781	1.21587	-1.34455	0.00035	0.00315635
ENSOART00000017176	ENSOARG00000015778	STARD5	642	43.6963	11.9053	1.8759	5.00E-05	0.000556862
ENSOART00000015502	ENSOARG00000014232	SERPINF1	1251	387.591	210.608	0.879978	5.00E-05	0.000556862
ENSOART00000017178	ENSOARG00000015775	GPT2	2389	51.3828	35.1623	0.547257	0.00525	0.0303667
ENSOART00000001400	ENSOARG00000001301	RRM1	2376	53.5251	83.2724	-0.637623	0.00085	0.00673672
ENSOART00000001404	ENSOARG00000001308	PCDH1	3690	15.4614	9.82274	0.654478	0.00085	0.00673672
ENSOART00000007830	ENSOARG00000007199	FAM46A	1014	48.0141	32.6251	0.557473	0.0074	0.0400444
ENSOART00000007831	ENSOARG00000007200	FAM180B	633	14.9909	3.81341	1.97493	5.00E-05	0.000556862
ENSOART00000007832	ENSOARG00000007202	SPON1	2750	29.6508	58.5403	-0.98136	5.00E-05	0.000556862
ENSOART00000022529	ENSOARG00000020677	C2orf72	345	1.69134	0	inf	0.00175	0.0123458
ENSOART00000000281	ENSOARG00000000266	BCL11B	1947	8.77351	14.8949	-0.763593	0.0018	0.0126278
ENSOART00000008535	ENSOARG00000007840	BHLHE40	1639	15.1764	9.49753	0.676203	0.00315	0.0200234
ENSOART00000000285	ENSOARG00000000271	CLMP	1119	23.9492	45.7788	-0.934706	5.00E-05	0.000556862
ENSOART00000010743	ENSOARG00000009868	-	1131	3.81453	1.8204	1.06725	0.0077	0.0413476
ENSOART00000010744	ENSOARG00000009867	CLEC10A	1051	0.469608	1.68998	-1.84748	0.0034	0.0212916
ENSOART00000022102	ENSOARG00000020297	RHOV	507	26.2662	14.1503	0.89237	0.0027	0.0176448
ENSOART00000010749	ENSOARG00000009877	SLC16A10	1527	4.69851	9.0408	-0.944248	0.0003	0.0027591
ENSOART00000015151	ENSOARG00000013909	BBS7	2148	7.33327	12.685	-0.7906	0.00025	0.00235414
ENSOART00000011695	ENSOARG00000010751	SPDEF	1098	11.4906	1.40872	3.028	5.00E-05	0.000556862
ENSOART00000011126	ENSOARG00000010224	POLD3	1395	10.6758	16.463	-0.624876	0.00715	0.0389629
Novel_001573	XLOC_259068	-	20899	0.482627	1.08802	-1.17272	0.00925	0.0478913
ENSOART00000014371	ENSOARG00000013208	DENND2A	3137	14.3076	27.5108	-0.943218	5.00E-05	0.000556862
Novel_001571	XLOC_259054	-	16803	0.622686	0.98337	-0.659228	0.00735	0.0398294
ENSOART00000011230	ENSOARG00000010322	-	795	9.69588	3.11055	1.6402	5.00E-05	0.000556862
Novel_001574	XLOC_259069	-	27833	0.578052	1.15687	-1.00096	5.00E-05	0.000556862
ENSOART00000009285	ENSOARG00000008535	PRSS53	2111	30.1953	16.8626	0.840499	5.00E-05	0.000556862
ENSOART00000009751	ENSOARG00000008951	LYPD5	1628	9.34937	2.00609	2.22049	5.00E-05	0.000556862
TCONS_01823052	XLOC_1357123	-	387	0.801619	0	inf	0.0062	0.0347111
ENSOART00000005883	ENSOARG00000005401	-	3155	7.45364	2.77719	1.42432	5.00E-05	0.000556862
ENSOART00000005886	ENSOARG00000005404	-	1879	20.7515	11.4265	0.860827	5.00E-05	0.000556862
TCONS_02122681	XLOC_1581199	-	585	0.704421	0	inf	0.0001	0.00104666
ENSOART00000005884	ENSOARG00000005402	ZNF569	2058	10.1207	16.0736	-0.667389	0.0024	0.0160111
ENSOART00000014553	ENSOARG00000013381	-	2610	41.92	66.4383	-0.664377	0.00085	0.00673672
ENSOART00000004934	ENSOARG00000004527	PPL	5042	50.6665	29.6032	0.775278	0.00015	0.00150086
ENSOART00000011345	ENSOARG00000010426	SP-C	570	19.7117	35.6286	-0.853981	0.00145	0.0105647
ENSOART00000009914	ENSOARG00000009097	OAS2	3462	6.95633	31.5104	-2.17943	5.00E-05	0.000556862
ENSOART00000014153	ENSOARG00000013022	TMEM182	690	7.23586	18.4032	-1.34672	0.00015	0.00150086
ENSOART00000020461	ENSOARG00000018787	NUP62CL	1470	2.7261	7.12872	-1.38681	5.00E-05	0.000556862
ENSOART00000015936	ENSOARG00000014638	SMARCA1	3003	32.0777	47.8822	-0.577917	0.0033	0.0207861
Novel_020000	XLOC_2716619	-	1264	13.5781	8.03826	0.756321	0.0033	0.0207861
Novel_016792	XLOC_2173472	-	1216	10.4183	5.53012	0.913738	0.00415	0.0250637
ENSOART00000009134	ENSOARG00000008389	ITGA8	3195	9.63043	16.1752	-0.74811	0.0001	0.00104666
Novel_005459	XLOC_678915	-	11432	4.67939	1.54921	1.59479	5.00E-05	0.000556862
ENSOART00000021769	ENSOARG00000019993	ACTB	1306	42.2256	204.961	-2.27916	5.00E-05	0.000556862
ENSOART00000020624	ENSOARG00000018937	NAV1	4903	2.07258	3.57846	-0.787907	0.0044	0.0262821
Novel_015476	XLOC_2008484	-	23567	0.467056	0.775735	-0.731967	0.0025	0.0165684
ENSOART00000008402	ENSOARG00000007719	-	648	1.17646	3.57853	-1.60491	0.0093	0.048094
ENSOART00000009138	ENSOARG00000008397	THEG	2442	1.72834	0.532708	1.69797	5.00E-05	0.000556862
ENSOART00000007714	ENSOARG00000007092	RGCC	189	2485.3	1041.69	1.25449	0.00325	0.0205354
ENSOART00000020333	ENSOARG00000018681	PRKCDBP	816	17.3099	10.734	0.6894	0.0096	0.0493089
Novel_020226	XLOC_2730054	-	1901	0.306484	1.46046	-2.25254	0.0003	0.0027591
TCONS_00367011	XLOC_268823	-	6612	0.31826	1.69613	-2.41397	5.00E-05	0.000556862
Novel_017164	XLOC_2235786	-	4314	0.121009	0.925237	-2.9347	0.00025	0.00235414
ENSOART00000007719	ENSOARG00000007095	NDUFA4L2	264	116.155	50.1747	1.21102	0.00335	0.021037
TCONS_03476906	XLOC_2597451	-	2612	6.12412	9.13387	-0.576724	0.00835	0.0441106
ENSOART00000022401	ENSOARG00000020562	LIPH	1469	9.72234	3.3773	1.52543	5.00E-05	0.000556862
ENSOART00000002499	ENSOARG00000002311	SERPINB1	1533	6.90077	10.9566	-0.666965	0.00565	0.0322255
ENSOART00000008397	ENSOARG00000007704	ALS2CL	2862	9.76614	5.51032	0.825652	0.00015	0.00150086
ENSOART00000003663	ENSOARG00000003374	LRRN3	2079	4.09676	7.14188	-0.801821	0.00135	0.00995746
ENSOART00000008393	ENSOARG00000007694	LAMA3	10005	17.045	11.2778	0.595859	0.0023	0.0154578
Novel_000958	XLOC_155758	-	8540	1.62198	3.81583	-1.23424	5.00E-05	0.000556862
ENSOART00000012829	ENSOARG00000011792	ACSL5	2359	51.4776	34.8229	0.563908	0.00405	0.0245571
ENSOART00000015332	ENSOARG00000014081	SERPINF2	1476	2.26608	0.454278	2.31855	0.0001	0.00104666
ENSOART00000008083	ENSOARG00000007427	EPSTI1	741	11.2245	26.6606	-1.24806	5.00E-05	0.000556862
ENSOART00000019022	ENSOARG00000017475	INHBA	1435	11.6953	20.2456	-0.791684	0.00055	0.00464828
ENSOART00000015339	ENSOARG00000014087	-	5811	0.440544	1.33717	-1.60183	5.00E-05	0.000556862
ENSOART00000022701	ENSOARG00000020836	CCNB2	1197	12.9086	21.1192	-0.710226	0.002	0.0137721
ENSOART00000021086	ENSOARG00000019362	EFHD1	426	100.285	29.004	1.78978	5.00E-05	0.000556862
ENSOART00000004281	ENSOARG00000003932	RET	3372	12.3213	7.12757	0.789671	0.0001	0.00104666
ENSOART00000005977	ENSOARG00000005483	PNPLA2	786	18.3523	9.2135	0.994143	0.0006	0.0050078
ENSOART00000008711	ENSOARG00000008000	KCNJ3	916	0.343274	1.40355	-2.03165	0.00915	0.0474739
ENSOART00000005971	ENSOARG00000005473	GSN	2349	736.873	360.482	1.03149	5.00E-05	0.000556862
ENSOART00000006615	ENSOARG00000006083	PODN	2001	12.4792	3.50851	1.8306	5.00E-05	0.000556862
ENSOART00000003718	ENSOARG00000003419	STK32A	2160	2.4115	1.04828	1.20191	0.00065	0.00535993
ENSOART00000015449	ENSOARG00000014178	ABCA10	4626	15.8343	8.20484	0.948504	5.00E-05	0.000556862
ENSOART00000003715	ENSOARG00000003414	CYP4X1	1689	373.471	3.06221	6.93028	5.00E-05	0.000556862
ENSOART00000015443	ENSOARG00000014176	CCNA2	1188	22.6876	36.7812	-0.697065	0.0011	0.00838547
ENSOART00000003717	ENSOARG00000003421	LAP3	4346	67.184	29.924	1.16681	5.00E-05	0.000556862
ENSOART00000003716	ENSOARG00000003422	SMPD3	1817	6.11175	1.56258	1.96765	5.00E-05	0.000556862
ENSOART00000012642	ENSOARG00000011624	FAM78B	834	5.68313	2.0849	1.44671	0.0008	0.00640195
ENSOART00000012313	ENSOARG00000011324	LMX1A	1704	1.75512	4.44068	-1.33921	5.00E-05	0.000556862
ENSOART00000012644	ENSOARG00000011626	TUBB	2116	264.386	457.05	-0.789707	0.0024	0.0160111
ENSOART00000012646	ENSOARG00000011628	-	456	99.1783	169.11	-0.769862	0.0002	0.00193731
ENSOART00000023051	ENSOARG00000021154	SPTB	6988	3.84821	6.96652	-0.856252	0.0003	0.0027591
ENSOART00000023053	ENSOARG00000021156	GPX2	438	31.8235	3.74386	3.08749	5.00E-05	0.000556862
ENSOART00000023054	ENSOARG00000021157	-	639	25.8297	8.67267	1.57448	5.00E-05	0.000556862
ENSOART00000003486	ENSOARG00000003211	CDS1	1327	49.3477	21.8046	1.17835	5.00E-05	0.000556862
ENSOART00000008888	ENSOARG00000008166	RBPJ	1464	62.1834	95.3126	-0.616138	0.00135	0.00995746
ENSOART00000004593	ENSOARG00000004222	ABHD5	1404	81.3401	33.3824	1.28488	5.00E-05	0.000556862
Novel_002089	XLOC_329306	-	29061	1.4276	0.923183	0.628905	0.00255	0.0168462
ENSOART00000004591	ENSOARG00000004219	PPM1H	6318	8.08128	5.50691	0.553339	0.0073	0.0396132
ENSOART00000012227	ENSOARG00000011246	PRPS2	861	6.62985	11.7203	-0.821966	0.00515	0.0298922
ENSOART00000012225	ENSOARG00000011235	-	2100	21.7884	12.5917	0.791091	0.0001	0.00104666
ENSOART00000021143	ENSOARG00000019414	MMP14	2737	58.6228	132.038	-1.17142	5.00E-05	0.000556862
ENSOART00000008882	ENSOARG00000008165	HSD17B6	960	4.51157	0.791136	2.51163	5.00E-05	0.000556862
ENSOART00000008669	ENSOARG00000007958	VSIG8	1242	237.015	95.7316	1.30791	5.00E-05	0.000556862
ENSOART00000007009	ENSOARG00000006452	SLC46A2	1893	3.08498	0.880334	1.80914	5.00E-05	0.000556862
ENSOART00000007001	ENSOARG00000006441	SERPINB12	4906	7.05874	3.4047	1.05188	0.00015	0.00150086
ENSOART00000007000	ENSOARG00000006441	SERPINB12	1278	20.5291	9.87487	1.05584	0.0037	0.0227801
ENSOART00000007005	ENSOARG00000006447	JPH1	2048	2.44032	6.23057	-1.35229	5.00E-05	0.000556862
Novel_020733	XLOC_2810166	-	4673	0.456517	1.00407	-1.13712	0.0011	0.00838547
ENSOART00000011904	ENSOARG00000010944	-	432	62.6343	461.538	-2.88143	5.00E-05	0.000556862
ENSOART00000006289	ENSOARG00000005779	PAQR7	951	15.2265	5.5115	1.46606	5.00E-05	0.000556862
ENSOART00000002531	ENSOARG00000002335	PKD2	2403	42.7788	65.8839	-0.623032	0.00145	0.0105647
ENSOART00000006284	ENSOARG00000005769	AK8	4070	2.46139	3.94041	-0.678873	0.00575	0.0326765
Novel_001570	XLOC_259052	-	23342	0.466305	0.779702	-0.74165	0.00235	0.0157362
ENSOART00000012005	ENSOARG00000011034	PADI3	1359	60.0125	38.0786	0.656282	0.00095	0.00740277
Novel_001577	XLOC_259070	-	33313	0.702704	1.10026	-0.646857	0.0026	0.0171152
ENSOART00000020382	ENSOARG00000018723	TMEM38A	993	6.97861	14.3769	-1.04274	0.00085	0.00673672
ENSOART00000007138	ENSOARG00000006568	SUSD1	7875	6.03459	3.95048	0.611226	0.00275	0.0179172
ENSOART00000020388	ENSOARG00000018728	-	3055	7.63551	4.25899	0.842211	0.00245	0.0162939
ENSOART00000007136	ENSOARG00000006566	TNNC2	447	191.007	568.94	-1.57465	5.00E-05	0.000556862
ENSOART00000007131	ENSOARG00000006562	GDAP1	1918	0.746989	1.84071	-1.3011	0.0021	0.0143388
ENSOART00000000734	ENSOARG00000000675	KIAA1244	6415	2.55264	1.40442	0.86202	0.00055	0.00464828
ENSOART00000005620	ENSOARG00000005159	-	1260	81.1806	45.6813	0.829531	0.0001	0.00104666
ENSOART00000006448	ENSOARG00000005926	PCOLCE2	1248	17.0311	3.71969	2.19492	5.00E-05	0.000556862
ENSOART00000003809	ENSOARG00000003501	PDK4	2627	15.5789	5.53591	1.4927	5.00E-05	0.000556862
ENSOART00000003808	ENSOARG00000003506	ATP6V1F	360	222.865	332.079	-0.575358	0.00595	0.033583
ENSOART00000003806	ENSOARG00000003502	CHRNB3	3889	0.793606	0.277133	1.51785	0.00065	0.00535993
Novel_013399	XLOC_1726176	-	4166	0.169685	0.885098	-2.38298	5.00E-05	0.000556862
ENSOART00000022898	ENSOARG00000021017	TUFT1	1113	65.6051	38.5653	0.766505	0.0001	0.00104666
ENSOART00000018423	ENSOARG00000016910	TRPV6	2689	28.463	3.77664	2.91391	5.00E-05	0.000556862
ENSOART00000019919	ENSOARG00000018303	-	2223	12.0174	35.953	-1.58099	5.00E-05	0.000556862
ENSOART00000019917	ENSOARG00000018302	SFN	747	324.736	155.581	1.0616	5.00E-05	0.000556862
ENSOART00000022897	ENSOARG00000021016	CLEC1A	837	4.52714	2.22673	1.02367	0.0094	0.0485096
ENSOART00000008846	ENSOARG00000008127	DEDD2	863	14.0743	6.18861	1.18538	5.00E-05	0.000556862
ENSOART00000005404	ENSOARG00000004962	UNC93A	1637	6.27976	2.28085	1.46114	5.00E-05	0.000556862
ENSOART00000012069	ENSOARG00000011087	-	3667	2.60422	0.970382	1.42423	5.00E-05	0.000556862
ENSOART00000004977	ENSOARG00000004574	-	282	346.542	0	inf	5.00E-05	0.000556862
ENSOART00000022408	ENSOARG00000020568	PDZK1	1734	70.5523	11.2388	2.6502	5.00E-05	0.000556862
ENSOART00000007225	ENSOARG00000006648	SLFN14	7870	2.97931	1.75685	0.761988	0.0005	0.00428702
ENSOART00000007224	ENSOARG00000006647	-	3526	1.97194	1.08763	0.858429	0.0043	0.0258031
ENSOART00000020033	ENSOARG00000018404	-	6420	10.9653	27.3296	-1.31752	5.00E-05	0.000556862
ENSOART00000005719	ENSOARG00000005246	SAMD14	1606	2.48748	4.45467	-0.840633	0.00595	0.033583
ENSOART00000020893	ENSOARG00000019187	SCUBE1	2857	0.0771857	0.762527	-3.30438	0.0014	0.0102711
ENSOART00000003930	ENSOARG00000003622	EDARADD	618	9.15857	16.8234	-0.877278	0.00455	0.0270199
ENSOART00000001893	ENSOARG00000001761	SLURP1	2158	1.3657	0.115179	3.5677	0.00045	0.00391714
ENSOART00000016303	ENSOARG00000014983	YIPF7	843	0.932878	2.85291	-1.61268	0.00595	0.033583
Novel_004665	XLOC_614684	-	23344	0.389846	0.941471	-1.27201	0.00025	0.00235414
ENSOART00000001093	ENSOARG00000001019	CCDC64B	1536	19.3838	7.98298	1.27985	5.00E-05	0.000556862
ENSOART00000005573	ENSOARG00000005117	THBD	1668	12.3803	7.69373	0.686295	0.0089	0.0464176
ENSOART00000016049	ENSOARG00000014748	-	333	142.958	11.6022	3.62313	5.00E-05	0.000556862
ENSOART00000021964	ENSOARG00000020173	SEMA5B	3288	0.546835	1.25739	-1.20125	0.00305	0.0194946
Novel_012391	XLOC_1623042	-	8667	0.680537	0.302196	1.17119	0.0042	0.0253092
ENSOART00000000878	ENSOARG00000000820	APOBEC2	675	12.2441	49.3182	-2.01003	5.00E-05	0.000556862
ENSOART00000016496	ENSOARG00000015159	MYF5	876	0.283675	4.94006	-4.12222	0.00125	0.00934531
ENSOART00000016949	ENSOARG00000015578	LRRC8C	2476	7.04569	11.9603	-0.763441	0.00065	0.00535993
ENSOART00000001652	ENSOARG00000001534	PIEZO2	12320	5.12568	17.1291	-1.74064	5.00E-05	0.000556862
ENSOART00000022438	ENSOARG00000020597	MDGA2	2511	0.349345	0.918349	-1.39439	0.0037	0.0227801
ENSOART00000016492	ENSOARG00000015155	DGAT2L6	1014	10.5062	4.40633	1.25359	0.0001	0.00104666
ENSOART00000001875	ENSOARG00000001743	CREB3L4	1275	15.1747	3.77551	2.00693	5.00E-05	0.000556862
ENSOART00000000707	ENSOARG00000000659	KRTAP8-1	189	8307.03	270.82	4.93892	5.00E-05	0.000556862
ENSOART00000000706	ENSOARG00000000657	S100A3	300	787.622	395.078	0.995365	5.00E-05	0.000556862
ENSOART00000001878	ENSOARG00000001748	RASD1	1039	5.45876	2.15608	1.34016	0.0004	0.0035406
ENSOART00000000704	ENSOARG00000000654	MAD2L2	648	18.2407	30.458	-0.739664	0.0043	0.0258031
ENSOART00000016498	ENSOARG00000015152	TUB	1554	8.02611	13.5319	-0.753595	0.00245	0.0162939
ENSOART00000016499	ENSOARG00000015153	-	2003	1.28974	2.96288	-1.19992	0.00165	0.0117574
ENSOART00000013443	ENSOARG00000012362	TC2N	1529	13.1349	7.96547	0.721577	0.00185	0.0129176
ENSOART00000006262	ENSOARG00000005748	MYOM2	4474	3.58513	8.37922	-1.22479	5.00E-05	0.000556862
ENSOART00000022241	ENSOARG00000020424	PPCS	961	27.0124	16.9487	0.672452	0.00375	0.0230356
ENSOART00000006264	ENSOARG00000005753	SYNGR2	579	46.0992	26.8146	0.781725	0.0014	0.0102711
ENSOART00000006268	ENSOARG00000005756	BRINP1	2286	2.44219	4.77557	-0.967494	0.0007	0.00571161
ENSOART00000016010	ENSOARG00000014710	SGK1	2277	29.3006	19.3151	0.601204	0.0034	0.0212916
ENSOART00000016547	ENSOARG00000015206	FAM167A	1059	8.28169	3.85188	1.10436	0.00055	0.00464828
ENSOART00000018519	ENSOARG00000017002	-	1607	187.364	36.6917	2.35232	0.0008	0.00640195
ENSOART00000016014	ENSOARG00000014702	ADCY2	3301	6.54927	9.79986	-0.581427	0.00595	0.033583
ENSOART00000016018	ENSOARG00000014713	ASPM	10330	9.53589	16.7132	-0.809544	5.00E-05	0.000556862
ENSOART00000013042	ENSOARG00000011991	DUSP27	3749	0.961356	3.90125	-2.02079	5.00E-05	0.000556862
TCONS_03616179	XLOC_2712468	-	2410	32.1452	2.42921	3.72605	5.00E-05	0.000556862
ENSOART00000018516	ENSOARG00000017000	TEC	2029	16.3438	8.65222	0.917605	5.00E-05	0.000556862
Novel_015126	XLOC_1954751	-	16462	0.686378	0.377311	0.863249	0.00115	0.00870592
ENSOART00000013047	ENSOARG00000011995	CTH	1224	29.1187	8.24991	1.8195	5.00E-05	0.000556862
ENSOART00000018636	ENSOARG00000017123	-	1769	26.4217	40.47	-0.615128	0.00285	0.018447
Novel_017092	XLOC_2213706	-	6664	8.07452	5.2075	0.632786	0.0018	0.0126278
ENSOART00000018635	ENSOARG00000017112	LRCH2	1941	4.10439	8.39063	-1.03161	5.00E-05	0.000556862
ENSOART00000002839	ENSOARG00000002620	CES2	1678	1.09648	0.154165	2.83033	0.00125	0.00934531
ENSOART00000001279	ENSOARG00000001170	LTBP2	5890	15.2463	6.58891	1.21034	5.00E-05	0.000556862
ENSOART00000014946	ENSOARG00000013739	TUBA8	3086	1.54523	0.600002	1.36479	0.00025	0.00235414
ENSOART00000000670	ENSOARG00000000620	CCDC85C	1209	9.56886	5.54906	0.786104	0.0042	0.0253092
ENSOART00000000677	ENSOARG00000000634	DNAL1	768	13.4722	24.6555	-0.871922	0.0008	0.00640195
ENSOART00000016517	ENSOARG00000015172	FCHO1	2662	1.78806	0.714937	1.32251	0.00055	0.00464828
Novel_016838	XLOC_2176411	-	12458	0.528864	1.39609	-1.40042	5.00E-05	0.000556862
ENSOART00000020969	ENSOARG00000019257	C3orf52	1768	15.9866	7.20334	1.15013	5.00E-05	0.000556862
Novel_009242	XLOC_1189483	-	11187	0.353583	0.962444	-1.44465	5.00E-05	0.000556862
ENSOART00000004276	ENSOARG00000003938	CTSD	363	343.533	194.036	0.824123	0.0001	0.00104666
ENSOART00000016161	ENSOARG00000014848	ST14	2586	20.0825	10.6181	0.919406	5.00E-05	0.000556862
ENSOART00000021743	ENSOARG00000019972	SCG5	639	5.27227	12.6491	-1.26253	0.00045	0.00391714
ENSOART00000017305	ENSOARG00000015893	-	900	440.236	118.954	1.88787	5.00E-05	0.000556862
ENSOART00000013729	ENSOARG00000012630	CDH6	2505	2.04998	7.20517	-1.81342	5.00E-05	0.000556862
ENSOART00000017308	ENSOARG00000015899	EFNB3	1023	3.2122	5.98338	-0.897402	0.00635	0.0353917
Novel_015374	XLOC_1984250	-	3741	0.665135	0.10259	2.69676	0.00045	0.00391714
ENSOART00000021543	ENSOARG00000019785	TTC5	1323	17.052	26.5321	-0.637799	0.00235	0.0157362
ENSOART00000017020	ENSOARG00000015646	-	498	56.7988	15.3175	1.89068	5.00E-05	0.000556862
Novel_010738	XLOC_1404118	-	1251	8.68488	5.11559	0.763606	0.00585	0.0331377
ENSOART00000021819	ENSOARG00000020040	-	405	1042.11	2589.68	-1.31327	5.00E-05	0.000556862
ENSOART00000018184	ENSOARG00000016692	ANKRD31	5314	1.51553	0.423076	1.84084	0.00185	0.0129176
ENSOART00000020814	ENSOARG00000019115	CGREF1	798	16.6514	6.91324	1.26821	0.0001	0.00104666
ENSOART00000020817	ENSOARG00000019118	TEX33	5654	10.2359	5.83198	0.811578	5.00E-05	0.000556862
ENSOART00000007485	ENSOARG00000006871	GPLD1	2547	3.90644	0.578637	2.75512	5.00E-05	0.000556862
ENSOART00000000453	ENSOARG00000000422	PRKCZ	1437	15.0584	8.02086	0.908736	5.00E-05	0.000556862
ENSOART00000010622	ENSOARG00000009763	PCGF2	1048	5.08057	9.92038	-0.965405	0.00095	0.00740277
ENSOART00000013220	ENSOARG00000012151	-	909	5.00375	2.25659	1.14887	0.0059	0.0333617
ENSOART00000017944	ENSOARG00000016473	V15	1281	1322.43	188.149	2.81324	0.0004	0.0035406
ENSOART00000017763	ENSOARG00000016313	ORMDL1	469	112.257	72.448	0.631784	0.0056	0.0319874
ENSOART00000010246	ENSOARG00000009413	CHSY1	2187	23.6894	34.5394	-0.544005	0.0063	0.0351578
ENSOART00000013999	ENSOARG00000012876	RBBP8NL	2313	2.49888	1.35453	0.88349	0.00625	0.0349291
Novel_002195	XLOC_362081	-	10046	0.722723	0.335041	1.10911	0.00145	0.0105647
ENSOART00000016686	ENSOARG00000015333	RRM2	2423	18.5468	29.5521	-0.672089	0.0009	0.00707511
ENSOART00000001472	ENSOARG00000001371	DHCR7	1362	42.1874	21.5038	0.972221	5.00E-05	0.000556862
ENSOART00000004113	ENSOARG00000003783	-	1460	9.57209	5.94412	0.687372	0.009	0.046837
Novel_014984	XLOC_1942079	-	4832	306.518	4.96571	5.94783	5.00E-05	0.000556862
ENSOART00000008521	ENSOARG00000007821	SLC4A1	2861	1.15375	0.273699	2.07567	0.0001	0.00104666
Novel_002959	XLOC_468819	-	6383	0.423206	1.29202	-1.6102	0.0005	0.00428702
ENSOART00000021424	ENSOARG00000019673	UPK1B	802	0.82876	12.8997	-3.96024	5.00E-05	0.000556862
ENSOART00000010754	ENSOARG00000009880	ZEB2	3582	27.3075	48.4179	-0.82624	5.00E-05	0.000556862
ENSOART00000022381	ENSOARG00000020545	ELOVL1	945	128.41	75.0258	0.775295	0.00015	0.00150086
ENSOART00000011116	ENSOARG00000010223	NFE2L3	1500	60.542	36.4714	0.731171	0.00015	0.00150086
ENSOART00000010334	ENSOARG00000009490	-	4526	26.2068	44.2459	-0.755602	0.0001	0.00104666
ENSOART00000011753	ENSOARG00000010810	TRPS1	4530	41.6901	71.2805	-0.7738	0.00015	0.00150086
ENSOART00000010339	ENSOARG00000009493	HDAC2	1643	67.1027	95.5734	-0.510239	0.00845	0.0445197
ENSOART00000011207	ENSOARG00000010304	-	555	0.701469	0	inf	0.0001	0.00104666
ENSOART00000009725	ENSOARG00000008923	OXCT1	2927	106.982	62.5932	0.773295	0.0001	0.00104666
ENSOART00000004026	ENSOARG00000003705	CLIC2	744	20.0864	10.662	0.91375	0.00065	0.00535993
ENSOART00000004027	ENSOARG00000003707	-	2150	7.21742	27.191	-1.91357	5.00E-05	0.000556862
ENSOART00000014090	ENSOARG00000012961	IGF2BP3	1740	11.7873	17.4976	-0.56993	0.0081	0.043029
ENSOART00000018066	ENSOARG00000016584	FAM171B	2454	12.4327	25.7358	-1.04964	5.00E-05	0.000556862
ENSOART00000018295	ENSOARG00000016800	KRT78	1587	6.43963	29.7087	-2.20584	5.00E-05	0.000556862
ENSOART00000001509	ENSOARG00000001410	LRRC61	645	17.9296	6.27427	1.51482	5.00E-05	0.000556862
ENSOART00000011597	ENSOARG00000010659	TFF3	246	0	12.9402	#NAME?	0.00015	0.00150086
ENSOART00000008416	ENSOARG00000007734	TREX2	834	7.73737	2.41533	1.67963	5.00E-05	0.000556862
ENSOART00000004569	ENSOARG00000004202	-	234	15.8671	163.063	-3.36133	0.0094	0.0485096
ENSOART00000008414	ENSOARG00000007731	RSPO3	726	1.56631	6.01233	-1.94056	0.00025	0.00235414
ENSOART00000011571	ENSOARG00000010627	NBEA	12498	8.49853	13.8203	-0.701503	0.00045	0.00391714
Novel_014871	XLOC_1925886	-	15566	0.717772	0.168582	2.09008	5.00E-05	0.000556862
ENSOART00000021428	ENSOARG00000019676	GALNT14	1572	1.29951	4.15345	-1.67634	5.00E-05	0.000556862
ENSOART00000015142	ENSOARG00000013878	DOPEY2	6858	7.26292	4.50384	0.689394	0.001	0.00773157
ENSOART00000018160	ENSOARG00000016674	PLET1	759	7.90289	1.0323	2.93652	0.00015	0.00150086
ENSOART00000015928	ENSOARG00000014636	CMPK2	3681	6.59574	24.2127	-1.87616	5.00E-05	0.000556862
ENSOART00000015144	ENSOARG00000013908	NCAPH	2199	8.05097	12.487	-0.633188	0.00425	0.0255532
ENSOART00000015925	ENSOARG00000014621	CLCA2	3069	26.8739	13.1191	1.03454	5.00E-05	0.000556862
ENSOART00000009922	ENSOARG00000009106	ACPP	1260	24.4556	5.37625	2.18549	5.00E-05	0.000556862
ENSOART00000009923	ENSOARG00000009115	GPR173	1179	1.54299	3.89541	-1.33605	0.00045	0.00391714
ENSOART00000009389	ENSOARG00000008626	PRRG3	727	4.98861	9.9152	-0.991004	0.00385	0.0235582
ENSOART00000004369	ENSOARG00000004016	NCAPG	3093	18.3358	35.1831	-0.940218	5.00E-05	0.000556862
ENSOART00000007728	ENSOARG00000007100	TGM3	2076	79.3589	19.9932	1.98888	5.00E-05	0.000556862
ENSOART00000007729	ENSOARG00000007104	DLK2	929	5.33959	1.61586	1.72443	0.0001	0.00104666
TCONS_00609906	XLOC_460085	-	1267	2.56638	1.08293	1.2448	0.00255	0.0168462
ENSOART00000003129	ENSOARG00000002887	SLC45A4	2337	5.61398	3.1769	0.821406	0.00145	0.0105647
ENSOART00000003652	ENSOARG00000003354	FNIP2	7968	6.18982	4.05257	0.611061	0.0028	0.0181792
ENSOART00000008380	ENSOARG00000007696	ECHDC1	924	143.709	80.0675	0.843856	5.00E-05	0.000556862
ENSOART00000015850	ENSOARG00000014558	LGR5	2648	44.3867	24.6845	0.846522	5.00E-05	0.000556862
ENSOART00000011372	ENSOARG00000010451	-	3084	33.6	10.8393	1.63219	5.00E-05	0.000556862
ENSOART00000015324	ENSOARG00000014073	EDN1	648	9.51452	3.84587	1.30682	0.00075	0.00605773
ENSOART00000011374	ENSOARG00000010453	TPST1	1243	50.6937	84.5028	-0.737191	0.0003	0.0027591
ENSOART00000012819	ENSOARG00000011768	CYFIP2	3876	11.6678	4.43137	1.39671	5.00E-05	0.000556862
ENSOART00000012814	ENSOARG00000011779	TRAF5	2245	5.57265	9.48447	-0.767203	0.00115	0.00870592
ENSOART00000015858	ENSOARG00000014562	MKI67	10857	6.8132	10.811	-0.66609	0.00075	0.00605773
ENSOART00000022773	ENSOARG00000020902	FAM63A	1817	34.8876	23.4406	0.573707	0.00445	0.0265228
ENSOART00000012812	ENSOARG00000011782	SLC17A9	4641	1.15539	0.629749	0.875536	0.006	0.0338035
ENSOART00000008254	ENSOARG00000007582	MURC	1086	5.40924	16.8801	-1.64183	5.00E-05	0.000556862
ENSOART00000008250	ENSOARG00000007579	MYOZ3	735	2.65383	6.85738	-1.36958	0.0035	0.0217983
ENSOART00000008700	ENSOARG00000007994	-	718	96.1224	63.8788	0.589535	0.0038	0.023303
ENSOART00000020555	ENSOARG00000018875	LRRC17	1460	75.2401	140.355	-0.899506	5.00E-05	0.000556862
ENSOART00000006662	ENSOARG00000006128	RNF125	534	14.0436	6.51204	1.10873	0.00145	0.0105647
ENSOART00000020551	ENSOARG00000018872	-	408	70.3302	35.5207	0.985486	0.0003	0.0027591
ENSOART00000008708	ENSOARG00000007995	NCAPG2	3475	6.99699	10.6311	-0.603483	0.00445	0.0265228
ENSOART00000003729	ENSOARG00000003430	PDZK1IP1	2398	8.13127	3.70889	1.13249	5.00E-05	0.000556862
ENSOART00000003235	ENSOARG00000002985	-	2415	1.17289	0.293418	1.99904	0.0002	0.00193731
ENSOART00000003723	ENSOARG00000003426	-	4900	4.38646	7.0831	-0.691324	0.0028	0.0181792
ENSOART00000012673	ENSOARG00000011655	CHEK1	1428	16.0558	28.8346	-0.844708	5.00E-05	0.000556862
ENSOART00000023047	ENSOARG00000021150	MTHFD1	3325	14.0197	23.7993	-0.763459	0.0037	0.0227801
Novel_001984	XLOC_325186	-	3129	0.810247	0.384712	1.07458	0.0097	0.0497116
ENSOART00000012679	ENSOARG00000011658	SFXN5	1023	17.6049	10.5528	0.738349	0.0032	0.0202806
ENSOART00000022603	ENSOARG00000020748	FNDC3B	4343	28.2677	41.2907	-0.546663	0.00565	0.0322255
ENSOART00000008679	ENSOARG00000007972	HLA-DMA	786	13.7341	6.16422	1.15577	0.00025	0.00235414
ENSOART00000012255	ENSOARG00000011272	PRDM1	2652	17.4269	10.1256	0.783312	0.00215	0.0146185
ENSOART00000008899	ENSOARG00000008178	-	441	132.064	219.171	-0.730816	0.0024	0.0160111
ENSOART00000022605	ENSOARG00000020750	SMYD1	1473	0.959663	4.00841	-2.06243	5.00E-05	0.000556862
ENSOART00000018036	ENSOARG00000016561	SLC9A3R2	599	22.9354	10.4405	1.13539	0.00295	0.0189735
ENSOART00000008672	ENSOARG00000007965	GPX8	627	112.593	177.09	-0.653363	0.00135	0.00995746
ENSOART00000008671	ENSOARG00000007959	SPTBN2	7001	55.082	28.6857	0.941249	5.00E-05	0.000556862
ENSOART00000021154	ENSOARG00000019423	ENDOU	1263	42.3897	17.1406	1.3063	5.00E-05	0.000556862
ENSOART00000004741	ENSOARG00000004358	-	240	171.02	70.4433	1.27963	0.00435	0.0260434
ENSOART00000021390	ENSOARG00000019642	FAR2	1589	107.749	50.0415	1.10647	5.00E-05	0.000556862
ENSOART00000011975	ENSOARG00000011012	C5AR2	1020	2.48987	0.846837	1.55592	0.00395	0.0240475
ENSOART00000003342	ENSOARG00000003081	ENGASE	2164	12.4665	6.99034	0.834625	0.0004	0.0035406
ENSOART00000018984	ENSOARG00000017441	NOD2	3044	3.98201	1.79715	1.14779	5.00E-05	0.000556862
ENSOART00000019879	ENSOARG00000018254	FRAS1	12039	5.97237	8.96805	-0.586492	0.00195	0.0134876
Novel_002509	XLOC_442095	-	12877	1.53138	0.402091	1.92924	0.0024	0.0160111
ENSOART00000002521	ENSOARG00000002327	ATG9B	7030	9.73822	2.79386	1.8014	5.00E-05	0.000556862
ENSOART00000002520	ENSOARG00000002328	TNMD	2639	3.58412	13.4758	-1.91068	5.00E-05	0.000556862
ENSOART00000012075	ENSOARG00000011100	TBC1D2	2705	4.31487	2.52358	0.773845	0.00355	0.0220424
ENSOART00000016222	ENSOARG00000014899	ZDHHC17	1815	18.1457	26.5027	-0.546511	0.00735	0.0398294
TCONS_00597046	XLOC_449415	-	15134	0.370876	1.47772	-1.99437	0.0001	0.00104666
TCONS_02543075	XLOC_1880439	-	5332	1.07511	0.484561	1.14974	0.00125	0.00934531
ENSOART00000022959	ENSOARG00000021073	GMFB	429	76.2055	126.203	-0.727783	0.00175	0.0123458
ENSOART00000020403	ENSOARG00000018738	BMP2	1278	7.32547	3.20599	1.19215	0.0002	0.00193731
Novel_014157	XLOC_1835347	-	35319	0.937142	1.43682	-0.616536	0.00295	0.0189735
ENSOART00000007100	ENSOARG00000006536	ABHD14B	2363	31.2547	17.3859	0.846154	5.00E-05	0.000556862
ENSOART00000011803	ENSOARG00000010854	JUNB	759	45.886	18.4663	1.31316	5.00E-05	0.000556862
ENSOART00000014859	ENSOARG00000013654	SCML2	2115	9.30578	17.4565	-0.907568	5.00E-05	0.000556862
ENSOART00000007104	ENSOARG00000006533	COL23A1	1227	1.99777	5.64817	-1.4994	5.00E-05	0.000556862
ENSOART00000006453	ENSOARG00000005923	PDE6A	2580	2.3615	0.469787	2.32962	5.00E-05	0.000556862
Novel_013419	XLOC_1732113	-	7868	2.77148	0.495357	2.48412	5.00E-05	0.000556862
Novel_004475	XLOC_598841	-	14483	3.16234	2.16926	0.543787	0.0066	0.036525
ENSOART00000006181	ENSOARG00000005670	IL17RE	2034	6.79765	3.26801	1.05662	5.00E-05	0.000556862
TCONS_02928521	XLOC_2173471	-	3624	7.02966	4.12692	0.76839	0.0006	0.0050078
ENSOART00000015576	ENSOARG00000014303	STX7	918	78.8993	115.946	-0.555368	0.00455	0.0270199
ENSOART00000005367	ENSOARG00000004925	MYPN	4303	1.91969	5.58759	-1.54135	5.00E-05	0.000556862
ENSOART00000002743	ENSOARG00000002532	-	1403	2.54216	0.230946	3.46043	0.0002	0.00193731
Novel_002611	XLOC_443635	-	10863	3.83877	2.46259	0.640467	0.0019	0.0132056
ENSOART00000020111	ENSOARG00000018479	AQP8	4930	1.23073	2.12807	-0.790032	0.0039	0.0238046
TCONS_01998520	XLOC_1488127	-	274	17611.9	7208.76	1.28873	5.00E-05	0.000556862
TCONS_00321357	XLOC_234605	-	353	1.3053	0	inf	0.0028	0.0181792
ENSOART00000003906	ENSOARG00000003599	-	454	151.127	95.7968	0.65771	0.002	0.0137721
ENSOART00000001084	ENSOARG00000001015	HSPA2	1911	51.6878	18.5617	1.4775	5.00E-05	0.000556862
ENSOART00000008392	ENSOARG00000007712	SLC5A3	2157	29.9025	46.2027	-0.627709	0.00205	0.0140544
ENSOART00000005508	ENSOARG00000005056	CDH19	2419	3.95481	1.87772	1.07463	0.00025	0.00235414
Novel_018340	XLOC_2445934	-	2759	0.899999	1.81949	-1.01554	0.00285	0.018447
ENSOART00000021974	ENSOARG00000020179	PPT1	1690	160.198	112.715	0.50717	0.00955	0.0491007
ENSOART00000016959	ENSOARG00000015588	ATP6V1C2	1310	58.9842	21.4841	1.45706	5.00E-05	0.000556862
ENSOART00000001860	ENSOARG00000001731	CIDEA	660	23.195	8.47195	1.45305	5.00E-05	0.000556862
Novel_004583	XLOC_611469	-	2883	13.6933	8.59859	0.671299	0.00955	0.0491007
ENSOART00000000848	ENSOARG00000000778	C-MET	4169	21.9432	14.8121	0.566999	0.004	0.0243002
TCONS_00617215	XLOC_464186	-	6295	2.93108	1.4784	0.987393	5.00E-05	0.000556862
ENSOART00000013185	ENSOARG00000012124	-	1005	109.314	38.6398	1.50031	5.00E-05	0.000556862
ENSOART00000001868	ENSOARG00000001735	HSPA12B	2257	22.492	37.5005	-0.737498	0.0004	0.0035406
ENSOART00000000847	ENSOARG00000000788	BAIAP2L1	1810	19.3739	12.1015	0.678935	0.00115	0.00870592
ENSOART00000013180	ENSOARG00000012122	CISD2	3768	19.5101	12.5131	0.640778	0.0012	0.00902528
ENSOART00000000399	ENSOARG00000000377	-	195	2506.67	366.694	2.77312	5.00E-05	0.000556862
ENSOART00000006270	ENSOARG00000005761	IGFBP7	435	300.938	195.25	0.624147	0.00205	0.0140544
ENSOART00000006273	ENSOARG00000005764	-	1025	123.645	209.874	-0.763322	0.0001	0.00104666
ENSOART00000016821	ENSOARG00000015461	RAB33A	714	0.547534	2.85034	-2.38011	0.0027	0.0176448
ENSOART00000016792	ENSOARG00000015432	-	1979	3.62156	6.30507	-0.799901	0.00935	0.0482931
ENSOART00000016791	ENSOARG00000015431	ODC1	1772	120.604	214.565	-0.831139	5.00E-05	0.000556862
TCONS_03617273	XLOC_2713505	-	326	2293.99	125.493	4.19218	5.00E-05	0.000556862
ENSOART00000004969	ENSOARG00000004568	MRPL18	590	27.8035	45.3078	-0.704493	0.00335	0.021037
ENSOART00000004968	ENSOARG00000004566	-	348	3574.27	38.4303	6.53926	5.00E-05	0.000556862
ENSOART00000006077	ENSOARG00000005578	MGLL	1054	43.5732	20.5801	1.08219	5.00E-05	0.000556862
ENSOART00000016556	ENSOARG00000015211	KIF18A	2736	5.18471	9.15865	-0.820872	0.0003	0.0027591
ENSOART00000006073	ENSOARG00000005571	CLN8	709	16.1615	7.71663	1.06652	0.00055	0.00464828
ENSOART00000016550	ENSOARG00000015208	ABRA	1119	0.718842	3.18676	-2.14834	0.00035	0.00315635
TCONS_00915781	XLOC_671649	-	6108	3.46757	5.88919	-0.764144	0.0006	0.0050078
ENSOART00000018564	ENSOARG00000017050	SLC27A6	6468	4.0526	2.50587	0.693534	0.00165	0.0117574
ENSOART00000016009	ENSOARG00000014711	COL26A1	1434	9.56435	22.7642	-1.25103	5.00E-05	0.000556862
ENSOART00000017686	ENSOARG00000016240	-	1212	321.195	496.485	-0.628304	0.002	0.0137721
ENSOART00000005210	ENSOARG00000004780	KIF15	4188	5.20761	11.1779	-1.10195	5.00E-05	0.000556862
ENSOART00000018621	ENSOARG00000017105	KRT14	4881	411	110.752	1.89181	5.00E-05	0.000556862
Novel_015049	XLOC_1944345	-	6292	0.827683	0.152679	2.43858	5.00E-05	0.000556862
Novel_009646	XLOC_1254735	-	1746	6.81932	3.7698	0.85514	0.00165	0.0117574
Novel_009647	XLOC_1254734	-	2089	10.3242	6.80467	0.601433	0.00785	0.0419983
ENSOART00000007920	ENSOARG00000007281	SRGAP3	3306	2.96908	6.04274	-1.02519	5.00E-05	0.000556862
ENSOART00000020956	ENSOARG00000019245	TRIM54	1008	1.42045	4.28666	-1.5935	0.0015	0.0108705
ENSOART00000014290	ENSOARG00000013149	-	381	663.836	1202.4	-0.857021	5.00E-05	0.000556862
ENSOART00000013456	ENSOARG00000012377	GSDMA	5233	23.101	8.88199	1.379	5.00E-05	0.000556862
ENSOART00000016171	ENSOARG00000014858	PBK	4867	3.97386	5.82232	-0.55105	0.0093	0.048094
ENSOART00000017376	ENSOARG00000015958	-	642	4.74169	14.0469	-1.56678	0.0001	0.00104666
ENSOART00000019278	ENSOARG00000017718	-	1503	1.66662	0.519633	1.68136	0.00075	0.00605773
ENSOART00000010431	ENSOARG00000009573	SLC26A7	6558	2.48602	3.72338	-0.582775	0.00875	0.0458007
ENSOART00000010433	ENSOARG00000009583	-	1197	147.132	246.015	-0.741635	0.00025	0.00235414
[truncated: 740 more rows]
