# Supplementary material for: Effect of Nutritional Restriction on the Hair Follicles Development and Skin Transcriptome of Chinese Merino Sheep
Source: Animals (Basel). 2020 Jun 19;10(6):1058. doi: 10.3390/ani10061058 (PMC7341508; doi:10.3390/ani10061058)
Supplement: Supplementary file 1 [file animals-10-01058-s001.zip › Table S7 DR135_vs_D135.DE.xls]

## Sheet: DR135_vs_D135.DE
transcript_id	gene_id	gene_name	length	DR135_FPKM	D135_FPKM	log2(foldchange)	pvalue	qvalue
Novel_015491	XLOC_2012819	-	12968	1.13523	0.711725	0.673598	0.00515	0.0298922
ENSOART00000017155	ENSOARG00000015757	-	354	94.7733	152.284	-0.684213	0.0075	0.0404867
ENSOART00000010912	ENSOARG00000010029	-	423	5328.5	8764.97	-0.718019	0.0033	0.0207861
Novel_003637	XLOC_541134	-	1419	2.0543	0.305702	2.74845	0.00465	0.0274895
TCONS_01868335	XLOC_1389224	-	2005	1.63944	0.763174	1.10312	0.00635	0.0353917
ENSOART00000004953	ENSOARG00000004551	-	282	8189.14	5056.56	0.695557	0.00645	0.0358394
ENSOART00000016453	ENSOARG00000015117	-	1041	11.6527	6.04496	0.946863	0.0009	0.00707511
ENSOART00000016324	ENSOARG00000015000	-	4232	1.59332	0.831133	0.938881	0.00155	0.0111676
Novel_015643	XLOC_2038723	-	1576	8.28282	4.92825	0.749047	0.0055	0.0315256
ENSOART00000000804	ENSOARG00000000752	-	189	0	112.783	#NAME?	0.00055	0.00464828
Novel_015268	XLOC_1975395	-	8830	2.18206	1.29636	0.751219	0.0017	0.0120531
Novel_020200	XLOC_2727167	-	1718	1.14125	0.490871	1.21721	0.0095	0.048897
Novel_003445	XLOC_509956	-	10269	1.81318	1.20091	0.594397	0.00885	0.046208
Novel_001306	XLOC_207257	-	996	1.95515	5.39267	-1.46372	0.0001	0.00104666
ENSOART00000003189	ENSOARG00000002945	-	228	279.867	69.4768	2.01014	0.00025	0.00235414
ENSOART00000002352	ENSOARG00000002180	-	1390	4.19794	7.10389	-0.758926	0.00725	0.039397
ENSOART00000002946	ENSOARG00000002722	-	1188	7.39862	14.2367	-0.944285	0.0004	0.0035406
Novel_019802	XLOC_2695540	-	2534	1.40527	2.5509	-0.860156	0.0059	0.0333617
Novel_006170	XLOC_766476	-	19167	3.39261	2.34651	0.531882	0.00805	0.0428258
TCONS_00773122	XLOC_572873	-	334	1.76468	0	inf	0.00295	0.0189735
Novel_011441	XLOC_1457495	-	392	13.2666	4.58608	1.53246	0.00255	0.0168462
TCONS_01452698	XLOC_1079065	-	291	604.134	210.669	1.51989	5e-05	0.000556862
Novel_014350	XLOC_1863453	-	25548	0.751482	0.482519	0.639154	0.0056	0.0319874
ENSOART00000001497	ENSOARG00000001392	-	467	2.41141	8.35444	-1.79267	0.0023	0.0154578
ENSOART00000006341	ENSOARG00000005822	-	561	323.156	211.094	0.614347	0.00165	0.0117574
TCONS_00863282	XLOC_634489	-	950	1.66153	0.466024	1.83404	0.00585	0.0331377
ENSOART00000002190	ENSOARG00000002028	-	660	20.3084	39.7915	-0.970385	0.0028	0.0181792
Novel_010823	XLOC_1409829	-	768	2.64742	0.88898	1.57437	0.00515	0.0298922
ENSOART00000011706	ENSOARG00000010766	-	1705	2.98931	0.829083	1.85022	0.0001	0.00104666
ENSOART00000006468	ENSOARG00000005948	-	720	53.9187	27.8299	0.954152	5e-05	0.000556862
ENSOART00000011814	ENSOARG00000010862	-	1107	27.4621	40.4666	-0.559289	0.0073	0.0396132
Novel_019869	XLOC_2704331	-	1660	0.854322	0.27197	1.65133	0.00885	0.046208
ENSOART00000010033	ENSOARG00000009214	-	321	2588.24	985.645	1.39283	5e-05	0.000556862
ENSOART00000011521	ENSOARG00000010592	-	525	2279.62	3481.99	-0.611116	0.0058	0.0329044
ENSOART00000015167	ENSOARG00000013927	-	603	113.017	56.5361	0.999295	5e-05	0.000556862
ENSOART00000010084	ENSOARG00000009266	-	333	1616.59	1072.2	0.592377	0.0031	0.0197565
Novel_000011	XLOC_000254	-	2556	13.544	8.09883	0.741866	0.0006	0.0050078
Novel_000427	XLOC_052718	-	5349	1.95204	0.510055	1.93626	0.0059	0.0333617
ENSOART00000000070	ENSOARG00000000067	-	744	15.5623	27.6706	-0.830304	0.0013	0.00965123
Novel_010792	XLOC_1406738	-	5730	6.16069	11.509	-0.901602	0.0007	0.00571161
ENSOART00000003858	ENSOARG00000003553	-	882	414.599	630.335	-0.604402	0.00345	0.0215452
ENSOART00000004989	ENSOARG00000004586	-	282	3739.54	2224.75	0.749214	0.00115	0.00870592
ENSOART00000021944	ENSOARG00000020157	-	3873	5.00919	3.21294	0.640684	0.0051	0.0296594
ENSOART00000004982	ENSOARG00000004579	-	249	292.996	147.713	0.988083	0.00365	0.0225335
ENSOART00000015717	ENSOARG00000014436	-	5644	1.99791	0.454408	2.13643	5e-05	0.000556862
ENSOART00000017695	ENSOARG00000016248	-	524	2.47248	8.44203	-1.77163	0.00075	0.00605773
TCONS_00215719	XLOC_155448	-	295	1.78632	0	inf	0.0016	0.0114606
ENSOART00000015540	ENSOARG00000014269	-	5854	4.53792	2.76143	0.716614	0.0011	0.00838547
Novel_015672	XLOC_2042611	-	267	4.33179	0	inf	0.00655	0.0363041
TCONS_03483432	XLOC_2603428	-	7405	3.0483	1.84399	0.725174	0.0019	0.0132056
TCONS_00841498	XLOC_619994	-	321	1.55786	0	inf	0.00745	0.0402566
TCONS_00631877	XLOC_470390	-	280	2013.82	1195.28	0.752582	0.00045	0.00391714
ENSOART00000017595	ENSOARG00000016160	-	1269	180.306	326.24	-0.855487	0.00345	0.0215452
Novel_014333	XLOC_1861586	-	3299	1.88875	1.07384	0.814651	0.00845	0.0445197
TCONS_01394810	XLOC_1042827	-	341	1.65686	0	inf	0.00355	0.0220424
ENSOART00000014002	ENSOARG00000012887	-	2405	5.05148	2.98149	0.760669	0.003	0.0192337
ENSOART00000006328	ENSOARG00000005813	-	4058	11.0552	5.43995	1.02306	5e-05	0.000556862
ENSOART00000000928	ENSOARG00000000870	-	201	68.9429	0	inf	0.00295	0.0189735
Novel_003440	XLOC_509805	-	6034	2.63536	1.6072	0.713448	0.00305	0.0194946
ENSOART00000007871	ENSOARG00000007239	-	2937	9.15448	4.51511	1.01972	5e-05	0.000556862
TCONS_00565493	XLOC_433837	-	6414	6.65833	3.07101	1.11645	5e-05	0.000556862
ENSOART00000010107	ENSOARG00000009288	-	1968	116.357	201.766	-0.794123	0.00735	0.0398294
TCONS_02005963	XLOC_1494166	-	276	3.59874	0	inf	0.00625	0.0349291
Novel_020333	XLOC_2738246	-	664	58.2863	7.39843	2.97787	0.0016	0.0114606
TCONS_03616970	XLOC_2713227	-	730	222.656	131.005	0.765202	0.0002	0.00193731
ENSOART00000017137	ENSOARG00000015743	-	276	347.055	725.911	-1.06463	5e-05	0.000556862
ENSOART00000010351	ENSOARG00000009504	-	465	29.4065	55.2594	-0.910087	0.0076	0.0409219
TCONS_02490597	XLOC_1845979	-	1397	2.41442	1.1752	1.03877	0.0082	0.0434697
Novel_017978	XLOC_2401932	-	19882	1.36745	0.891838	0.616638	0.0045	0.0267744
Novel_013537	XLOC_1753042	-	13555	0.944393	0.315922	1.57982	5e-05	0.000556862
Novel_007863	XLOC_1005294	-	266	687.054	345.941	0.989897	0.00015	0.00150086
ENSOART00000020154	ENSOARG00000018515	-	348	489.375	328.831	0.573593	0.00475	0.0279818
TCONS_01481541	XLOC_1099619	-	272	0	2.39273	#NAME?	0.00215	0.0146185
Novel_019122	XLOC_2586489	-	2502	3.63803	5.80524	-0.6742	0.00775	0.041565
ENSOART00000019921	ENSOARG00000018304	-	414	1.38924	0	inf	0.00025	0.00235414
Novel_005494	XLOC_682631	-	422	54.7195	32.4217	0.755097	0.0066	0.036525
ENSOART00000011410	ENSOARG00000010484	-	393	5565.77	9169.51	-0.720264	0.00315	0.0200234
ENSOART00000010072	ENSOARG00000009255	-	2336	4.89594	1.25451	1.96446	5e-05	0.000556862
Novel_009408	XLOC_1228926	-	1047	3.57067	1.22355	1.54512	0.0033	0.0207861
Novel_009203	XLOC_1176218	-	32722	1.67307	1.04739	0.675692	0.00065	0.00535993
ENSOART00000005564	ENSOARG00000005107	-	963	60.2582	109.265	-0.858602	5e-05	0.000556862
ENSOART00000001148	ENSOARG00000001078	-	2111	10.9587	6.62361	0.726385	0.00145	0.0105647
ENSOART00000008689	ENSOARG00000007979	-	3327	1.63782	0.377401	2.1176	5e-05	0.000556862
ENSOART00000021837	ENSOARG00000020057	-	333	2719.4	1306.94	1.0571	5e-05	0.000556862
Novel_002913	XLOC_464690	-	15933	2.15872	1.39622	0.628656	0.0021	0.0143388
ENSOART00000002707	ENSOARG00000002504	-	671	83.2072	48.019	0.793102	0.0003	0.0027591
Novel_018940	XLOC_2560877	-	27085	1.36153	0.892085	0.60997	0.0036	0.0222855
TCONS_02853402	XLOC_2120983	-	853	6.62525	3.48446	0.92704	0.0069	0.0378587
ENSOART00000008276	ENSOARG00000007603	-	1203	14.2329	24.3033	-0.77192	0.0006	0.0050078
TCONS_00485784	XLOC_365433	-	2325	3.09544	1.7587	0.815633	0.0063	0.0351578
ENSOART00000001246	ENSOARG00000001165	-	1072	12.4707	7.03881	0.825134	0.0034	0.0212916
Novel_018688	XLOC_2513935	-	30193	1.34875	0.67651	0.995445	0.00805	0.0428258
ENSOART00000021877	ENSOARG00000020094	-	5196	7.96287	3.91912	1.02276	5e-05	0.000556862
Novel_020343	XLOC_2738246	-	881	40.3507	10.0812	2.00093	0.0042	0.0253092
ENSOART00000010558	ENSOARG00000009703	-	399	6139.71	10779.5	-0.812055	0.00155	0.0111676
ENSOART00000002814	ENSOARG00000002599	-	3116	1.40033	0.749699	0.901381	0.0085	0.0447354
TCONS_03616179	XLOC_2712468	-	2410	32.1452	7.26136	2.14629	5e-05	0.000556862
Novel_006397	XLOC_808039	-	18714	8.61262	5.63593	0.611797	0.00185	0.0129176
ENSOART00000004653	ENSOARG00000004272	-	2760	23.8922	16.7199	0.514974	0.00885	0.046208
ENSOART00000001766	ENSOARG00000001638	-	393	1184.35	3056.37	-1.36772	5e-05	0.000556862
ENSOART00000021844	ENSOARG00000020064	-	321	849.645	554.135	0.616622	0.00295	0.0189735
ENSOART00000020218	ENSOARG00000018577	-	282	580.888	851.964	-0.552534	0.00935	0.0482931
ENSOART00000004308	ENSOARG00000003964	-	1631	82.4159	51.6693	0.673614	0.0007	0.00571161
ENSOART00000014478	ENSOARG00000013313	-	1393	34.8982	22.5492	0.630078	0.0028	0.0181792
Novel_006954	XLOC_920919	-	7992	10.5234	7.36009	0.515799	0.00895	0.0466363
TCONS_03620341	XLOC_2716412	-	3749	0.678745	1.37025	-1.0135	0.00425	0.0255532
Novel_013110	XLOC_1685857	-	3445	0.951502	0.300922	1.66082	0.00145	0.0105647
ENSOART00000023082	ENSOARG00000021183	-	315	236.964	423.467	-0.837582	0.00025	0.00235414
TCONS_00983602	XLOC_719764	-	4348	1.94026	0.964025	1.00911	0.00905	0.0470388
ENSOART00000005883	ENSOARG00000005401	-	3155	7.45364	3.84508	0.954933	0.0001	0.00104666
TCONS_03626535	XLOC_2722321	-	1035	279.22	55.8441	2.32192	5e-05	0.000556862
ENSOART00000005445	ENSOARG00000005002	-	1194	9.54814	5.4265	0.815197	0.00325	0.0205354
ENSOART00000011464	ENSOARG00000010537	-	579	23.3192	36.7957	-0.658019	0.00925	0.0478913
ENSOART00000015700	ENSOARG00000014422	-	384	21.5696	8.91888	1.27407	0.0021	0.0143388
Novel_018924	XLOC_2557205	-	6852	1.67119	1.01229	0.723247	0.0055	0.0315256
ENSOART00000007302	ENSOARG00000006720	-	339	20.1624	5.32062	1.922	0.0014	0.0102711
Novel_017382	XLOC_2298671	-	2442	62.0562	34.8189	0.833703	5e-05	0.000556862
ENSOART00000015382	ENSOARG00000014128	-	252	1483.8	829.8	0.838464	0.0002	0.00193731
Novel_020189	XLOC_2726088	-	3772	0.830102	0.281499	1.56016	0.0008	0.00640195
ENSOART00000004888	ENSOARG00000004496	-	297	271.442	533.093	-0.97374	0.0001	0.00104666
ENSOART00000018159	ENSOARG00000016673	-	372	135.25	46.6456	1.53581	5e-05	0.000556862
Novel_013233	XLOC_1705567	-	15513	0.87663	0.461439	0.925828	0.0002	0.00193731
ENSOART00000000626	ENSOARG00000000584	-	417	257.009	575.508	-1.16302	5e-05	0.000556862
ENSOART00000005875	ENSOARG00000005384	-	7271	2.02016	3.04791	-0.593349	0.0086	0.0451561
TCONS_03338891	XLOC_2484086	-	2780	1.18005	0.503057	1.23006	0.00225	0.0151794
Novel_009914	XLOC_1297975	-	2306	0.801573	0.27655	1.53529	0.0039	0.0238046
Novel_015011	XLOC_1942874	-	1510	14.3446	0	inf	0.0009	0.00707511
ENSOART00000001448	ENSOARG00000001351	-	192	0	46.6538	#NAME?	0.00215	0.0146185
Novel_004147	XLOC_587172	-	9715	0.928895	0.457768	1.0209	0.00055	0.00464828
TCONS_01346998	XLOC_1004975	-	233	5288.44	3012.39	0.811932	0.00015	0.00150086
TCONS_01188914	XLOC_886380	-	224	371.147	136.918	1.43868	0.0011	0.00838547
ENSOART00000008140	ENSOARG00000007477	-	252	87.1335	349.867	-2.00551	5e-05	0.000556862
ENSOART00000017630	ENSOARG00000016188	-	1305	32.9084	19.553	0.751068	0.001	0.00773157
ENSOART00000011904	ENSOARG00000010944	-	432	62.6343	178.771	-1.51309	5e-05	0.000556862
ENSOART00000012369	ENSOARG00000011377	-	315	930.837	438.275	1.08669	5e-05	0.000556862
ENSOART00000010843	ENSOARG00000009963	-	3060	3.12669	1.63347	0.9367	0.00165	0.0117574
TCONS_00099860	XLOC_064084	-	2826	125.104	71.3185	0.810776	5e-05	0.000556862
TCONS_02624871	XLOC_1943293	-	3002	0.900213	1.93373	-1.10305	0.0013	0.00965123
TCONS_01575434	XLOC_1164501	-	1372	2.55241	5.35596	-1.06929	0.00945	0.0486986
ENSOART00000019058	ENSOARG00000017506	-	1754	29.18	19.9898	0.545715	0.00605	0.0340263
Novel_013104	XLOC_1681741	-	5181	2.77586	1.59641	0.798102	0.00345	0.0215452
ENSOART00000011765	ENSOARG00000010818	-	1356	1.27875	0.398723	1.68128	0.003	0.0192337
ENSOART00000005018	ENSOARG00000004613	-	279	152.779	65.3664	1.22483	0.00215	0.0146185
ENSOART00000014694	ENSOARG00000013517	-	1999	35.8309	24.8466	0.528157	0.00775	0.041565
ENSOART00000000570	ENSOARG00000000534	-	1265	6.26557	2.99468	1.06504	0.00705	0.0385319
Novel_017321	XLOC_2282708	-	19667	3.04932	2.0793	0.552387	0.00655	0.0363041
ENSOART00000009961	ENSOARG00000009150	-	501	2.99895	0	inf	5e-05	0.000556862
ENSOART00000014518	ENSOARG00000013350	-	2657	5.13119	2.75066	0.899514	0.00025	0.00235414
ENSOART00000020557	ENSOARG00000018879	-	994	46.5206	93.2318	-1.00295	5e-05	0.000556862
Novel_013936	XLOC_1807701	-	2349	8.09757	4.44994	0.863704	0.00465	0.0274895
TCONS_03383871	XLOC_2518819	-	375	1.75322	0	inf	0.0003	0.0027591
TCONS_01397520	XLOC_1045008	-	2164	4.02377	2.29217	0.811832	0.00425	0.0255532
ENSOART00000012066	ENSOARG00000011096	-	3330	10.7113	5.17647	1.04909	5e-05	0.000556862
ENSOART00000010946	ENSOARG00000010058	-	228	0	14.0516	#NAME?	0.00185	0.0129176
ENSOART00000019183	ENSOARG00000017632	-	201	3163.38	1906.32	0.730677	0.0084	0.0443242
Novel_005382	XLOC_675572	-	4050	1.83033	1.07355	0.76972	0.00815	0.0432503
TCONS_00099839	XLOC_064072	-	935	507.067	153.785	1.72126	5e-05	0.000556862
TCONS_03614907	XLOC_2711278	-	4170	0.418375	0.833113	-0.993717	0.0064	0.03561
Novel_016839	XLOC_2176425	-	314	17.0952	5.91121	1.53207	0.0097	0.0497116
ENSOART00000003117	ENSOARG00000002875	-	1227	0.177255	2.07726	-3.55079	0.00595	0.033583
TCONS_01579684	XLOC_1168484	-	289	2.73767	0	inf	0.006	0.0338035
ENSOART00000017305	ENSOARG00000015893	-	900	440.236	658.92	-0.581827	0.00655	0.0363041
ENSOART00000004410	ENSOARG00000004057	-	582	19.2522	10.4289	0.88444	0.00365	0.0225335
ENSOART00000020453	ENSOARG00000018781	-	1212	39.8114	58.203	-0.547913	0.00675	0.0371977
ENSOART00000020187	ENSOARG00000018549	-	5712	6.38687	4.26372	0.582995	0.00505	0.029424
TCONS_00001788	XLOC_001405	-	2819	4.93164	8.00727	-0.699244	0.00205	0.0140544
ENSOART00000010539	ENSOARG00000009680	-	819	2.55023	0.725139	1.8143	0.00455	0.0270199
ENSOART00000010128	ENSOARG00000009308	-	735	97.4674	26.4564	1.8813	5e-05	0.000556862
TCONS_01005180	XLOC_734670	-	276	102.519	45.6014	1.16874	0.00215	0.0146185
ENSOART00000001775	ENSOARG00000001649	-	360	31.0768	63.5245	-1.03147	0.00215	0.0146185
ENSOART00000016349	ENSOARG00000015023	-	681	20.3356	9.80765	1.05203	0.00065	0.00535993
ENSOART00000016880	ENSOARG00000015514	-	1711	8.95194	4.53943	0.979689	0.00155	0.0111676
Novel_021040	XLOC_2875793	-	4799	0.687096	1.22742	-0.83705	0.00615	0.0344949
ENSOART00000014418	ENSOARG00000013262	-	902	47.4443	23.0584	1.04094	0.0001	0.00104666
ENSOART00000010058	ENSOARG00000009240	-	695	35.7773	23.1802	0.626151	0.00685	0.0376309
ENSOART00000002795	ENSOARG00000002583	-	666	5.20166	2.26857	1.19719	0.00665	0.0367485
Novel_005108	XLOC_669123	-	1020	3.77341	11.841	-1.64985	0.0003	0.0027591
TCONS_01474057	XLOC_1093404	-	264	0	3.70452	#NAME?	0.0079	0.0421892
Novel_005105	XLOC_669123	-	605	1.04482	73.7141	-6.14061	0.0055	0.0315256
ENSOART00000022399	ENSOARG00000020561	-	573	205.818	128.787	0.676386	0.002	0.0137721
ENSOART00000008798	ENSOARG00000008082	-	177	5713.31	2041.93	1.48439	0.0006	0.0050078
ENSOART00000004569	ENSOARG00000004202	-	234	15.8671	0	inf	0.00355	0.0220424
ENSOART00000005437	ENSOARG00000004995	-	393	2.67015	8.57298	-1.68288	0.00945	0.0486986
ENSOART00000014136	ENSOARG00000013007	-	408	515.641	1011.66	-0.972287	5e-05	0.000556862
ENSOART00000015735	ENSOARG00000014454	-	2571	79.3585	50.9828	0.638375	0.0017	0.0120531
TCONS_00413215	XLOC_307016	-	7536	0.710296	0.326112	1.12305	0.002	0.0137721
ENSOART00000021928	ENSOARG00000020141	-	729	0	1.23965	#NAME?	5e-05	0.000556862
ENSOART00000014648	ENSOARG00000013467	-	249	186.514	83.4434	1.16041	0.0029	0.018718
TCONS_02455989	XLOC_1826427	-	273	3.67664	0	inf	0.00735	0.0398294
Novel_012338	XLOC_1617482	-	4286	11.0147	6.43356	0.775748	0.0004	0.0035406
Novel_013788	XLOC_1787410	-	6931	9.14995	3.46312	1.40169	5e-05	0.000556862
Novel_012805	XLOC_1654315	-	4966	3.9205	2.24111	0.806823	0.0039	0.0238046
ENSOART00000000884	ENSOARG00000000828	-	366	0.724457	0	inf	0.0016	0.0114606
TCONS_03631989	XLOC_2727389	-	386	1.17698	0	inf	0.00125	0.00934531
ENSOART00000000739	ENSOARG00000000688	-	165	10674.6	2781.94	1.94002	0.0019	0.0132056
ENSOART00000011372	ENSOARG00000010451	-	3084	33.6	18.2828	0.877979	5e-05	0.000556862
ENSOART00000015289	ENSOARG00000014044	-	219	25.8935	0	inf	0.0029	0.018718
TCONS_02619445	XLOC_1941188	-	11536	1.21602	0.672837	0.853837	0.0015	0.0108705
ENSOART00000017023	ENSOARG00000015647	-	1633	30.6706	11.2828	1.44274	5e-05	0.000556862
ENSOART00000017020	ENSOARG00000015646	-	498	56.7988	34.1687	0.733185	0.0036	0.0222855
ENSOART00000020551	ENSOARG00000018872	-	408	70.3302	43.3427	0.698355	0.00825	0.0436826
ENSOART00000018695	ENSOARG00000017175	-	1281	368.771	251.218	0.553788	0.00765	0.0411325
Novel_014026	XLOC_1826559	-	1276	3.28271	1.23345	1.41218	0.00075	0.00605773
ENSOART00000003235	ENSOARG00000002985	-	2415	1.17289	4.94362	-2.0755	5e-05	0.000556862
ENSOART00000018063	ENSOARG00000016583	-	243	147.369	57.7755	1.3509	0.00275	0.0179172
ENSOART00000000120	ENSOARG00000000114	-	2241	3.64074	6.32969	-0.797902	0.00145	0.0105647
ENSOART00000004097	ENSOARG00000003773	-	1518	2.73211	4.73751	-0.794115	0.00945	0.0486986
ENSOART00000019015	ENSOARG00000017469	-	450	0	0.898454	#NAME?	0.0004	0.0035406
TCONS_02997875	XLOC_2228314	-	2820	5.1342	8.39304	-0.709056	0.00185	0.0129176
TCONS_01998520	XLOC_1488127	-	274	17611.9	7223.67	1.28575	5e-05	0.000556862
TCONS_01347994	XLOC_1005148	-	1525	11.0199	6.81464	0.693398	0.00495	0.028935
Novel_011594	XLOC_1483560	-	2743	0.738644	0.107757	2.7771	0.0009	0.00707511
TCONS_02648748	XLOC_1960071	-	1036	3.28114	1.32501	1.3082	0.0035	0.0217983
ENSOART00000000399	ENSOARG00000000377	-	195	2506.67	588.56	2.09051	5e-05	0.000556862
ENSOART00000009861	ENSOARG00000009057	-	944	31.145	45.8311	-0.557326	0.0087	0.0455772
ENSOART00000005311	ENSOARG00000004877	-	294	4251.59	9413.99	-1.14681	0.00045	0.00391714
Novel_000440	XLOC_053012	-	3729	9.24809	13.8122	-0.578714	0.0057	0.0324586
Novel_013419	XLOC_1732113	-	7868	2.77148	1.21383	1.19109	5e-05	0.000556862
ENSOART00000004063	ENSOARG00000003739	-	2967	2.50442	4.10769	-0.713854	0.0079	0.0421892
ENSOART00000016165	ENSOARG00000014856	-	5588	1.56239	0.794524	0.975592	0.00075	0.00605773
ENSOART00000021737	ENSOARG00000019966	-	960	13.8283	5.67495	1.28495	5e-05	0.000556862
ENSOART00000014071	ENSOARG00000012947	-	513	0.795467	0	inf	5e-05	0.000556862
TCONS_01719058	XLOC_1269698	-	440	0.699668	0	inf	0.00285	0.018447
ENSOART00000022627	ENSOARG00000020768	-	396	398.1	235.95	0.754647	0.0002	0.00193731
TCONS_00975980	XLOC_714378	-	344	0.903861	0	inf	0.0016	0.0114606
ENSOART00000009478	ENSOARG00000008702	-	1575	4.41394	7.19607	-0.705143	0.00835	0.0441106
TCONS_00813287	XLOC_598454	-	425	0.765976	0	inf	0.00285	0.018447
ENSOART00000004498	ENSOARG00000004138	-	207	982.182	412.457	1.25175	0.0015	0.0108705
ENSOART00000005266	ENSOARG00000004833	-	1119	1.48553	0.266031	2.48131	0.0034	0.0212916
TCONS_03646558	XLOC_2740182	-	287	9.97584	43.336	-2.11906	0.00485	0.0284596
ENSOART00000006350	ENSOARG00000005834	-	740	311.105	826.54	-1.40968	5e-05	0.000556862
TCONS_03617273	XLOC_2713505	-	326	2293.99	451.592	2.34477	5e-05	0.000556862
TCONS_03623510	XLOC_2719465	-	319	1.74223	0	inf	0.00695	0.0380812
ENSOART00000004968	ENSOARG00000004566	-	348	3574.27	2068.11	0.789335	0.00055	0.00464828
TCONS_00915781	XLOC_671649	-	6108	3.46757	5.64647	-0.703423	0.00145	0.0105647
TCONS_02648387	XLOC_1959786	-	7779	0.873377	0.491222	0.830229	0.0081	0.043029
TCONS_03469927	XLOC_2592434	-	334	1.64834	0	inf	0.00305	0.0194946
TCONS_01293448	XLOC_966267	-	245	0	8.6792	#NAME?	0.0017	0.0120531
TCONS_01463622	XLOC_1088931	-	304	0	2.17933	#NAME?	0.00245	0.0162939
ENSOART00000015497	ENSOARG00000014233	-	264	672.286	361.673	0.894389	0.00015	0.00150086
Novel_009296	XLOC_1210263	-	12523	0.700894	0.385989	0.860637	0.00145	0.0105647
ENSOART00000003283	ENSOARG00000003031	-	2290	7.13944	4.51499	0.661087	0.00695	0.0380812
ENSOART00000021810	ENSOARG00000020031	-	426	708.625	485.41	0.545818	0.00625	0.0349291
ENSOART00000017296	ENSOARG00000015888	-	425	85.7832	50.9921	0.75042	0.00215	0.0146185
ENSOART00000000988	ENSOARG00000000925	-	567	73.4082	111.976	-0.609177	0.0093	0.048094
ENSOART00000008127	ENSOARG00000007463	-	345	200.345	308.199	-0.621376	0.00405	0.0245571
ENSOART00000001745	ENSOARG00000001623	-	3060	5.65677	3.68796	0.617155	0.00845	0.0445197
TCONS_03513943	XLOC_2624656	-	247	0	6.14088	#NAME?	0.00795	0.0424
ENSOART00000002850	ENSOARG00000002632	-	1751	0.65743	0.138266	2.24939	0.00565	0.0322255
ENSOART00000016210	ENSOARG00000014893	-	375	133.929	83.0351	0.689677	0.004	0.0243002
ENSOART00000005048	ENSOARG00000004643	-	336	0	1.96279	#NAME?	0.0003	0.0027591
ENSOART00000015976	ENSOARG00000014680	-	1820	5.18089	2.62397	0.981448	0.00075	0.00605773
ENSOART00000007095	ENSOARG00000006531	-	5787	27.9683	18.2811	0.613442	0.0017	0.0120531
TCONS_02848293	XLOC_2118304	-	249	7.6419	0	inf	0.00765	0.0411325
TCONS_00851639	XLOC_627977	-	363	1.92139	0	inf	0.00065	0.00535993
ENSOART00000016020	ENSOARG00000014704	ABCA9	4890	12.6973	8.23351	0.624937	0.0028	0.0181792
ENSOART00000018248	ENSOARG00000016747	ABCC11	4203	7.10577	3.2917	1.11016	5e-05	0.000556862
ENSOART00000011566	ENSOARG00000010625	ABCG1	2108	6.10124	3.82664	0.673026	0.00725	0.039397
ENSOART00000014044	ENSOARG00000012921	ACSM1	2144	71.1468	30.4044	1.22652	5e-05	0.000556862
ENSOART00000003299	ENSOARG00000003044	ACTA1	1243	215.07	91.3874	1.23474	5e-05	0.000556862
ENSOART00000013168	ENSOARG00000012108	ACTB	1167	69.803	110.186	-0.658583	0.00105	0.00806012
ENSOART00000021769	ENSOARG00000019993	ACTB	1306	42.2256	25.068	0.752272	0.00365	0.0225335
ENSOART00000004036	ENSOARG00000003713	ACTN2	3696	24.2298	12.9641	0.902257	0.0002	0.00193731
ENSOART00000007257	ENSOARG00000006670	ACTN3	2695	9.35734	3.50367	1.41723	5e-05	0.000556862
ENSOART00000003907	ENSOARG00000003600	ACYP2	240	252.884	94.5951	1.41864	0.00165	0.0117574
ENSOART00000001612	ENSOARG00000001499	ADCK3	2629	9.14671	4.96899	0.880299	0.0002	0.00193731
ENSOART00000000791	ENSOARG00000000741	ADIRF	168	102795	48976.7	1.0696	5e-05	0.000556862
ENSOART00000012305	ENSOARG00000011321	AK1	630	23.6515	10.1456	1.22107	5e-05	0.000556862
ENSOART00000011163	ENSOARG00000010252	AK9	8196	2.52103	1.39201	0.856839	0.00015	0.00150086
ENSOART00000003378	ENSOARG00000003112	AKAP12	4944	25.4151	41.5061	-0.707639	0.0028	0.0181792
ENSOART00000006178	ENSOARG00000005674	ALAS2	1779	0.720781	1.65803	-1.20184	0.0042	0.0253092
ENSOART00000020459	ENSOARG00000018782	ALOXE3	4015	4.21753	2.59311	0.701717	0.00315	0.0200234
ENSOART00000008397	ENSOARG00000007704	ALS2CL	2862	9.76614	6.1569	0.665584	0.0031	0.0197565
ENSOART00000010247	ENSOARG00000009411	AMOTL1	2913	21.1398	30.7324	-0.5398	0.0054	0.0310641
ENSOART00000021790	ENSOARG00000020013	AMPD1	5361	2.14959	0.807585	1.41237	5e-05	0.000556862
ENSOART00000022487	ENSOARG00000020641	ANKRD34A	1488	1.66514	0.598217	1.4769	0.00195	0.0134876
ENSOART00000008470	ENSOARG00000007778	ANO5	2842	1.12785	0.389379	1.53433	0.00095	0.00740277
ENSOART00000000878	ENSOARG00000000820	APOBEC2	675	12.2441	4.58201	1.41803	0.0004	0.0035406
ENSOART00000007588	ENSOARG00000006982	AQP4A	2833	1.28893	0.605127	1.09087	0.00545	0.0313011
ENSOART00000020111	ENSOARG00000018479	AQP8	4930	1.23073	0.509017	1.27373	0.00035	0.00315635
ENSOART00000016911	ENSOARG00000015543	ARHGAP44	2498	2.56266	1.42374	0.847951	0.0052	0.0301328
ENSOART00000000121	ENSOARG00000000118	ARL4D	603	22.8562	12.4013	0.882093	0.0018	0.0126278
ENSOART00000010938	ENSOARG00000010053	ARL6IP5	573	74.3723	50.3175	0.563706	0.00925	0.0478913
ENSOART00000009252	ENSOARG00000008499	ARSE	1761	1.95692	3.82423	-0.966581	0.00245	0.0162939
ENSOART00000021261	ENSOARG00000019523	ASPRV1	996	447.026	234.201	0.932611	5e-05	0.000556862
ENSOART00000006406	ENSOARG00000005882	ATE1	1550	89.3999	135.398	-0.598867	0.0065	0.036074
ENSOART00000000205	ENSOARG00000000194	ATF2	1661	42.4973	60.231	-0.503136	0.0091	0.0472578
ENSOART00000000176	ENSOARG00000000170	ATP5G3	423	385.272	225.342	0.773763	0.00015	0.00150086
ENSOART00000012309	ENSOARG00000011319	ATP6V1B1	3805	38.0947	25.289	0.591083	0.0022	0.014897
ENSOART00000003808	ENSOARG00000003506	ATP6V1F	360	222.865	345.337	-0.631834	0.003	0.0192337
ENSOART00000010467	ENSOARG00000009617	AZU1	744	0.303719	3.19632	-3.39561	0.00415	0.0250637
ENSOART00000016346	ENSOARG00000015019	B3GNT3	4909	2.41905	1.51263	0.677384	0.0079	0.0421892
ENSOART00000001364	ENSOARG00000001278	BANF1	270	669.292	330.18	1.01938	0.0001	0.00104666
ENSOART00000013407	ENSOARG00000012330	BANP	1674	8.78111	13.9393	-0.666688	0.00325	0.0205354
ENSOART00000010146	ENSOARG00000009323	BCAM	2011	21.1037	30.7444	-0.542827	0.0055	0.0315256
ENSOART00000009841	ENSOARG00000009034	BET1L	716	37.8287	22.8635	0.726437	0.0024	0.0160111
ENSOART00000020731	ENSOARG00000019042	BMP3	4595	9.19601	13.4014	-0.543309	0.0071	0.0387518
ENSOART00000001056	ENSOARG00000000986	BRF2	2190	11.8283	17.3568	-0.553254	0.0079	0.0421892
ENSOART00000016209	ENSOARG00000014892	C10orf12	3741	4.83719	7.23125	-0.580075	0.00835	0.0441106
ENSOART00000000132	ENSOARG00000000128	C11orf68	831	22.15	14.1565	0.645842	0.00855	0.0449445
ENSOART00000020773	ENSOARG00000019077	C1orf194	2818	278.376	118.459	1.23264	5e-05	0.000556862
ENSOART00000008698	ENSOARG00000007991	C1QC	819	39.474	26.1962	0.591548	0.0084	0.0443242
ENSOART00000017175	ENSOARG00000015776	C21orf91	971	52.6535	76.8871	-0.546213	0.0086	0.0451561
ENSOART00000022529	ENSOARG00000020677	C2orf72	345	1.69134	0	inf	0.00175	0.0123458
ENSOART00000013278	ENSOARG00000012206	CA5A	1899	2.16704	0.0805656	4.74942	0.0036	0.0222855
ENSOART00000019013	ENSOARG00000017449	CACNA1S	5409	1.81362	0.801484	1.17813	0.0004	0.0035406
ENSOART00000017322	ENSOARG00000015908	CARP	1400	1.38094	3.24269	-1.23154	0.00275	0.0179172
ENSOART00000021954	ENSOARG00000020163	CASQ2	1861	11.8728	5.54245	1.09906	0.00025	0.00235414
ENSOART00000002118	ENSOARG00000001969	CATHL2	2652	0.272141	0.991748	-1.86562	0.0024	0.0160111
ENSOART00000015444	ENSOARG00000014182	CCDC124	874	6.54661	11.8098	-0.851168	0.0034	0.0212916
ENSOART00000012308	ENSOARG00000011317	CCDC180	7372	2.52718	1.41097	0.840844	0.0006	0.0050078
ENSOART00000014543	ENSOARG00000013371	CCNJL	1152	0.783434	1.81762	-1.21417	0.00945	0.0486986
ENSOART00000014923	ENSOARG00000013714	CD34	1155	50.8825	72.9044	-0.518837	0.0087	0.0455772
ENSOART00000021709	ENSOARG00000019943	CENPBD1	333	11.7835	3.27453	1.8474	0.0092	0.04768
ENSOART00000020244	ENSOARG00000018600	CEP97	2577	11.3785	16.5861	-0.543662	0.00755	0.0407006
ENSOART00000001920	ENSOARG00000001783	C-FOS	1134	32.1976	16.7068	0.946515	0.0002	0.00193731
ENSOART00000001435	ENSOARG00000001338	CGGBP1	504	91.7309	136.264	-0.57092	0.00565	0.0322255
ENSOART00000022117	ENSOARG00000020312	CHAC1	435	108.843	50.3201	1.11304	5e-05	0.000556862
ENSOART00000022772	ENSOARG00000020901	CHCHD5	333	52.0775	24.0374	1.11538	0.00145	0.0105647
ENSOART00000005170	ENSOARG00000004746	CHID1	1467	44.2151	29.5258	0.582562	0.0054	0.0310641
ENSOART00000017096	ENSOARG00000015708	CHODL	822	9.17009	17.5107	-0.933231	0.0009	0.00707511
ENSOART00000019403	ENSOARG00000017833	CHRDL1	1353	9.63785	18.9321	-0.97405	0.00025	0.00235414
ENSOART00000003806	ENSOARG00000003502	CHRNB3	3889	0.793606	0.301663	1.39549	0.0014	0.0102711
ENSOART00000022656	ENSOARG00000020795	CIART	1212	12.3764	18.792	-0.602534	0.00855	0.0449445
ENSOART00000013180	ENSOARG00000012122	CISD2	3768	19.5101	11.8164	0.723432	0.0003	0.0027591
ENSOART00000000698	ENSOARG00000000627	CIT	6169	2.94534	4.59898	-0.642877	0.0072	0.0391789
ENSOART00000010645	ENSOARG00000009785	CKM	1181	199.664	54.9023	1.86264	5e-05	0.000556862
ENSOART00000009035	ENSOARG00000008303	CLEC14A	1279	22.0905	14.2829	0.629138	0.0052	0.0301328
ENSOART00000012097	ENSOARG00000011122	CLEC3B	618	631.744	382.948	0.722191	0.00045	0.00391714
ENSOART00000012203	ENSOARG00000011222	CLEC4F	1671	2.57987	4.98126	-0.949215	0.00345	0.0215452
ENSOART00000002997	ENSOARG00000002758	CLHC1	1761	1.55072	5.25768	-1.76149	5e-05	0.000556862
ENSOART00000003882	ENSOARG00000003577	CNBP	537	242.769	155.483	0.642829	0.002	0.0137721
ENSOART00000020266	ENSOARG00000018621	CNN1	894	50.9596	75.128	-0.559997	0.00735	0.0398294
ENSOART00000016009	ENSOARG00000014711	COL26A1	1434	9.56435	14.6182	-0.61203	0.00845	0.0445197
ENSOART00000005581	ENSOARG00000005106	COL28A1	3496	2.79863	4.86082	-0.796479	0.003	0.0192337
ENSOART00000016183	ENSOARG00000014842	COL6A5	7917	1.24703	2.5402	-1.02645	0.0001	0.00104666
ENSOART00000016038	ENSOARG00000014718	COL6A6	6932	3.99268	7.52957	-0.915212	5e-05	0.000556862
ENSOART00000017040	ENSOARG00000015659	COMMD6	255	365.79	199.409	0.875286	0.0036	0.0222855
ENSOART00000017106	ENSOARG00000015716	COMMD8	549	62.0075	34.6754	0.83853	0.0005	0.00428702
ENSOART00000010267	ENSOARG00000009432	COX6A2	294	103.7	38.9902	1.41123	0.00085	0.00673672
ENSOART00000005753	ENSOARG00000005274	CPA3	1257	13.4835	24.1929	-0.843386	0.00045	0.00391714
ENSOART00000001774	ENSOARG00000001646	CPA6	5474	1.07686	0.385691	1.48132	5e-05	0.000556862
ENSOART00000027071	ENSOARG00000025169	CYCS	318	159.43	97.7357	0.705963	0.00625	0.0349291
ENSOART00000005449	ENSOARG00000005007	DACT2	1731	4.74105	2.79897	0.760311	0.00815	0.0432503
ENSOART00000021171	ENSOARG00000019440	DAD1	339	178.805	319.313	-0.836586	0.0001	0.00104666
ENSOART00000007782	ENSOARG00000007154	DDIT4	690	52.9512	32.9102	0.686129	0.00285	0.018447
ENSOART00000014941	ENSOARG00000013734	DDIT4L	937	5.26549	2.32566	1.17893	0.00195	0.0134876
ENSOART00000008846	ENSOARG00000008127	DEDD2	863	14.0743	8.63441	0.704898	0.00965	0.0495167
ENSOART00000004423	ENSOARG00000004071	DEFB1	150	592396	223558	1.40591	5e-05	0.000556862
ENSOART00000003582	ENSOARG00000003306	DHRS7C	4024	1.72217	0.773552	1.15466	0.00105	0.00806012
ENSOART00000010073	ENSOARG00000009251	DNAI1	4274	3.15091	1.84441	0.772606	0.0036	0.0222855
ENSOART00000013295	ENSOARG00000012228	DNAJB5	2720	1.77807	3.03483	-0.771298	0.00825	0.0436826
ENSOART00000002359	ENSOARG00000002186	DPP7	316	30.0287	8.87634	1.7583	0.00085	0.00673672
ENSOART00000017101	ENSOARG00000015707	DQA1	4954	1.8075	0.425613	2.08638	0.00475	0.0279818
ENSOART00000012707	ENSOARG00000011683	DTX4	1206	7.09588	12.5433	-0.821863	0.0029	0.018718
ENSOART00000000394	ENSOARG00000000369	ECHS1	876	317.507	214.238	0.567574	0.0037	0.0227801
ENSOART00000017115	ENSOARG00000015724	EDIL3	1452	56.4523	99.5178	-0.817921	5e-05	0.000556862
ENSOART00000012023	ENSOARG00000011052	EEF1A2	1616	21.6355	6.53691	1.72672	5e-05	0.000556862
ENSOART00000005950	ENSOARG00000005463	EFCAB4A	1145	8.98827	4.77926	0.911255	0.0014	0.0102711
ENSOART00000020005	ENSOARG00000018379	EFEMP2	1301	14.7272	33.208	-1.17305	0.00905	0.0470388
ENSOART00000021086	ENSOARG00000019362	EFHD1	426	100.285	44.1663	1.18308	5e-05	0.000556862
ENSOART00000010615	ENSOARG00000009740	EIF2AK2	1668	34.1839	50.3047	-0.557375	0.0046	0.0272555
ENSOART00000018252	ENSOARG00000016759	EIF4B	1848	262.846	389.686	-0.568098	0.00795	0.0424
ENSOART00000012990	ENSOARG00000011945	ELN	1482	495.815	238.392	1.05646	0.0004	0.0035406
ENSOART00000015263	ENSOARG00000014019	EMC10	1499	50.1426	33.5754	0.578635	0.0045	0.0267744
ENSOART00000006007	ENSOARG00000005506	ENO3	1307	81.4924	24.34	1.74333	5e-05	0.000556862
ENSOART00000016265	ENSOARG00000014945	EPGN	459	17.8369	9.23992	0.948913	0.008	0.0426154
ENSOART00000011027	ENSOARG00000010136	EXOSC1	624	30.4302	52.1802	-0.777999	0.0012	0.00902528
ENSOART00000008066	ENSOARG00000007412	EXOSC5	894	18.5135	10.0809	0.876951	0.0007	0.00571161
ENSOART00000002669	ENSOARG00000002455	FAAH	1740	3.38306	1.88076	0.847013	0.00945	0.0486986
ENSOART00000010169	ENSOARG00000009344	FABP4	399	94.8961	159.909	-0.752834	0.0023	0.0154578
ENSOART00000010030	ENSOARG00000009210	FABP9	405	1036.24	1516.88	-0.549747	0.0069	0.0378587
ENSOART00000015072	ENSOARG00000013845	FADS2	1335	11.372	19.0063	-0.740994	0.00135	0.00995746
ENSOART00000015203	ENSOARG00000013962	FAM103A1	357	63.3184	105.668	-0.738841	0.00425	0.0255532
ENSOART00000021095	ENSOARG00000019370	FAM118A	1158	4.74191	2.37913	0.995031	0.00355	0.0220424
ENSOART00000006257	ENSOARG00000005745	FAM132A	912	16.0309	7.79114	1.04095	0.00045	0.00391714
ENSOART00000018066	ENSOARG00000016584	FAM171B	2454	12.4327	19.2208	-0.628534	0.0031	0.0197565
ENSOART00000000118	ENSOARG00000000113	FAM204A	1779	33.6364	51.427	-0.612502	0.0021	0.0143388
ENSOART00000002742	ENSOARG00000002536	FAM96B	504	16.6213	31.2803	-0.912225	0.00175	0.0123458
ENSOART00000003368	ENSOARG00000003103	FAT3	13665	0.734959	1.44636	-0.976689	0.0001	0.00104666
ENSOART00000018179	ENSOARG00000016689	FAT4	14911	34.7944	52.4483	-0.592039	0.00565	0.0322255
ENSOART00000009439	ENSOARG00000008668	FBP2	4013	4.09764	2.64537	0.631327	0.00775	0.041565
ENSOART00000000312	ENSOARG00000000291	FGB	5672	0.68288	0.250027	1.44955	0.00025	0.00235414
ENSOART00000020438	ENSOARG00000018767	FIP1L1	1599	33.7877	52.1432	-0.625982	0.0016	0.0114606
ENSOART00000001763	ENSOARG00000001637	FMOD	1491	9.56182	16.4328	-0.781217	0.00065	0.00535993
ENSOART00000016219	ENSOARG00000014905	FRAT2	669	6.65434	3.06613	1.11787	0.00515	0.0298922
ENSOART00000012419	ENSOARG00000011417	FRMPD1	5159	0.81895	0.411115	0.994233	0.0048	0.0282171
ENSOART00000015019	ENSOARG00000013800	FSD2	6068	3.96023	2.50798	0.65906	0.00205	0.0140544
ENSOART00000000710	ENSOARG00000000663	FUOM	309	88.0558	43.3156	1.02353	0.00175	0.0123458
ENSOART00000007472	ENSOARG00000006877	GABARAPL2	327	627.883	280.707	1.16143	5e-05	0.000556862
ENSOART00000013915	ENSOARG00000012803	GABRR1	2200	0.820244	1.76036	-1.10175	0.00315	0.0200234
ENSOART00000015196	ENSOARG00000013956	GAL-1	324	1524.89	1023.43	0.575301	0.0032	0.0202806
ENSOART00000010450	ENSOARG00000009600	GALK1	1742	19.458	11.0266	0.819375	0.00025	0.00235414
ENSOART00000017734	ENSOARG00000016285	GDF-8	1128	3.45756	0.902457	1.93782	0.0001	0.00104666
ENSOART00000017518	ENSOARG00000016086	GFRA3	1185	3.94428	7.19221	-0.866673	0.0086	0.0451561
ENSOART00000008400	ENSOARG00000007717	GINS1	591	7.65956	3.64439	1.07159	0.00875	0.0458007
ENSOART00000012604	ENSOARG00000011592	GLYATL2	936	27.2892	5.52235	2.30498	5e-05	0.000556862
ENSOART00000013072	ENSOARG00000012019	GNB2L1	798	6.74489	3.1489	1.09895	0.0025	0.0165684
ENSOART00000003225	ENSOARG00000002977	GNG10	138	1009770	9422770	-3.22213	5e-05	0.000556862
ENSOART00000003817	ENSOARG00000003514	GNG4	225	271.102	126.388	1.10097	0.0088	0.0460066
ENSOART00000012557	ENSOARG00000011545	GPR110	7217	3.27135	1.64994	0.98747	0.0001	0.00104666
ENSOART00000012783	ENSOARG00000011753	GPR115	5435	11.8971	7.85073	0.59971	0.00255	0.0168462
ENSOART00000009923	ENSOARG00000009115	GPR173	1179	1.54299	3.546	-1.20046	0.00135	0.00995746
ENSOART00000000468	ENSOARG00000000438	GRID1	3162	2.13288	3.6422	-0.772009	0.0032	0.0202806
ENSOART00000021503	ENSOARG00000019747	GRIK3	2941	1.12987	2.25359	-0.996067	0.0016	0.0114606
ENSOART00000010770	ENSOARG00000009896	GTF3C6	690	29.221	44.9378	-0.620924	0.0073	0.0396132
ENSOART00000020869	ENSOARG00000019163	HBBB	976	85.5628	160.875	-0.910887	5e-05	0.000556862
ENSOART00000000924	ENSOARG00000000865	HCFC1R1	414	31.4464	55.4446	-0.818151	0.003	0.0192337
ENSOART00000006924	ENSOARG00000006368	HDGF	639	117.93	170.304	-0.530176	0.0075	0.0404867
ENSOART00000018755	ENSOARG00000017230	HINT1	381	228.043	138.542	0.718981	0.0009	0.00707511
ENSOART00000010065	ENSOARG00000009247	HIST1H2AD	393	821.054	1187.23	-0.532055	0.00915	0.0474739
ENSOART00000021833	ENSOARG00000020053	HIST1H4D	333	4720.1	2704.69	0.803352	0.0001	0.00104666
ENSOART00000001576	ENSOARG00000001474	HIST3H2BB	381	237.624	357.862	-0.590722	0.0033	0.0207861
ENSOART00000008123	ENSOARG00000007458	HLA-DOB	6279	2.99671	1.64484	0.865428	0.0004	0.0035406
ENSOART00000007609	ENSOARG00000006997	HMGN3	285	161.551	350.659	-1.11808	5e-05	0.000556862
ENSOART00000011895	ENSOARG00000010934	HOGA1	984	7.51793	3.6923	1.02582	0.00115	0.00870592
ENSOART00000010533	ENSOARG00000009675	HOXA10	4252	1.24594	0.136795	3.18714	5e-05	0.000556862
ENSOART00000013789	ENSOARG00000012682	HRC	2193	3.84078	2.13948	0.844141	0.00655	0.0363041
ENSOART00000021345	ENSOARG00000019602	HSBP1	204	3216.61	1550.69	1.05263	0.0001	0.00104666
ENSOART00000003239	ENSOARG00000002986	HSD11K	1295	3.21915	1.70131	0.920031	0.00875	0.0458007
ENSOART00000013328	ENSOARG00000012258	HSD17B14	681	22.931	13.2454	0.791807	0.00485	0.0284596
ENSOART00000009583	ENSOARG00000008800	HSP70	1932	19.1159	7.24248	1.40022	5e-05	0.000556862
ENSOART00000009598	ENSOARG00000008817	HSP70	1932	3.56346	22.7289	-2.67318	5e-05	0.000556862
ENSOART00000001186	ENSOARG00000001111	ID1	459	159.803	102.215	0.64469	0.0017	0.0120531
ENSOART00000005727	ENSOARG00000005256	IER5	336	75.8409	41.6327	0.86526	0.0051	0.0296594
ENSOART00000003625	ENSOARG00000003341	IFI6	417	294.095	581.492	-0.983476	5e-05	0.000556862
ENSOART00000016516	ENSOARG00000015177	IFIT1	1736	32.3273	61.3275	-0.923781	5e-05	0.000556862
ENSOART00000013982	ENSOARG00000012862	IGFBP3	474	105.938	163.399	-0.625184	0.00345	0.0215452
ENSOART00000006270	ENSOARG00000005761	IGFBP7	435	300.938	183.176	0.716237	0.0006	0.0050078
ENSOART00000015316	ENSOARG00000014066	IL17F	2562	1.64016	0.832068	0.979059	0.00605	0.0340263
ENSOART00000002437	ENSOARG00000002251	INDO	3620	4.03078	2.14717	0.908622	0.0004	0.0035406
ENSOART00000021848	ENSOARG00000020068	IQCB1	1797	7.03389	11.1804	-0.668576	0.00485	0.0284596
ENSOART00000011961	ENSOARG00000010993	ISM1	1218	31.4591	48.8846	-0.635903	0.0023	0.0154578
ENSOART00000009134	ENSOARG00000008389	ITGA8	3195	9.63043	16.6698	-0.791566	5e-05	0.000556862
ENSOART00000018556	ENSOARG00000017041	ITGB1BP2	1029	4.53056	1.99748	1.18151	0.0038	0.023303
ENSOART00000005283	ENSOARG00000004848	ITGBL1	1179	38.555	63.8597	-0.727986	0.0004	0.0035406
ENSOART00000015271	ENSOARG00000014025	JOSD2	630	45.6943	20.9784	1.12311	5e-05	0.000556862
ENSOART00000027094	ENSOARG00000025192	KAP6-L	216	929.344	307.711	1.59464	0.0001	0.00104666
ENSOART00000005949	ENSOARG00000005461	KBTBD12	2511	2.28223	0.826805	1.46483	0.0003	0.0027591
ENSOART00000011465	ENSOARG00000010538	KCNG4	1736	1.05198	0.283116	1.89364	0.00195	0.0134876
ENSOART00000017572	ENSOARG00000016134	KCNK7	924	31.1208	20.1108	0.629908	0.00635	0.0353917
ENSOART00000009575	ENSOARG00000008788	KCNT2	3261	0.903788	1.70489	-0.915622	0.0049	0.0286964
ENSOART00000017378	ENSOARG00000015960	KCTD12	963	27.2901	14.3014	0.932224	0.00015	0.00150086
ENSOART00000005720	ENSOARG00000005247	KIAA0040	300	44.6976	21.0779	1.08447	0.0088	0.0460066
ENSOART00000010698	ENSOARG00000009832	KIAA1456	1879	4.21303	8.32999	-0.983457	0.0002	0.00193731
ENSOART00000019263	ENSOARG00000017697	KIAA1549L	4239	0.471258	0.970912	-1.04282	0.00615	0.0344949
ENSOART00000007653	ENSOARG00000007035	KLHL31	1881	2.26865	0.813329	1.47993	0.00135	0.00995746
ENSOART00000015739	ENSOARG00000014456	KLK12	4786	15.7559	8.33842	0.918043	5e-05	0.000556862
ENSOART00000018756	ENSOARG00000017229	KRT16	1106	1.18462	7.80033	-2.71911	5e-05	0.000556862
ENSOART00000012592	ENSOARG00000011580	KXD1	552	34.0629	53.3961	-0.648532	0.0067	0.0369715
ENSOART00000015341	ENSOARG00000014092	LAMTOR3	372	57.1484	32.1615	0.829377	0.00465	0.0274895
ENSOART00000006953	ENSOARG00000006394	LDHD	1497	4.09538	2.24778	0.865495	0.00855	0.0449445
ENSOART00000000384	ENSOARG00000000368	LELP1	3298	3.62446	2.18608	0.729422	0.00525	0.0303667
ENSOART00000011365	ENSOARG00000010446	LEMD2	2428	29.8916	20.5729	0.538995	0.0072	0.0391789
ENSOART00000013688	ENSOARG00000012587	LHX8	5085	0.291338	0.85158	-1.54745	0.00055	0.00464828
ENSOART00000016417	ENSOARG00000015087	LIN7C	594	191.027	275.494	-0.528238	0.00765	0.0411325
ENSOART00000009088	ENSOARG00000008353	LINC00998	177	2290.92	720.79	1.66828	0.00545	0.0313011
ENSOART00000015703	ENSOARG00000014420	LIPN	5889	2.64799	1.70762	0.63291	0.0086	0.0451561
ENSOART00000010917	ENSOARG00000010033	LMOD3	2288	4.86953	2.31585	1.07224	0.0009	0.00707511
ENSOART00000012719	ENSOARG00000011692	LOXL4	2432	7.10155	3.90037	0.864525	0.0003	0.0027591
ENSOART00000020555	ENSOARG00000018875	LRRC17	1460	75.2401	114.346	-0.603826	0.002	0.0137721
ENSOART00000001509	ENSOARG00000001410	LRRC61	645	17.9296	8.59524	1.06073	0.0006	0.0050078
ENSOART00000015345	ENSOARG00000014093	LRRN1	2151	3.73492	6.28153	-0.750036	0.0047	0.0277342
ENSOART00000008138	ENSOARG00000007473	LUZP2	873	11.7772	23.7652	-1.01286	0.0001	0.00104666
ENSOART00000016580	ENSOARG00000015236	MAFF	381	37.4371	20.8145	0.846878	0.00935	0.0482931
ENSOART00000010374	ENSOARG00000009527	MARCKS	231	2222.09	1432.38	0.63351	0.0074	0.0400444
ENSOART00000022328	ENSOARG00000020498	MASP1	2132	5.70705	9.15583	-0.681946	0.00475	0.0279818
ENSOART00000005426	ENSOARG00000004980	MATN4	1793	78.7149	37.8434	1.05659	5e-05	0.000556862
ENSOART00000020291	ENSOARG00000018639	MB	865	9.15472	3.81403	1.2632	0.00075	0.00605773
ENSOART00000021520	ENSOARG00000019764	MEAF6	1492	7.17528	11.6387	-0.697825	0.0043	0.0258031
ENSOART00000002510	ENSOARG00000002318	MFSD1	1540	28.1373	14.739	0.932847	0.00695	0.0380812
ENSOART00000002512	ENSOARG00000002318	MFSD1	1407	6.86607	18.0387	-1.39354	0.00525	0.0303667
ENSOART00000022577	ENSOARG00000020724	MGP	312	704.599	1505.05	-1.09493	5e-05	0.000556862
ENSOART00000010409	ENSOARG00000009556	MICU3	1237	13.5701	21.2266	-0.645441	0.00455	0.0270199
ENSOART00000015765	ENSOARG00000014483	MINOS1	237	579.209	290.769	0.99421	0.00155	0.0111676
ENSOART00000008137	ENSOARG00000007471	MKL2	3136	5.10527	7.87775	-0.625797	0.00675	0.0371977
ENSOART00000021994	ENSOARG00000020201	MLCK	5874	21.5954	32.7472	-0.600648	0.00235	0.0157362
ENSOART00000002702	ENSOARG00000002499	MLF1	3139	23.5694	15.8731	0.570327	0.00565	0.0322255
ENSOART00000011907	ENSOARG00000010943	MMP19	3603	4.0578	6.32045	-0.639332	0.00465	0.0274895
ENSOART00000006110	ENSOARG00000005607	MMP27	1925	28.8401	41.8787	-0.538141	0.008	0.0426154
ENSOART00000005309	ENSOARG00000004872	MPC1	282	789.9	520.909	0.60064	0.0047	0.0277342
ENSOART00000018372	ENSOARG00000016869	MRPL21	540	27.2148	45.3918	-0.738041	0.00285	0.018447
ENSOART00000005061	ENSOARG00000004651	MRPL27	447	73.8351	41.6137	0.827247	0.00085	0.00673672
ENSOART00000018763	ENSOARG00000017239	MRPL34	291	142.339	73.1043	0.961307	0.002	0.0137721
ENSOART00000017259	ENSOARG00000015849	MRPL42	387	54.4492	105.171	-0.949749	0.00025	0.00235414
ENSOART00000003001	ENSOARG00000002770	MRPS18C	429	210.424	116.718	0.850273	5e-05	0.000556862
ENSOART00000002677	ENSOARG00000002472	MSMB	345	15.037	4.66772	1.68773	0.0054	0.0310641
ENSOART00000002588	ENSOARG00000002391	MSRB2	501	34.5286	21.0166	0.716264	0.0092	0.04768
ENSOART00000019964	ENSOARG00000018343	MT2	186	4840.07	2143.41	1.17512	0.003	0.0192337
ENSOART00000000006	ENSOARG00000000006	MT-ND1	955	320.088	178.625	0.841534	5e-05	0.000556862
ENSOART00000011195	ENSOARG00000010283	MX1	1971	12.0898	20.7921	-0.78225	0.0002	0.00193731
ENSOART00000011132	ENSOARG00000010231	MX2	2413	4.89975	12.5476	-1.35663	5e-05	0.000556862
ENSOART00000016451	ENSOARG00000015112	MYBPC1	3366	51.0728	18.9026	1.43397	5e-05	0.000556862
ENSOART00000012521	ENSOARG00000011486	MYH1	9158	47.883	6.06613	2.98066	0.0001	0.00104666
ENSOART00000015161	ENSOARG00000013899	MYH3	5803	4.5439	2.32386	0.967406	0.00015	0.00150086
ENSOART00000020897	ENSOARG00000019190	MYL1	594	150.059	62.3867	1.26622	5e-05	0.000556862
ENSOART00000019344	ENSOARG00000017779	MYL2	594	72.4742	17.2155	2.07376	5e-05	0.000556862
ENSOART00000012780	ENSOARG00000011750	MYL4	632	10.0726	3.7862	1.41161	0.001	0.00773157
ENSOART00000006602	ENSOARG00000006071	MYLPF	513	466.002	150.769	1.62799	5e-05	0.000556862
ENSOART00000020825	ENSOARG00000019120	MYO18B	7558	1.33753	0.56168	1.25175	0.0001	0.00104666
ENSOART00000016864	ENSOARG00000015496	MYOCD	2947	0.378151	0.97507	-1.36654	0.00115	0.00870592
ENSOART00000001110	ENSOARG00000001036	MYOG	586	3.58027	0.444671	3.00926	0.00595	0.033583
ENSOART00000011131	ENSOARG00000010213	MYOM1	5078	4.15107	1.39384	1.57442	5e-05	0.000556862
ENSOART00000006262	ENSOARG00000005748	MYOM2	4474	3.58513	1.32755	1.43325	5e-05	0.000556862
ENSOART00000007475	ENSOARG00000006867	MYOM3	4338	3.97181	1.37796	1.52726	5e-05	0.000556862
ENSOART00000008573	ENSOARG00000007876	MYOZ1	962	45.4309	12.7789	1.82991	5e-05	0.000556862
ENSOART00000005367	ENSOARG00000004925	MYPN	4303	1.91969	0.825175	1.2181	0.00065	0.00535993
ENSOART00000001925	ENSOARG00000001791	NAA60	735	22.329	34.261	-0.617648	0.0083	0.0438919
ENSOART00000005154	ENSOARG00000004729	NALCN	5217	0.334595	0.68666	-1.03718	0.00725	0.039397
ENSOART00000016926	ENSOARG00000015555	NCAM2	2514	0.798694	1.58861	-0.992052	0.0076	0.0409219
ENSOART00000016693	ENSOARG00000015342	NDNF	2021	9.45077	14.6058	-0.628038	0.00345	0.0215452
ENSOART00000019996	ENSOARG00000018374	NDUFA2	300	253.027	146.646	0.786953	0.00255	0.0168462
ENSOART00000000556	ENSOARG00000000521	NDUFAB1	474	25.9883	51.4633	-0.985681	0.0004	0.0035406
ENSOART00000014632	ENSOARG00000013450	NDUFB2	327	191.541	109.71	0.803953	0.00095	0.00740277
ENSOART00000021757	ENSOARG00000019983	NDUFS5	321	420.118	680.66	-0.696139	0.00085	0.00673672
ENSOART00000014459	ENSOARG00000013296	NDUFV1	1395	48.1896	32.2671	0.578658	0.0032	0.0202806
ENSOART00000009461	ENSOARG00000008659	NEB	21222	11.0398	6.71228	0.717844	0.0093	0.048094
ENSOART00000021371	ENSOARG00000019622	NELL2	2608	1.04836	2.15032	-1.03641	0.00245	0.0162939
ENSOART00000011479	ENSOARG00000010550	NENF	405	71.321	116.933	-0.713288	0.0033	0.0207861
ENSOART00000006823	ENSOARG00000006274	NHP2	428	81.0713	125.295	-0.628063	0.00525	0.0303667
ENSOART00000017869	ENSOARG00000016411	NME3	255	368.98	126.951	1.53927	5e-05	0.000556862
ENSOART00000001389	ENSOARG00000001297	NOXA1	1678	8.35308	3.78222	1.14308	0.0002	0.00193731
ENSOART00000013855	ENSOARG00000012744	NRAP	5193	3.87733	1.82186	1.08966	0.0004	0.0035406
ENSOART00000018726	ENSOARG00000017208	NTHL1	1413	9.08094	5.16427	0.814276	0.00225	0.0151794
ENSOART00000003455	ENSOARG00000003184	NUPR1	249	668.437	384.592	0.797464	0.0027	0.0176448
ENSOART00000018213	ENSOARG00000016722	OAF	603	41.5011	25.278	0.715267	0.0028	0.0181792
ENSOART00000003121	ENSOARG00000002881	OAS1	4633	4.42077	6.89398	-0.64104	0.00305	0.0194946
ENSOART00000009914	ENSOARG00000009097	OAS2	3462	6.95633	11.2473	-0.693185	0.00105	0.00806012
ENSOART00000022037	ENSOARG00000020239	OBSL1	5586	8.64555	5.78956	0.578505	0.0056	0.0319874
ENSOART00000008463	ENSOARG00000007776	OSTC	476	190.281	290.997	-0.612876	0.0024	0.0160111
ENSOART00000013063	ENSOARG00000012005	PATL1	2400	8.4923	12.8248	-0.594712	0.00485	0.0284596
ENSOART00000020843	ENSOARG00000019140	PBR	896	128.144	73.4638	0.802656	5e-05	0.000556862
ENSOART00000006888	ENSOARG00000006333	PCBD1	558	20.1	10.157	0.984715	0.00195	0.0134876
ENSOART00000004832	ENSOARG00000004442	PCCA	3975	26.8897	17.0124	0.660464	0.0006	0.0050078
ENSOART00000015633	ENSOARG00000014358	PCDH18	3408	26.9005	41.41	-0.622346	0.00155	0.0111676
ENSOART00000020348	ENSOARG00000018696	PDAP1	546	121.076	198.568	-0.713716	0.0005	0.00428702
ENSOART00000006690	ENSOARG00000006153	PDGFA	564	36.576	21.7937	0.746986	0.00315	0.0200234
ENSOART00000008630	ENSOARG00000007924	PDLIM3	1095	27.9784	10.8893	1.3614	5e-05	0.000556862
ENSOART00000011883	ENSOARG00000010917	PDS5B	5265	18.8274	27.7138	-0.557769	0.00405	0.0245571
ENSOART00000002679	ENSOARG00000002475	PEG10	1218	7.85933	13.0457	-0.731092	0.0035	0.0217983
ENSOART00000003585	ENSOARG00000003299	PEPT1	2124	28.7727	19.5858	0.554891	0.006	0.0338035
ENSOART00000019855	ENSOARG00000018246	PHF5A	333	103.998	60.0061	0.79338	0.0043	0.0258031
ENSOART00000004502	ENSOARG00000004142	PHPT1	216	1911.34	1052.33	0.861001	0.002	0.0137721
ENSOART00000005264	ENSOARG00000004832	PI3	483	20.5953	6.10834	1.75347	5e-05	0.000556862
ENSOART00000001652	ENSOARG00000001534	PIEZO2	12320	5.12568	7.61269	-0.570663	0.0041	0.0248107
ENSOART00000002052	ENSOARG00000001903	PITPNB	819	34.1232	50.852	-0.575555	0.00955	0.0491007
ENSOART00000015964	ENSOARG00000014667	PITX1	612	3.3787	0.740545	2.18981	0.00385	0.0235582
ENSOART00000014282	ENSOARG00000013110	PKHD1L1	12810	3.11055	1.80268	0.787023	0.00055	0.00464828
ENSOART00000010226	ENSOARG00000009393	PLA2G2F	1941	141.68	91.4589	0.631445	0.0024	0.0160111
ENSOART00000010859	ENSOARG00000009984	PLAC9	240	662.373	317.049	1.06294	0.00035	0.00315635
ENSOART00000010234	ENSOARG00000009400	PLIN4	3306	12.5074	8.4074	0.573055	0.00625	0.0349291
ENSOART00000009925	ENSOARG00000009116	PMP2	405	10.4919	23.9978	-1.19362	0.00325	0.0205354
ENSOART00000005739	ENSOARG00000005266	POLR2I	378	135.695	203.918	-0.587623	0.0073	0.0396132
ENSOART00000009417	ENSOARG00000008647	POLR3F	756	0.860457	0	inf	5e-05	0.000556862
ENSOART00000022264	ENSOARG00000020444	PPIH	738	68.074	97.9865	-0.52548	0.00925	0.0478913
ENSOART00000016813	ENSOARG00000015454	PPM1F	999	15.869	9.57735	0.728516	0.00405	0.0245571
ENSOART00000010361	ENSOARG00000009512	PPME1	1083	20.8066	13.5141	0.622571	0.00695	0.0380812
ENSOART00000003194	ENSOARG00000002948	PPP1R14C	192	1981.49	3752.95	-0.921436	0.00575	0.0326765
ENSOART00000002032	ENSOARG00000001892	PPP1R3A	3351	14.0197	3.96111	1.82347	5e-05	0.000556862
ENSOART00000015359	ENSOARG00000014100	PROM2	2404	13.7606	6.93898	0.98775	0.00155	0.0111676
ENSOART00000021729	ENSOARG00000019961	PRSS35	1239	2.36711	5.53863	-1.2264	0.0007	0.00571161
ENSOART00000011417	ENSOARG00000010491	PSORS1C2	405	336.038	489.488	-0.542649	0.00545	0.0313011
ENSOART00000022567	ENSOARG00000020714	PTGDR	939	3.79435	1.78882	1.08484	0.00685	0.0376309
ENSOART00000022576	ENSOARG00000020723	PTMA	463	317.767	593.407	-0.901051	5e-05	0.000556862
ENSOART00000013393	ENSOARG00000012316	PTTG1IP	528	144.153	94.7252	0.605783	0.0034	0.0212916
ENSOART00000009802	ENSOARG00000008997	PYGM	2529	15.2821	7.19534	1.08671	5e-05	0.000556862
ENSOART00000018401	ENSOARG00000016893	QSER1	5490	16.2894	23.4234	-0.524017	0.00705	0.0385319
ENSOART00000009019	ENSOARG00000008293	RABAC1	534	369.219	255.246	0.532588	0.00655	0.0363041
ENSOART00000004731	ENSOARG00000004346	RABIF	225	482.24	181.433	1.41031	0.00185	0.0129176
ENSOART00000012587	ENSOARG00000011574	RAD51C	1155	40.8814	63.2856	-0.630434	0.00215	0.0146185
ENSOART00000020674	ENSOARG00000018990	RAMP1	549	72.7061	44.0428	0.723172	0.0017	0.0120531
ENSOART00000022755	ENSOARG00000020885	RFX7	4369	3.80181	5.68645	-0.580841	0.00875	0.0458007
ENSOART00000007714	ENSOARG00000007092	RGCC	189	2485.3	969.15	1.35863	0.0011	0.00838547
ENSOART00000020687	ENSOARG00000019002	RGS16	945	8.10868	4.35731	0.896028	0.0035	0.0217983
ENSOART00000021172	ENSOARG00000019441	RHOB	624	103.384	70.0441	0.561676	0.0075	0.0404867
ENSOART00000021482	ENSOARG00000019726	RNASE12	510	0	0.825749	#NAME?	0.0001	0.00104666
ENSOART00000001051	ENSOARG00000000942	RNF213	15531	9.43846	13.6139	-0.528457	0.00715	0.0389629
ENSOART00000017800	ENSOARG00000016350	RNF39	1233	18.3811	7.55785	1.28217	5e-05	0.000556862
ENSOART00000016055	ENSOARG00000014753	ROMO1	240	636.923	190.933	1.73805	5e-05	0.000556862
ENSOART00000010728	ENSOARG00000009860	ROR1	2841	6.82792	10.7538	-0.65533	0.0026	0.0171152
ENSOART00000006883	ENSOARG00000006329	RP9	1871	28.9582	14.2452	1.0235	5e-05	0.000556862
ENSOART00000019463	ENSOARG00000017887	RPGRIP1L	3820	4.06677	6.13987	-0.594326	0.00735	0.0398294
ENSOART00000021948	ENSOARG00000020159	RPL13A	612	49.7041	20.9203	1.24846	5e-05	0.000556862
ENSOART00000015740	ENSOARG00000014457	RPL18A	534	2269.81	3782.93	-0.736933	0.00165	0.0117574
ENSOART00000003778	ENSOARG00000003480	RPL23A	471	4243.96	8869.8	-1.06349	5e-05	0.000556862
ENSOART00000001531	ENSOARG00000001428	RPL28	414	865.331	1374.55	-0.667631	0.0007	0.00571161
ENSOART00000018294	ENSOARG00000016799	RPL3L	1181	4.4919	0.98254	2.19274	5e-05	0.000556862
ENSOART00000012792	ENSOARG00000011763	RPS15	426	1638.22	3626.11	-1.14629	5e-05	0.000556862
ENSOART00000006647	ENSOARG00000006118	RPS16	483	1205.66	1833.61	-0.604859	0.00315	0.0200234
ENSOART00000021249	ENSOARG00000019510	RPS26	348	1200.91	432.214	1.47432	5e-05	0.000556862
ENSOART00000013162	ENSOARG00000012105	RPS26	366	3744.87	9723.65	-1.37658	5e-05	0.000556862
ENSOART00000011936	ENSOARG00000010977	RPS27	252	2845.88	5919.28	-1.05654	5e-05	0.000556862
ENSOART00000022652	ENSOARG00000020791	RPS27L	309	142.227	237.471	-0.739556	0.00325	0.0205354
ENSOART00000006222	ENSOARG00000005717	RPS6	588	141.246	78.0251	0.856198	0.0005	0.00428702
ENSOART00000022973	ENSOARG00000021086	RPTN	3916	1.94325	3.49858	-0.848295	0.001	0.00773157
ENSOART00000002744	ENSOARG00000002537	RSRC1	716	51.7693	77.8612	-0.588809	0.0051	0.0296594
ENSOART00000009874	ENSOARG00000009068	RSU1	837	77.6804	111.321	-0.519105	0.00955	0.0491007
ENSOART00000006242	ENSOARG00000005704	RYR1	14714	2.62198	1.47131	0.833554	0.00075	0.00605773
ENSOART00000020258	ENSOARG00000018615	SAMD9	4746	14.2157	22.3866	-0.655147	0.0013	0.00965123
ENSOART00000005996	ENSOARG00000005503	SBSPON	810	22.9774	13.9046	0.724655	0.0039	0.0238046
ENSOART00000002631	ENSOARG00000002429	SDF2	3756	19.2948	13.038	0.565486	0.0045	0.0267744
ENSOART00000007144	ENSOARG00000006569	SENP6	3401	73.911	149.695	-1.01817	5e-05	0.000556862
ENSOART00000012456	ENSOARG00000011453	SEPW1	264	1442.85	945.343	0.610007	0.00445	0.0265228
ENSOART00000002499	ENSOARG00000002311	SERPINB1	1533	6.90077	11.3458	-0.717328	0.0033	0.0207861
ENSOART00000007449	ENSOARG00000006849	SF3A1	2358	9.00871	16.3706	-0.861715	0.0001	0.00104666
ENSOART00000009693	ENSOARG00000008899	SFRP4	1041	9.2748	18.8306	-1.02169	0.0001	0.00104666
ENSOART00000021321	ENSOARG00000019577	SFT2D3	642	9.16674	4.6718	0.972432	0.00705	0.0385319
ENSOART00000011676	ENSOARG00000010735	SFTA2	234	12.6928	0	inf	0.0028	0.0181792
ENSOART00000014609	ENSOARG00000013430	SGCG	1303	3.25872	1.05908	1.6215	0.00065	0.00535993
ENSOART00000001317	ENSOARG00000001228	SH3BGRL	300	942.372	1463.28	-0.634834	0.00125	0.00934531
ENSOART00000000094	ENSOARG00000000092	SHISA5	594	8.82407	15.9171	-0.851063	0.00695	0.0380812
ENSOART00000018669	ENSOARG00000017156	SHPK	1449	5.30141	3.07439	0.786076	0.007	0.0383099
ENSOART00000013612	ENSOARG00000012518	SLC38A5	4951	6.24799	3.67233	0.766698	0.0004	0.0035406
ENSOART00000004608	ENSOARG00000004234	SLC45A3	2212	11.2269	6.22854	0.849996	5e-05	0.000556862
ENSOART00000004181	ENSOARG00000003846	SLC5A9	2097	5.72518	2.95173	0.955763	0.00795	0.0424
ENSOART00000023092	ENSOARG00000021191	SLC8A3	2784	0.740304	0.267718	1.4674	0.0032	0.0202806
ENSOART00000018036	ENSOARG00000016561	SLC9A3R2	599	22.9354	7.76657	1.56222	0.00085	0.00673672
ENSOART00000007225	ENSOARG00000006648	SLFN14	7870	2.97931	1.67224	0.833198	0.00025	0.00235414
ENSOART00000018685	ENSOARG00000017171	SLITRK6	2529	12.6076	23.1053	-0.873928	5e-05	0.000556862
ENSOART00000018891	ENSOARG00000017355	SMAGP	294	44.857	14.6327	1.61613	0.0015	0.0108705
ENSOART00000020529	ENSOARG00000018850	SMDT1	321	518.308	297.583	0.800521	0.00025	0.00235414
ENSOART00000003498	ENSOARG00000003224	SMPDL3B	1252	8.35201	4.69384	0.831354	0.0027	0.0176448
ENSOART00000017498	ENSOARG00000016068	SMPX	252	64.6255	19.9227	1.69769	0.0065	0.036074
ENSOART00000010842	ENSOARG00000009962	SMTNL1	878	2.67965	0.653461	2.03587	0.002	0.0137721
ENSOART00000011622	ENSOARG00000010684	SNN	264	125.948	46.5164	1.43702	0.0007	0.00571161
ENSOART00000011768	ENSOARG00000010823	SNRPC	480	80.8481	166.025	-1.03811	5e-05	0.000556862
ENSOART00000003705	ENSOARG00000003413	SNRPD1	402	83.4199	46.6562	0.838322	0.00135	0.00995746
ENSOART00000018173	ENSOARG00000016688	SOAT2	5797	3.65301	2.06274	0.824528	0.0005	0.00428702
ENSOART00000005448	ENSOARG00000005006	SPARCL1	2096	178.769	260.148	-0.54124	0.00905	0.0470388
ENSOART00000015235	ENSOARG00000013990	SPATA19	4590	24.7982	15.9293	0.63855	0.001	0.00773157
ENSOART00000007398	ENSOARG00000006804	SPCS3	399	23.4245	11.557	1.01925	0.00615	0.0344949
ENSOART00000008026	ENSOARG00000007374	SPHK1	1380	16.7984	10.8281	0.633545	0.007	0.0383099
ENSOART00000004886	ENSOARG00000004494	SPINK7	255	164.658	40.8872	2.00975	0.0001	0.00104666
ENSOART00000017613	ENSOARG00000016175	SPON2	872	89.8087	50.5349	0.829575	0.00015	0.00150086
ENSOART00000000357	ENSOARG00000000342	SPRR3	412	314.638	474.224	-0.591877	0.0025	0.0165684
ENSOART00000023051	ENSOARG00000021154	SPTB	6988	3.84821	2.41978	0.669313	0.0021	0.0143388
ENSOART00000007920	ENSOARG00000007281	SRGAP3	3306	2.96908	4.69584	-0.661368	0.00615	0.0344949
ENSOART00000003335	ENSOARG00000003074	SRL	2496	5.47849	2.64175	1.05229	0.00045	0.00391714
ENSOART00000013978	ENSOARG00000012863	SRSF12	636	5.41009	10.5441	-0.962716	0.0055	0.0315256
ENSOART00000022831	ENSOARG00000020956	ST6GAL2	1518	0.89549	2.11539	-1.24018	0.00325	0.0205354
ENSOART00000007321	ENSOARG00000006736	ST6GALNAC1	2065	2.14694	0.731903	1.55256	0.0003	0.0027591
ENSOART00000007704	ENSOARG00000007082	STAC3	1089	3.19321	1.07121	1.57576	0.00115	0.00870592
ENSOART00000017176	ENSOARG00000015778	STARD5	642	43.6963	28.765	0.603197	0.0091	0.0472578
ENSOART00000015580	ENSOARG00000014309	SUSD4	1554	2.39235	4.1969	-0.810895	0.00865	0.0453681
ENSOART00000020920	ENSOARG00000019213	SYPL2	1098	2.15281	0.550263	1.96803	0.002	0.0137721
ENSOART00000018599	ENSOARG00000017087	TBCA	279	1246.03	2238.18	-0.84498	5e-05	0.000556862
ENSOART00000012585	ENSOARG00000011575	TCAP	504	79.1426	30.5665	1.3725	5e-05	0.000556862
ENSOART00000005601	ENSOARG00000005141	TET1	6417	18.5491	27.3373	-0.559524	0.00435	0.0260434
ENSOART00000020817	ENSOARG00000019118	TEX33	5654	10.2359	6.11412	0.743418	0.0004	0.0035406
ENSOART00000004120	ENSOARG00000003793	THYMB4X	207	15750.7	5760.55	1.45114	5e-05	0.000556862
ENSOART00000001175	ENSOARG00000001097	TMA7	195	6129.88	11456.2	-0.902194	0.00035	0.00315635
ENSOART00000008434	ENSOARG00000007747	TMEM128	495	60.391	35.8124	0.753875	0.0019	0.0132056
ENSOART00000018405	ENSOARG00000016899	TMEM132C	3149	9.39914	15.8566	-0.754481	0.0002	0.00193731
ENSOART00000020753	ENSOARG00000019060	TMEM167B	225	652.356	257.202	1.34276	0.00025	0.00235414
ENSOART00000005413	ENSOARG00000004972	TMEM171	5698	2.68784	1.53559	0.807651	0.00085	0.00673672
ENSOART00000001213	ENSOARG00000001134	TMEM229A	498	6.07437	2.0263	1.58389	0.0057	0.0324586
ENSOART00000004772	ENSOARG00000004381	TMEM26	1107	10.8213	17.5139	-0.694624	0.00375	0.0230356
ENSOART00000001783	ENSOARG00000001656	TMEM52	553	3.19232	0.618363	2.36808	0.0094	0.0485096
ENSOART00000010162	ENSOARG00000009340	TMEM86A	2829	34.2367	23.5804	0.537958	0.00685	0.0376309
ENSOART00000022821	ENSOARG00000020946	TMOD4	1035	9.96444	4.08197	1.28752	0.0002	0.00193731
ENSOART00000002520	ENSOARG00000002328	TNMD	2639	3.58412	6.18488	-0.787126	0.00185	0.0129176
ENSOART00000004695	ENSOARG00000004312	TNNC1	532	40.7321	8.8042	2.2099	5e-05	0.000556862
ENSOART00000007136	ENSOARG00000006566	TNNC2	447	191.007	57.0387	1.74361	5e-05	0.000556862
ENSOART00000004190	ENSOARG00000003852	TNNI2	612	286.08	105.966	1.43282	5e-05	0.000556862
ENSOART00000001958	ENSOARG00000001823	TNNT1	789	28.4585	16.2805	0.805714	0.0027	0.0176448
ENSOART00000000749	ENSOARG00000000697	TNNT3	4973	24.5051	8.86121	1.46751	5e-05	0.000556862
ENSOART00000002942	ENSOARG00000002717	TRADD	1528	5.05149	2.18789	1.20717	0.009	0.046837
ENSOART00000002584	ENSOARG00000002387	TRAPPC5	1368	23.3913	15.5624	0.587914	0.00595	0.033583
ENSOART00000008789	ENSOARG00000008072	TRDN	4079	5.9771	2.55365	1.22689	5e-05	0.000556862
ENSOART00000008416	ENSOARG00000007734	TREX2	834	7.73737	4.26075	0.860735	0.00965	0.0495167
ENSOART00000007859	ENSOARG00000007223	TRIM7	1609	4.37133	2.51306	0.798629	0.0081	0.043029
ENSOART00000012650	ENSOARG00000011633	TTC23L	1380	0.951697	2.62608	-1.46433	0.0006	0.0050078
ENSOART00000020564	ENSOARG00000018884	TUBA1B	1356	289.637	455.993	-0.654766	0.0063	0.0351578
ENSOART00000002206	ENSOARG00000002051	TUBA1C	1350	77.2193	115.13	-0.576228	0.00325	0.0205354
ENSOART00000010612	ENSOARG00000009754	TWIST1	618	44.8591	28.0101	0.679451	0.00695	0.0380812
ENSOART00000001307	ENSOARG00000001219	TXLNB	3791	2.86864	1.13425	1.33863	0.0002	0.00193731
ENSOART00000007519	ENSOARG00000006916	TXN	318	825.41	1464	-0.826731	0.0003	0.0027591
ENSOART00000012547	ENSOARG00000011540	UBA52	398	1525.48	2642.61	-0.792703	0.0001	0.00104666
ENSOART00000017428	ENSOARG00000016007	UBE2L3	444	202.193	307.033	-0.602665	0.0047	0.0277342
ENSOART00000007578	ENSOARG00000006966	UNC45B	2835	2.16391	0.679836	1.67038	0.0002	0.00193731
ENSOART00000005986	ENSOARG00000005495	UQCRB	330	1103.17	1630.99	-0.564093	0.0057	0.0324586
ENSOART00000016048	ENSOARG00000014747	UQCRH	276	528.355	333.81	0.662479	0.00375	0.0230356
ENSOART00000008937	ENSOARG00000008213	VEZF1	1745	20.8929	32.8498	-0.652868	0.00115	0.00870592
ENSOART00000018486	ENSOARG00000016976	VGLL3	953	16.7303	31.3846	-0.90759	0.0002	0.00193731
ENSOART00000010984	ENSOARG00000010088	VIT	1899	36.2097	21.9666	0.721063	0.0002	0.00193731
ENSOART00000022268	ENSOARG00000020447	YBX1	1023	362.055	552.742	-0.610395	0.0035	0.0217983
ENSOART00000010754	ENSOARG00000009880	ZEB2	3582	27.3075	42.2926	-0.631105	0.0008	0.00640195
ENSOART00000008000	ENSOARG00000007353	ZFHX4	10738	0.88333	1.50478	-0.768527	0.002	0.0137721
ENSOART00000005917	ENSOARG00000005434	ZIC1	1164	1.33611	4.02028	-1.58926	0.00045	0.00391714
ENSOART00000022226	ENSOARG00000020410	ZMYND12	5938	2.93132	1.89113	0.632299	0.0067	0.0369715
ENSOART00000009580	ENSOARG00000008799	ZNF576	558	26.656	46.0045	-0.787316	0.00155	0.0111676
ENSOART00000003515	ENSOARG00000003242	ZNF787	429	8.16537	18.5742	-1.18571	0.00275	0.0179172
